# Supplementary material for: Hepatic-Specific FGF21 Knockout Abrogates Ovariectomy-Induced Obesity by Reversing Corticosterone Production
Source: Int J Mol Sci. 2023 Oct 5;24(19):14922. doi: 10.3390/ijms241914922 (PMC10573867; doi:10.3390/ijms241914922)
Supplement: Supplementary file 1 [file ijms-24-14922-s001.zip]

Archive with 4 entries (3 files):
- New folder/
- New folder/Supplemental figure.pdf
- New folder/Table S1_DEGs & rDEGs.xlsx
- New folder/Table S2_ Functional enrichment of DEGs and rDEGs.xlsx
