# Supplementary material for: Hepatic-Specific FGF21 Knockout Abrogates Ovariectomy-Induced Obesity by Reversing Corticosterone Production
Source: Int J Mol Sci. 2023 Oct 5;24(19):14922. doi: 10.3390/ijms241914922 (PMC10573867; doi:10.3390/ijms241914922)
Supplement: Supplementary file 1 [file ijms-24-14922-s001.zip › New folder/Table S1_DEGs & rDEGs.xlsx]

## Sheet: OVX Vs Sham
gene_id	gene_name	OVX1	OVX2	OVX3	Sham1	Sham2	Sham3	OVX	Sham	FC	log2FoldChange	pvalue	padj	gene_chr	gene_start	gene_end	gene_strand	gene_length	gene_biotype	gene_description	tf_family
ENSMUSG00000057003	Myh4	15048.9	8.50159	2317.68	0	0	0	5791.7	0	31686.6	14.9516	1.74424e-06	0.000276576	11	67238029	67260446	+	6016	protein_coding	Myosin-4 [Source:UniProtKB/Swiss-Prot;Acc:Q5SX39]	Myosin_head
ENSMUSG00000005716	Pvalb	4051.38	8.50159	746.963	0	0	0	1602.28	0	8766.5	13.0978	5.47041e-06	0.000590254	15	78191114	78206400	-	1041	protein_coding	parvalbumin [Source:MGI Symbol;Acc:MGI:97821]	-
ENSMUSG00000027022	Xirp2	678.849	10.627	156.573	0	0	0	282.016	0	1543.12	10.5916	1.25409e-05	0.00108381	2	67446002	67526614	+	11979	protein_coding	xin actin-binding repeat containing 2 [Source:MGI Symbol;Acc:MGI:2685198]	-
ENSMUSG00000024471	Myot	616.535	6.37619	165.549	0	0	0	262.82	0	1438.08	10.4899	3.00309e-05	0.0020282	18	44334074	44355724	+	2209	protein_coding	myotilin [Source:MGI Symbol;Acc:MGI:1889800]	I-set
ENSMUSG00000030730	Atp2a1	10762.4	56.3231	1726.29	0.957046	2.09366	6.85292	4181.69	3.30121	1266.17	10.3063	1.53842e-09	1.34518e-06	7	126445858	126463108	-	3477	protein_coding	Sarcoplasmic/endoplasmic reticulum calcium ATPase 1 [Source:UniProtKB/Swiss-Prot;Acc:Q8R429]	E1-E2_ATPase
ENSMUSG00000026407	Cacna1s	568.383	9.56429	99.7281	0	0	0	225.892	0	1236.04	10.2715	2.62248e-05	0.00183222	1	136052750	136119822	+	6550	protein_coding	calcium voltage-gated channel subunit alpha1 S [Source:HGNC Symbol;Acc:HGNC:1397]	Ion_trans
ENSMUSG00000007877	Tcap	1033.85	18.0659	260.29	0.957046	0	0	437.403	0.319015	1228.81	10.263	6.60527e-07	0.00013383	11	98383811	98384953	+	948	protein_coding	titin-cap [Source:MGI Symbol;Acc:MGI:1330233]	-
ENSMUSG00000053093	Myh7	514.566	14.8778	122.666	0	0	0	217.37	0	1189.44	10.2161	6.10705e-06	0.000643712	14	54970684	54994626	-	8616	protein_coding	Myosin-7 [Source:UniProtKB/Swiss-Prot;Acc:Q91Z83]	Myosin_head
ENSMUSG00000068697	Myoz1	1167.92	5.3135	235.358	1.91409	0	0	469.531	0.638031	726.864	9.50554	4.08139e-05	0.00247256	14	20649107	20656540	-	1892	protein_coding	Myozenin-1 [Source:UniProtKB/Swiss-Prot;Acc:Q9JK37]	-
ENSMUSG00000031097	Tnni2	4045.71	37.1945	938.441	3.82818	2.09366	0.978988	1673.78	2.30028	726.553	9.50492	1.75785e-09	1.39367e-06	7	142441808	142444410	+	1497	protein_coding	Troponin I, fast skeletal muscle [Source:UniProtKB/Swiss-Prot;Acc:P13412]	-
ENSMUSG00000070385	Ampd1	635.418	3.1881	111.695	0	1.04683	0	250.1	0.348944	702.625	9.45661	4.41405e-05	0.00262183	3	103074014	103099720	+	3548	protein_coding	AMP deaminase 1 [Source:UniProtKB/Swiss-Prot;Acc:Q3V1D3]	-
ENSMUSG00000031461	Myom2	573.103	11.6897	100.725	0.957046	0	0	228.506	0.319015	641.985	9.3264	6.62148e-06	0.000689958	8	15057653	15133541	+	8853	protein_coding	myomesin 2 [Source:HGNC Symbol;Acc:HGNC:7614]	I-set
ENSMUSG00000029683	Lmod2	278.526	5.3135	64.8233	0	0	0	116.221	0	635.987	9.31285	9.11693e-05	0.0044338	6	24597762	24605414	+	1976	protein_coding	Leiomodin-2 [Source:UniProtKB/Swiss-Prot;Acc:Q3UHZ5]	-
ENSMUSG00000042451	Mybph	246.425	5.3135	43.8804	0	0	0	98.5396	0	539.246	9.0748	0.000142412	0.00611231	1	134193448	134201232	+	2329	protein_coding	Mus musculus myosin binding protein H (Mybph), transcript variant 2, mRNA. [Source:RefSeq mRNA;Acc:NM_001357515]	I-set
ENSMUSG00000021622	Ckmt2	403.155	8.50159	109.701	0	0	0.978988	173.786	0.326329	488.266	8.93152	1.00839e-05	0.000952741	13	91853387	91876885	-	1486	protein_coding	Creatine kinase S-type, mitochondrial [Source:UniProtKB/Swiss-Prot;Acc:Q6P8J7]	-
ENSMUSG00000033044	Dhrs7c	172.781	1.0627	50.8613	0	0	0	74.9016	0	409.882	8.67906	0.0011538	0.0265459	11	67798187	67816002	+	1877	protein_coding	Dehydrogenase/reductase SDR family member 7C [Source:UniProtKB/Swiss-Prot;Acc:Q8CHS7]	adh_short
ENSMUSG00000030785	Cox6a2	602.372	24.4421	187.489	0.957046	1.04683	0	271.434	0.667959	408.496	8.67418	1.78775e-07	5.17454e-05	7	128205435	128206387	-	680	protein_coding	Cytochrome c oxidase subunit 6A2, mitochondrial [Source:UniProtKB/Swiss-Prot;Acc:P43023]	-
ENSMUSG00000030399	Ckm	7236.97	38.2572	1110.97	3.82818	1.04683	15.6638	2795.4	6.84627	407.883	8.67201	6.55853e-07	0.00013383	7	19404776	19422841	+	2913	protein_coding	creatine kinase, muscle [Source:MGI Symbol;Acc:MGI:88413]	-
ENSMUSG00000044951	Mylk4	349.338	3.1881	68.8124	0.957046	0	0	140.446	0.319015	394.595	8.62423	9.28724e-05	0.00447152	13	32700834	32783954	-	7689	protein_coding	myosin light chain kinase family member 4 [Source:HGNC Symbol;Acc:HGNC:27972]	Pkinase
ENSMUSG00000042045	Sln	231.319	13.8151	157.57	0	0	0.978988	134.235	0.326329	377.169	8.55907	1.4012e-06	0.000243341	9	53850164	53854560	+	1318	protein_coding	Sarcolipin [Source:UniProtKB/Swiss-Prot;Acc:Q9CQD6]	-
ENSMUSG00000020067	Mypn	283.247	7.43889	76.7906	0	1.04683	0	122.492	0.348944	344.175	8.427	2.07943e-05	0.00157255	10	63115795	63203952	-	5821	protein_coding	Myopalladin [Source:UniProtKB/Swiss-Prot;Acc:Q5DTJ9]	I-set
ENSMUSG00000051985	Igfn1	125.573	3.1881	51.8586	0	0	0	60.2065	0	329.506	8.36416	0.000215611	0.0081401	1	135953578	136006342	-	8996	protein_coding	Immunoglobulin-like and fibronectin type III domain-containing protein 1 [Source:UniProtKB/Swiss-Prot;Acc:Q3KNY0]	I-set
ENSMUSG00000056494	Cngb3	4.72079	248.672	89.7553	0	1.04683	0	114.383	0.348944	321.265	8.32762	3.98728e-05	0.00246998	4	19280850	19510623	+	4708	protein_coding	Cyclic nucleotide-gated cation channel beta-3 [Source:UniProtKB/Swiss-Prot;Acc:Q9JJZ9]	cNMP_binding
ENSMUSG00000025129	Ppp1r27	245.481	3.1881	79.7825	0	0	0.978988	109.484	0.326329	307.619	8.265	8.72348e-05	0.00433593	11	120549979	120551132	-	771	protein_coding	Protein phosphatase 1 regulatory subunit 27 [Source:UniProtKB/Swiss-Prot;Acc:Q9D119]	-
ENSMUSG00000087090	Nctc1	125.573	1.0627	25.9293	0	0	0	50.855	0	278.318	8.12059	0.00204675	0.0384372	7	142544609	142558596	-	3438	processed_transcript	non-coding transcript 1 [Source:MGI Symbol;Acc:MGI:1306816]	-
ENSMUSG00000026100	Mstn	207.715	1.0627	44.8776	0	0	0.978988	84.5516	0.326329	237.569	7.8922	0.000627085	0.0175382	1	53061640	53068079	+	2705	protein_coding	myostatin [Source:MGI Symbol;Acc:MGI:95691]	TGFb_propeptide
ENSMUSG00000049641	Vgll2	99.1365	2.1254	21.9402	0	0	0	41.0674	0	224.784	7.8124	0.00100156	0.024158	10	52022502	52028471	+	1650	protein_coding	vestigial like family member 2 [Source:MGI Symbol;Acc:MGI:2447460]	-
ENSMUSG00000061723	Tnnt3	7283.23	57.3857	1490.94	11.4846	12.562	21.5377	2943.85	15.1948	193.722	7.59784	1.47386e-07	4.55523e-05	7	142498836	142516009	+	1583	protein_coding	troponin T3, skeletal, fast [Source:MGI Symbol;Acc:MGI:109550]	-
ENSMUSG00000033196	Myh2	2076.2	66.95	710.064	6.69932	9.42148	0	951.072	5.3736	177.24	7.46956	4.51199e-06	0.000514226	11	67171027	67197517	+	7137	protein_coding	myosin heavy chain 2 [Source:HGNC Symbol;Acc:HGNC:7572]	Myosin_head
ENSMUSG00000031312	Itgb1bp2	141.624	3.1881	36.8994	0	0	0.978988	60.5704	0.326329	170.221	7.41126	0.000236584	0.00875072	X	101449088	101453541	+	1799	protein_coding	Integrin beta-1-binding protein 2 [Source:UniProtKB/Swiss-Prot;Acc:Q9R000]	-
ENSMUSG00000030672	Mylpf	4936.05	36.1318	1037.17	11.4846	13.6088	11.7479	2003.12	12.2804	163.14	7.34997	3.54861e-07	8.74444e-05	7	127208890	127214298	+	1062	protein_coding	Mus musculus myosin light chain, phosphorylatable, fast skeletal muscle (Mylpf), transcript variant 2, mRNA. [Source:RefSeq mRNA;Acc:NM_001347655]	-
ENSMUSG00000061462	Obscn	1615.45	30.8183	408.885	8.61341	2.09366	3.91595	685.052	4.87434	140.196	7.1313	3.38193e-07	8.44787e-05	11	58994256	59136402	-	28898	protein_coding	obscurin, cytoskeletal calmodulin and titin-interacting RhoGEF [Source:HGNC Symbol;Acc:HGNC:15719]	Pkinase
ENSMUSG00000079434	Neu2	135.014	2.1254	9.97281	0.957046	0	0	49.0376	0.319015	137.813	7.10657	0.0014922	0.0311329	1	87509889	87597845	+	2590	protein_coding	Sialidase-2 [Source:UniProtKB/Swiss-Prot;Acc:Q9JMH3]	-
ENSMUSG00000024411	Aqp4	65.1469	1.0627	7.97825	0	0	0	24.7293	0	135.526	7.08243	5.92892e-05	0.00328519	18	15389394	15403684	-	5082	protein_coding	aquaporin-4 isoform M1x [Source:RefSeq peptide;Acc:NP_001304658]	-
ENSMUSG00000030470	Csrp3	238.872	5.3135	145.603	2.87114	0	0	129.929	0.957046	134.244	7.06872	0.000394312	0.0127261	7	48830398	48848033	-	2671	protein_coding	Cysteine and glycine-rich protein 3 [Source:UniProtKB/Swiss-Prot;Acc:P50462]	LIM
ENSMUSG00000018893	Mb	1254.79	36.1318	430.825	2.87114	9.42148	0.978988	573.914	4.42387	130.268	7.02534	7.03383e-07	0.000140947	15	77015487	77050670	-	1492	protein_coding	myoglobin [Source:MGI Symbol;Acc:MGI:96922]	-
ENSMUSG00000013936	Myl2	286.08	9.56429	70.8069	1.91409	0	0.978988	122.15	0.96436	125.129	6.96727	1.96326e-05	0.00151055	5	122100951	122113472	+	1950	protein_coding	Myosin regulatory light chain 2, ventricular/cardiac muscle isoform [Source:UniProtKB/Swiss-Prot;Acc:P51667]	-
ENSMUSG00000052276	Ostn	56.6494	1.0627	9.97281	0	0	0	22.5616	0	123.664	6.95028	6.77096e-05	0.00362078	16	27307489	27351212	+	1423	protein_coding	Osteocrin Processed Osteocrin [Source:UniProtKB/Swiss-Prot;Acc:P61364]	-
ENSMUSG00000060913	Trim55	60.4261	2.1254	4.9864	0	0	0	22.5126	0	123.402	6.94722	7.21675e-05	0.00374921	3	19644474	19692421	+	2659	protein_coding	tripartite motif-containing 55 [Source:MGI Symbol;Acc:MGI:3036269]	zf-B_box
ENSMUSG00000051747	Ttn	2927.83	26.5675	637.263	10.5275	11.5151	7.8319	1197.22	9.95818	120.251	6.90991	1.13316e-06	0.000202581	2	76703980	76982547	-	116825	protein_coding	titin [Source:MGI Symbol;Acc:MGI:98864]	Pkinase
ENSMUSG00000099906	Gm28653	37.7663	1.0627	16.9538	0	0	0	18.5943	0	101.932	6.67147	8.87854e-05	0.00436389	1	20669882	20684298	+	5551	lincRNA	predicted gene 28653 [Source:MGI Symbol;Acc:MGI:5579359]	-
ENSMUSG00000029158	Yipf7	34.9338	4.2508	15.9565	0	0	0	18.3804	0	100.802	6.65538	1.93753e-05	0.00151055	5	69516671	69542648	-	1219	protein_coding	Yip1 domain family, member 7 [Source:MGI Symbol;Acc:MGI:1922831]	-
ENSMUSG00000006574	Slc4a1	1.88831	6.37619	91.7498	0.957046	0	0	33.3381	0.319015	93.6578	6.54933	0.000116468	0.00523508	11	102348824	102366203	-	4891	protein_coding	solute carrier family 4 (anion exchanger), member 1 [Source:MGI Symbol;Acc:MGI:109393]	Band_3_cyto
ENSMUSG00000052374	Actn2	703.397	17.0032	261.288	5.74228	1.04683	4.89494	327.229	3.89468	83.7405	6.38785	3.48366e-06	0.000420692	13	12269426	12340760	-	3795	protein_coding	Alpha-actinin-2 [Source:UniProtKB/Swiss-Prot;Acc:Q9JI91]	CH
ENSMUSG00000041476	Smpx	273.806	2.1254	84.7689	0.957046	0	3.91595	120.233	1.62433	73.7229	6.20404	0.000970427	0.023598	X	157698910	157752591	+	2275	protein_coding	small muscle protein, X-linked [Source:MGI Symbol;Acc:MGI:1913356]	-
ENSMUSG00000075307	Klhl41	726.057	8.50159	147.598	0.957046	6.28099	4.89494	294.052	4.04432	72.8918	6.18769	5.85581e-05	0.00325551	2	69670120	69684230	+	2529	protein_coding	Kelch-like protein 41 [Source:UniProtKB/Swiss-Prot;Acc:A2AUC9]	BACK
ENSMUSG00000025172	Ankrd2	54.7611	1.0627	20.9429	0	0	0.978988	25.5889	0.326329	72.0072	6.17007	0.0001646	0.0066848	19	42036038	42045110	+	1100	protein_coding	Ankyrin repeat domain-containing protein 2 [Source:UniProtKB/Swiss-Prot;Acc:Q9WV06]	-
ENSMUSG00000044938	Klhl31	384.272	2.1254	64.8233	2.87114	0	3.91595	150.407	2.26236	66.2377	6.04958	0.00149795	0.0311461	9	77636500	77660127	+	6494	protein_coding	kelch like family member 31 [Source:HGNC Symbol;Acc:HGNC:21353]	BACK
ENSMUSG00000001027	Scn4a	327.623	2.1254	59.8369	1.91409	1.04683	2.93696	129.862	1.96596	65.911	6.04245	0.000228018	0.00851527	11	106318592	106353288	-	7041	protein_coding	sodium channel, voltage-gated, type IV, alpha [Source:MGI Symbol;Acc:MGI:98250]	Ion_trans
ENSMUSG00000027077	Smtnl1	99.1365	3.1881	26.9266	0.957046	1.04683	0	43.0837	0.667959	65.0052	6.02248	2.08825e-05	0.00157255	2	84811176	84822652	-	1761	protein_coding	Smoothelin-like protein 1 [Source:UniProtKB/Swiss-Prot;Acc:Q99LM3]	CH
ENSMUSG00000027107	Chrna1	25.4922	2.1254	1.99456	0	0	0	9.87074	0	54.1621	5.75921	0.00227357	0.0413758	2	73563215	73580338	-	4386	protein_coding	cholinergic receptor, nicotinic, alpha polypeptide 1 (muscle) [Source:MGI Symbol;Acc:MGI:87885]	Neur_chan_LBD
ENSMUSG00000002500	Rpl3l	385.216	5.3135	96.7363	0.957046	4.18732	3.91595	162.422	3.02011	53.9289	5.75299	0.000115894	0.005231	17	24727820	24736143	+	1643	protein_coding	ribosomal protein L3-like [Source:MGI Symbol;Acc:MGI:1913461]	-
ENSMUSG00000020722	Cacng1	128.405	3.1881	16.9538	0.957046	2.09366	0	49.5158	1.0169	49.409	5.6267	2.83497e-05	0.00194345	11	107703218	107716522	-	1249	protein_coding	Voltage-dependent calcium channel gamma-1 subunit [Source:UniProtKB/Swiss-Prot;Acc:O70578]	-
ENSMUSG00000038670	Mybpc2	2753.16	10.627	393.926	22.0121	15.7025	29.3696	1052.57	22.3614	47.0636	5.55654	0.000380447	0.0124327	7	44501699	44524656	-	3611	protein_coding	Myosin-binding protein C, fast-type [Source:UniProtKB/Swiss-Prot;Acc:Q5XKE0]	I-set
ENSMUSG00000049134	Nrap	777.986	27.6302	255.304	8.61341	8.37465	5.87393	353.64	7.62066	46.4183	5.53662	2.11654e-06	0.000292387	19	56320035	56390037	-	5507	protein_coding	Nebulin-related-anchoring protein [Source:UniProtKB/Swiss-Prot;Acc:Q80XB4]	LIM
ENSMUSG00000006457	Actn3	5744.25	46.7588	923.482	67.9503	28.2644	49.9284	2238.16	48.7144	45.937	5.52158	0.000145193	0.00617869	19	4861223	4877909	-	2894	protein_coding	Alpha-actinin-3 [Source:UniProtKB/Swiss-Prot;Acc:O88990]	CH
ENSMUSG00000056328	Myh1	1415.29	26.5675	179.511	18.1839	11.5151	5.87393	540.457	11.8576	45.569	5.50998	7.51658e-05	0.00388285	11	67200052	67224575	+	6353	protein_coding	Myosin-1 [Source:UniProtKB/Swiss-Prot;Acc:Q5SX40]	Myosin_head
ENSMUSG00000028396	2310002L09Rik	61.3702	2.1254	10.9701	0	0	1.95798	24.8219	0.652659	37.7634	5.23892	0.000700664	0.0188724	4	73939371	73950846	-	2158	protein_coding	RIKEN cDNA 2310002L09 gene [Source:MGI Symbol;Acc:MGI:1916780]	-
ENSMUSG00000022215	Fitm1	113.299	3.1881	33.9076	0	3.14049	0.978988	50.1315	1.37316	37.237	5.21866	2.23834e-05	0.00165438	14	55575617	55576954	+	971	protein_coding	Fat storage-inducing transmembrane protein 1 [Source:UniProtKB/Swiss-Prot;Acc:Q91V79]	-
ENSMUSG00000026418	Tnni1	166.172	2.1254	44.8776	0.957046	2.09366	2.93696	71.0582	1.99589	35.7096	5.15824	6.40673e-06	0.000671418	1	135779434	135810989	+	3600	protein_coding	Troponin I, slow skeletal muscle [Source:UniProtKB/Swiss-Prot;Acc:Q9WUZ5]	-
ENSMUSG00000029862	Clcn1	108.578	0	30.9157	1.91409	1.04683	0.978988	46.4979	1.3133	35.3155	5.14223	0.000153197	0.00633456	6	42286685	42315756	+	5428	protein_coding	Chloride channel protein 1 [Source:UniProtKB/Swiss-Prot;Acc:Q64347]	Voltage_CLC
ENSMUSG00000030996	Art1	219.044	4.2508	54.8505	3.82818	2.09366	1.95798	92.7152	2.62661	35.2454	5.13936	0.000242607	0.00891924	7	102101743	102113933	+	2809	protein_coding	ADP-ribosyltransferase 1 [Source:MGI Symbol;Acc:MGI:107511]	-
ENSMUSG00000096146	Kcnj11	148.233	5.3135	43.8804	0.957046	2.09366	2.93696	65.8089	1.99589	33.0879	5.04823	1.93295e-06	0.000289788	7	46093953	46100764	-	3677	protein_coding	ATP-sensitive inward rectifier potassium channel 11 [Source:UniProtKB/Swiss-Prot;Acc:Q61743]	-
ENSMUSG00000007122	Casq1	1120.71	10.627	227.38	2.87114	11.5151	29.3696	452.907	14.5853	31.055	4.95675	0.00156135	0.0319543	1	172209894	172219868	-	1951	protein_coding	Calsequestrin-1 [Source:UniProtKB/Swiss-Prot;Acc:O09165]	Calsequestrin
ENSMUSG00000026950	Neb	2267.87	37.1945	582.412	29.6684	35.5923	29.3696	962.491	31.5434	30.5168	4.93153	0.000113806	0.00518815	2	52136647	52378474	-	26582	protein_coding	nebulin [Source:HGNC Symbol;Acc:HGNC:7720]	-
ENSMUSG00000112327	Gm36827	84.03	44.6334	48.8668	3.82818	2.09366	0	59.1767	1.97395	29.883	4.90125	1.89503e-10	2.30372e-07	10	56970329	56982232	-	1249	lincRNA	predicted gene, 36827 [Source:MGI Symbol;Acc:MGI:5595986]	-
ENSMUSG00000028116	Myoz2	103.857	3.1881	57.8423	0	3.14049	2.93696	54.9626	2.02582	27.3935	4.77576	1.98189e-05	0.00151213	3	123006206	123035015	-	3423	protein_coding	Myozenin-2 [Source:UniProtKB/Swiss-Prot;Acc:Q9JJW5]	-
ENSMUSG00000042828	Trim72	151.065	6.37619	56.845	0	4.18732	3.91595	71.4288	2.70109	26.6735	4.73734	5.24619e-06	0.00057284	7	128003949	128011033	+	2233	protein_coding	Tripartite motif-containing protein 72 [Source:UniProtKB/Swiss-Prot;Acc:Q1XH17]	zf-B_box
ENSMUSG00000032495	Lrrc2	100.081	2.1254	52.8559	1.91409	1.04683	2.93696	51.6873	1.96596	26.2005	4.71152	2.10421e-05	0.00157255	9	110951545	110984066	+	3757	protein_coding	leucine rich repeat containing 2 [Source:HGNC Symbol;Acc:HGNC:14676]	-
ENSMUSG00000031519	Asb5	173.725	12.7524	60.8341	3.82818	3.14049	2.93696	82.4372	3.30188	24.9703	4.64214	9.6903e-08	3.33401e-05	8	54529580	54587842	+	1843	protein_coding	Ankyrin repeat and SOCS box protein 5 [Source:UniProtKB/Swiss-Prot;Acc:Q9D1A4]	-
ENSMUSG00000034768	Asb16	98.1924	2.1254	19.9456	1.91409	2.09366	0.978988	40.0878	1.66225	24.2053	4.59725	0.000119462	0.00531315	11	102268743	102279462	+	2843	protein_coding	Ankyrin repeat and SOCS box protein 16 [Source:UniProtKB/Swiss-Prot;Acc:Q8VHS5]	SOCS_box
ENSMUSG00000031382	Asb11	118.02	3.1881	39.8912	3.82818	0	2.93696	53.6997	2.25505	23.5865	4.55989	5.35006e-05	0.0030392	X	164436994	164459170	+	2847	protein_coding	Ankyrin repeat and SOCS box protein 11 [Source:UniProtKB/Swiss-Prot;Acc:Q9CQ31]	SOCS_box
ENSMUSG00000028773	Fabp3	341.785	22.3167	196.464	8.61341	5.23416	11.7479	186.855	8.53181	21.8794	4.4515	1.77086e-05	0.00141011	4	130308595	130315463	+	823	protein_coding	Fatty acid-binding protein, heart [Source:UniProtKB/Swiss-Prot;Acc:P11404]	-
ENSMUSG00000047746	Fbxo40	236.039	6.37619	57.8423	2.87114	4.18732	6.85292	100.086	4.63713	21.605	4.43329	3.17326e-06	0.000396206	16	36963460	36990467	-	5517	protein_coding	Mus musculus F-box protein 40 (Fbxo40), transcript variant 1, mRNA. [Source:RefSeq mRNA;Acc:NM_001358217]	-
ENSMUSG00000083701	Gm4912	33.9897	18.0659	11.9674	1.91409	1.04683	0	21.341	0.986974	21.5643	4.43057	6.94238e-05	0.0036908	X	92093699	92094742	-	1044	unprocessed_pseudogene	predicted pseudogene 4912 [Source:MGI Symbol;Acc:MGI:3643140]	MAGE
ENSMUSG00000016349	Eef1a2	1525.76	71.2008	349.048	42.11	37.6859	19.5798	648.669	33.1252	19.5844	4.29163	0.000127216	0.00556301	2	181147653	181157014	-	2084	protein_coding	Elongation factor 1-alpha 2 [Source:UniProtKB/Swiss-Prot;Acc:P62631]	GTP_EFTU
ENSMUSG00000018930	Ccl4	3.77663	26.5675	42.8831	1.91409	2.09366	0	24.4091	1.33592	18.347	4.19747	0.000337423	0.0112279	11	83662584	83664683	+	660	protein_coding	C-C motif chemokine 4 [Source:UniProtKB/Swiss-Prot;Acc:P14097]	-
ENSMUSG00000032661	Oas3	42.4871	640.808	467.725	28.7114	21.9835	12.7268	383.673	21.1406	18.1446	4.18147	3.57045e-05	0.00228446	5	120753098	120777661	-	7069	protein_coding	2'-5'-oligoadenylate synthase 3 [Source:UniProtKB/Swiss-Prot;Acc:Q8VI93]	NTP_transf_2
ENSMUSG00000038239	Hrc	522.119	15.9405	142.611	12.4416	11.5151	13.7058	226.89	12.5542	18.0738	4.17583	0.000389001	0.0125993	7	45335290	45338974	+	2566	protein_coding	histidine rich calcium binding protein [Source:MGI Symbol;Acc:MGI:96226]	-
ENSMUSG00000044086	Lmod3	141.624	7.43889	23.9347	3.82818	3.14049	2.93696	57.6657	3.30188	17.4746	4.12719	2.50276e-05	0.00179849	6	97238534	97252759	-	2215	protein_coding	Leiomodin-3 [Source:UniProtKB/Swiss-Prot;Acc:E9QA62]	-
ENSMUSG00000020061	Mybpc1	1105.61	37.1945	341.07	7.65637	19.8898	63.6342	494.624	30.3935	16.274	4.0245	0.00246043	0.0435912	10	88518279	88605152	-	4527	protein_coding	myosin binding protein C, slow type [Source:HGNC Symbol;Acc:HGNC:7549]	I-set
ENSMUSG00000008658	Rbfox1	139.735	3.1881	31.913	3.82818	2.09366	4.89494	58.2788	3.6056	16.1342	4.01205	0.000105189	0.00490569	16	5885355	7411526	+	4400	protein_coding	RNA binding 1 [Source:UniProtKB/Swiss-Prot;Acc:Q9JJ43]	RRM_1
ENSMUSG00000023945	Slc5a7	77.4209	18.0659	17.9511	1.91409	5.23416	0	37.8126	2.38275	16.1113	4.01	4.1595e-05	0.0025106	17	54273594	54299034	-	5176	protein_coding	High affinity choline transporter 1 [Source:UniProtKB/Swiss-Prot;Acc:Q8BGY9]	-
ENSMUSG00000005628	Tmod4	322.902	12.7524	71.8042	2.87114	13.6088	10.7689	135.819	9.08294	14.98	3.90496	0.0019674	0.0372142	3	95124476	95129209	+	1717	protein_coding	tropomodulin 4 [Source:MGI Symbol;Acc:MGI:1355285]	-
ENSMUSG00000032355	Mlip	97.2482	6.37619	30.9157	3.82818	5.23416	0	44.8467	3.02078	14.9427	3.90137	0.000185199	0.00732561	9	77102081	77352969	-	8916	protein_coding	Muscular LMNA-interacting protein [Source:UniProtKB/Swiss-Prot;Acc:Q5FW52]	-
ENSMUSG00000067649	Mageb18	36.8221	20.1913	1.99456	1.91409	2.09366	0	19.6693	1.33592	14.8076	3.88826	0.00195258	0.0371159	X	92118879	92599572	-	2243	protein_coding	Melanoma-associated antigen B18 [Source:UniProtKB/Swiss-Prot;Acc:Q8BQR7]	MAGE
ENSMUSG00000030592	Ryr1	1812.78	59.5111	335.086	66.9932	62.8099	24.4747	735.793	51.4259	14.3092	3.83887	0.00177458	0.0346091	7	29003344	29125179	-	21838	protein_coding	Ryanodine receptor 1 [Source:UniProtKB/Swiss-Prot;Acc:E9PZQ0]	SPRY
ENSMUSG00000032523	Hhatl	127.461	4.2508	19.9456	7.65637	2.09366	0.978988	50.5525	3.57634	14.0834	3.81592	0.000529845	0.0155333	9	121784016	121792507	-	2625	protein_coding	Protein-cysteine N-palmitoyltransferase HHAT-like protein [Source:UniProtKB/Swiss-Prot;Acc:Q9D1G3]	MBOAT
ENSMUSG00000064179	Tnnt1	327.623	20.1913	129.647	15.3127	13.6088	7.8319	159.153	12.2511	13.001	3.70055	6.1211e-07	0.000130916	7	4504570	4516382	-	2204	protein_coding	troponin T1, skeletal, slow [Source:MGI Symbol;Acc:MGI:1333868]	-
ENSMUSG00000059741	Myl3	209.603	10.627	44.8776	4.78523	4.18732	11.7479	88.3692	6.9068	12.7879	3.67671	3.43371e-05	0.00222825	9	110741861	110769798	+	2044	protein_coding	Myosin light chain 3 [Source:UniProtKB/Swiss-Prot;Acc:P09542]	-
ENSMUSG00000031972	Acta1	26456.2	1314.56	4480.78	1124.53	437.575	1015.21	10750.5	859.105	12.5134	3.6454	0.00112868	0.0262185	8	123891769	123894751	-	1536	protein_coding	Actin, alpha skeletal muscle [Source:UniProtKB/Swiss-Prot;Acc:P68134]	Actin
ENSMUSG00000073491	Ifi213	107.634	867.162	543.518	48.8093	54.4352	21.5377	506.105	41.5941	12.1694	3.60518	2.6461e-05	0.00184167	1	173566283	173599274	-	6840	protein_coding	-	PAAD_DAPIN
ENSMUSG00000026564	Dusp27	38.7104	6.37619	12.9647	0.957046	0	3.91595	19.3504	1.62433	11.83	3.56437	0.00189979	0.0364276	1	166098148	166127922	-	4049	protein_coding	Inactive dual specificity phosphatase 27 [Source:UniProtKB/Swiss-Prot;Acc:Q148W8]	DSPc
ENSMUSG00000023132	Gzma	48.152	132.837	277.244	20.098	16.7493	1.95798	152.745	12.9351	11.8122	3.5622	4.17411e-07	9.88505e-05	13	113093825	113100981	-	1006	protein_coding	Granzyme A [Source:UniProtKB/Swiss-Prot;Acc:P11032]	Trypsin
ENSMUSG00000049551	Fzd9	93.4716	1.0627	31.913	6.69932	3.14049	0.978988	42.1491	3.60627	11.6742	3.54525	0.00185726	0.0357626	5	135248938	135251230	-	2293	protein_coding	Frizzled-9 [Source:UniProtKB/Swiss-Prot;Acc:Q9R216]	Fz
ENSMUSG00000025498	Irf7	484.353	9308.18	4995.38	422.057	479.449	369.078	4929.3	423.528	11.6386	3.54084	0.000402247	0.0128458	7	141262706	141266481	-	3776	protein_coding	interferon regulatory factor 7 [Source:MGI Symbol;Acc:MGI:1859212]	IRF
ENSMUSG00000111118	Gm6545	16.0507	40.3826	33.9076	1.91409	2.09366	3.91595	30.1136	2.64124	11.3617	3.50611	7.45458e-06	0.000746891	19	12528755	12530540	-	1786	processed_pseudogene	predicted gene 6545 [Source:MGI Symbol;Acc:MGI:3643874]	-
ENSMUSG00000086695	Gm15247	6.6091	7.43889	30.9157	1.91409	1.04683	0.978988	14.9879	1.3133	11.361	3.50602	0.00236051	0.0424915	X	169985801	169986939	-	403	antisense	predicted gene 15247 [Source:MGI Symbol;Acc:MGI:3705183]	-
ENSMUSG00000031448	Adprhl1	72.7001	2.1254	11.9674	3.82818	1.04683	2.93696	28.931	2.60399	11.0703	3.46862	0.00271282	0.046232	8	13221663	13254162	-	5856	protein_coding	[Protein ADP-ribosylarginine] hydrolase-like protein 1 [Source:UniProtKB/Swiss-Prot;Acc:Q8BGK2]	-
ENSMUSG00000018822	Sfrp5	1164.15	1145.59	1231.64	115.803	93.168	111.605	1180.46	106.858	11.0315	3.46356	4.99936e-103	9.11634e-99	19	42197971	42202252	-	1900	protein_coding	secreted frizzled-related sequence protein 5 [Source:MGI Symbol;Acc:MGI:1860298]	Fz
ENSMUSG00000050578	Mmp13	27.3806	15.9405	44.8776	0.957046	6.28099	0.978988	29.3996	2.73901	10.934	3.45075	7.00262e-05	0.00370124	9	7272514	7283331	+	2673	protein_coding	Collagenase 3 [Source:UniProtKB/Swiss-Prot;Acc:P33435]	Hemopexin
ENSMUSG00000091898	Tnnc1	162.395	10.627	51.8586	8.61341	3.14049	8.81089	74.9602	6.85493	10.9094	3.4475	4.18415e-05	0.0025106	14	31208312	31211729	+	1041	protein_coding	Troponin C, slow skeletal and cardiac muscles [Source:UniProtKB/Swiss-Prot;Acc:P19123]	-
ENSMUSG00000105096	Gbp10	24.5481	360.255	183.5	22.0121	24.0771	6.85292	189.434	17.6474	10.7365	3.42445	0.00119928	0.0272679	5	105215699	105239533	-	3873	protein_coding	-	-
ENSMUSG00000035692	Isg15	142.568	1733.26	1296.47	119.631	135.041	43.0755	1057.43	99.2491	10.6548	3.41344	0.000577525	0.0164842	4	156199424	156200818	-	756	protein_coding	Ubiquitin-like protein ISG15 [Source:UniProtKB/Swiss-Prot;Acc:Q64339]	ubiquitin
ENSMUSG00000024675	Ms4a4c	25.4922	249.734	127.652	16.2698	19.8898	1.95798	134.293	12.7059	10.5757	3.40268	0.00262563	0.0451256	19	11404770	11427246	+	1751	protein_coding	membrane-spanning 4-domains, subfamily A, member 4C [Source:MGI Symbol;Acc:MGI:1927656]	-
ENSMUSG00000027868	Tbx15	132.182	4.2508	17.9511	8.61341	4.18732	1.95798	51.4613	4.91957	10.453	3.38584	0.0012439	0.0279597	3	99240381	99354259	+	3747	protein_coding	T-box transcription factor TBX15 [Source:UniProtKB/Swiss-Prot;Acc:O70306]	T-box
ENSMUSG00000072720	Myo18b	191.664	11.6897	48.8668	9.57046	7.32782	7.8319	84.0735	8.24339	10.2021	3.3508	4.05037e-05	0.00246998	5	112688876	112896362	-	10698	protein_coding	myosin XVIIIB [Source:HGNC Symbol;Acc:HGNC:18150]	Myosin_head
ENSMUSG00000000204	Slfn4	16.9948	151.966	87.7607	14.3557	5.23416	5.87393	85.5738	8.48792	10.0351	3.32698	7.15697e-06	0.000725041	11	83175186	83190216	+	3964	protein_coding	schlafen 4 [Source:MGI Symbol;Acc:MGI:1329010]	AAA_4
ENSMUSG00000037849	Ifi206	41.5429	253.985	206.437	26.7973	14.6556	9.78988	167.322	17.0809	9.77565	3.28919	7.84133e-08	2.84516e-05	1	173468485	173491041	-	3054	protein_coding	-	PAAD_DAPIN
ENSMUSG00000059089	Fcgr4	38.7104	278.427	186.492	14.3557	18.843	18.6008	167.876	17.2665	9.7222	3.28128	3.55081e-08	1.70392e-05	1	171018920	171029761	+	1256	protein_coding	Low affinity immunoglobulin gamma Fc region receptor IV [Source:UniProtKB/Swiss-Prot;Acc:A0A0B4J1G0]	-
ENSMUSG00000079055	Slc8a3	86.8625	6.37619	30.9157	4.78523	2.09366	5.87393	41.3848	4.25094	9.71371	3.28002	0.000320202	0.0107597	12	81197915	81333180	-	5332	protein_coding	solute carrier family 8 (sodium/calcium exchanger), member 3 [Source:MGI Symbol;Acc:MGI:107976]	Na_Ca_ex
ENSMUSG00000034459	Ifit1	239.816	2264.61	1676.43	174.182	189.476	71.4661	1393.62	145.042	9.60863	3.26433	0.000318737	0.0107578	19	34640871	34650009	+	2656	protein_coding	Interferon-induced protein with tetratricopeptide repeats 1 [Source:UniProtKB/Swiss-Prot;Acc:Q64282]	-
ENSMUSG00000049723	Mmp12	67.0352	226.355	98.7308	19.1409	19.8898	1.95798	130.707	13.6629	9.57497	3.25927	6.17428e-07	0.000130916	9	7344381	7369499	+	7237	protein_coding	Macrophage metalloelastase [Source:UniProtKB/Swiss-Prot;Acc:P34960]	PG_binding_1
ENSMUSG00000021456	Fbp2	144.456	19.1286	38.894	4.78523	13.6088	2.93696	67.4929	7.11033	9.56207	3.25732	5.94523e-05	0.00328519	13	62836877	62858422	-	1469	protein_coding	Fructose-1,6-bisphosphatase isozyme 2 [Source:UniProtKB/Swiss-Prot;Acc:P70695]	-
ENSMUSG00000074896	Ifit3	577.824	5724.76	3545.33	492.879	409.311	132.163	3282.64	344.784	9.5207	3.25107	0.000697947	0.0188353	19	34583531	34588731	+	1745	protein_coding	Interferon-induced protein with tetratricopeptide repeats 3 [Source:UniProtKB/Swiss-Prot;Acc:Q64345]	-
ENSMUSG00000068009	Bpifb6	24.5481	13.8151	17.9511	2.87114	1.04683	1.95798	18.7714	1.95865	9.51603	3.25036	0.000216606	0.00816075	2	153900388	153912795	+	1669	protein_coding	BPI fold-containing family B member 6 [Source:UniProtKB/Swiss-Prot;Acc:Q8BU51]	-
ENSMUSG00000027514	Zbp1	148.233	1814.03	1039.17	167.483	103.636	60.6973	1000.48	110.606	9.04431	3.17701	0.000932595	0.0230674	2	173206612	173218923	-	3529	protein_coding	Z-DNA binding protein 1 [Source:MGI Symbol;Acc:MGI:1927449]	-
ENSMUSG00000026573	Xcl1	13.2182	22.3167	25.9293	2.87114	3.14049	0.978988	20.4881	2.33021	8.81343	3.1397	0.000196707	0.00766441	1	164931644	164935527	-	523	protein_coding	chemokine (C motif) ligand 1 [Source:MGI Symbol;Acc:MGI:104593]	-
ENSMUSG00000028037	Ifi44	98.1924	1368.76	760.925	90.9194	85.8402	78.319	742.625	85.0262	8.73333	3.12653	0.000715329	0.0191824	3	151730922	151749960	-	6129	protein_coding	Interferon-induced protein 44 [Source:UniProtKB/Swiss-Prot;Acc:Q8BV66]	-
ENSMUSG00000079418	Atg4a	14.1624	68.0127	3.98912	4.78523	2.09366	2.93696	28.7214	3.27195	8.72557	3.12525	0.00248332	0.0437902	X	140956907	141164270	+	2661	protein_coding	Cysteine protease ATG4A [Source:UniProtKB/Swiss-Prot;Acc:Q8C9S8]	-
ENSMUSG00000039376	Synpo2l	156.73	13.8151	70.8069	10.5275	3.14049	14.6848	80.4507	9.45094	8.49305	3.08628	9.63045e-05	0.00457321	14	20658946	20668354	-	4629	protein_coding	synaptopodin 2-like [Source:MGI Symbol;Acc:MGI:1916010]	-
ENSMUSG00000015437	Gzmb	23.6039	80.7651	144.606	9.57046	17.7961	2.93696	82.9916	10.1012	8.24654	3.04379	2.50516e-05	0.00179849	14	56258838	56262260	-	1436	protein_coding	granzyme B [Source:MGI Symbol;Acc:MGI:109267]	Trypsin
ENSMUSG00000042401	Crtac1	436.201	253.985	325.114	27.7543	76.4187	21.5377	338.433	41.9036	8.107	3.01917	2.00652e-12	5.22698e-09	19	42283037	42431783	-	2616	protein_coding	Mus musculus cartilage acidic protein 1 (Crtac1), transcript variant 2, mRNA. [Source:RefSeq mRNA;Acc:NM_001356588]	EGF_CA
ENSMUSG00000051855	Mest	5274.06	2618.49	4844.79	494.793	926.446	168.386	4245.78	529.875	8.01357	3.00244	2.24092e-05	0.00165438	6	30723547	30748465	+	3945	protein_coding	Mesoderm-specific transcript protein [Source:UniProtKB/Swiss-Prot;Acc:Q07646]	-
ENSMUSG00000037202	Prf1	17.939	61.6365	138.622	13.3986	12.562	1.95798	72.7325	9.3062	7.82066	2.96729	0.000148937	0.00628673	10	61297833	61304680	+	2584	protein_coding	perforin 1 (pore forming protein) [Source:MGI Symbol;Acc:MGI:97551]	C2
ENSMUSG00000052776	Oas1a	130.294	1283.74	825.749	136.858	104.683	60.6973	746.594	100.746	7.40986	2.88945	0.0010736	0.0253918	5	120896256	120907521	-	1885	protein_coding	2'-5'-oligoadenylate synthase 1A [Source:UniProtKB/Swiss-Prot;Acc:P11928]	NTP_transf_2
ENSMUSG00000035373	Ccl7	112.355	396.387	329.103	52.6375	53.3884	7.8319	279.281	37.9526	7.35987	2.87968	0.00105261	0.025058	11	82045712	82047525	+	801	protein_coding	C-C motif chemokine 7 [Source:UniProtKB/Swiss-Prot;Acc:Q03366]	-
ENSMUSG00000062488	Ifit3b	201.106	1466.52	924.479	150.256	157.025	49.9284	864.037	119.07	7.25667	2.85931	0.000979388	0.0237173	19	34607970	34613401	+	2000	protein_coding	-	-
ENSMUSG00000021485	Mxd3	25.4922	31.881	20.9429	6.69932	4.18732	0	26.1054	3.62888	7.17982	2.84395	0.000419711	0.0132184	13	55325168	55329823	-	2369	protein_coding	Max dimerization protein 3 [Source:UniProtKB/Swiss-Prot;Acc:Q80US8]	HLH
ENSMUSG00000057897	Camk2b	117.076	85.0159	138.622	16.2698	14.6556	17.6218	113.571	16.1824	7.01589	2.81063	3.70883e-14	1.926e-10	11	5969644	6066362	-	9125	protein_coding	Calcium/calmodulin-dependent protein kinase type II subunit beta [Source:UniProtKB/Swiss-Prot;Acc:P28652]	Pkinase
ENSMUSG00000023341	Mx2	42.4871	295.43	206.437	36.3678	24.0771	17.6218	181.452	26.0222	6.96384	2.79988	2.05417e-06	0.000290371	16	97535308	97560900	+	3614	polymorphic_pseudogene	Mus musculus MX dynamin-like GTPase 2 (Mx2), transcript variant 1, mRNA. [Source:RefSeq mRNA;Acc:NM_013606]	-
ENSMUSG00000030107	Usp18	154.842	945.802	609.339	94.7476	94.2148	58.7393	569.994	82.5672	6.90295	2.78721	0.000110754	0.00508714	6	121245906	121270917	+	2790	protein_coding	ubiquitin specific peptidase 18 [Source:MGI Symbol;Acc:MGI:1344364]	UCH
ENSMUSG00000021815	Mss51	177.502	8.50159	75.7934	6.69932	15.7025	15.6638	87.2655	12.6885	6.89366	2.78527	0.000613321	0.0172591	14	20482867	20496901	-	1826	protein_coding	Putative , mitochondrial [Source:UniProtKB/Swiss-Prot;Acc:Q9D5Z5]	zf-MYND
ENSMUSG00000024854	Pold4	22.6598	21.254	223.391	18.1839	12.562	9.78988	89.1016	13.5119	6.59096	2.72049	0.000962904	0.0234908	19	4231899	4233631	+	910	protein_coding	polymerase (DNA-directed), delta 4 [Source:MGI Symbol;Acc:MGI:1916995]	-
ENSMUSG00000033355	Rtp4	350.282	2948.99	2020.49	332.095	298.347	188.945	1773.25	273.129	6.49215	2.6987	0.00094289	0.0232346	16	23520291	23614222	+	2131	protein_coding	Receptor-transporting protein 4 [Source:UniProtKB/Swiss-Prot;Acc:Q9ER80]	-
ENSMUSG00000079457	Gm7609	38.7104	193.411	134.633	22.0121	25.1239	10.7689	122.252	19.3016	6.33505	2.66335	3.60398e-06	0.000429533	1	85199613	85213786	+	2496	transcribed_unprocessed_pseudogene	predicted pseudogene 7609 [Source:MGI Symbol;Acc:MGI:3644536]	-
ENSMUSG00000094796	BC147527	17.939	142.402	147.598	15.3127	17.7961	15.6638	102.646	16.2576	6.3117	2.65803	5.19799e-05	0.00298067	13	120300392	120308779	+	1595	protein_coding	cDNA sequence BC147527 [Source:MGI Symbol;Acc:MGI:4840510]	-
ENSMUSG00000033952	Aspm	50.0403	51.0096	72.8015	10.5275	13.6088	3.91595	57.9505	9.35075	6.22341	2.63771	3.2728e-07	8.28881e-05	1	139454772	139494091	+	11590	protein_coding	Abnormal spindle-like microcephaly-associated protein homolog [Source:UniProtKB/Swiss-Prot;Acc:Q8CJ27]	CH
ENSMUSG00000041827	Oasl1	67.0352	435.707	323.119	61.2509	48.1542	23.4957	275.287	44.3003	6.21096	2.63482	3.46469e-06	0.000420692	5	114923240	114937915	+	2608	protein_coding	2'-5'-oligoadenylate synthase-like protein 1 [Source:UniProtKB/Swiss-Prot;Acc:Q8VI94]	ubiquitin
ENSMUSG00000024617	Camk2a	231.319	27.6302	74.7961	20.098	24.0771	9.78988	111.248	17.9883	6.1973	2.63164	0.000111882	0.00512604	18	60925618	60988152	+	7465	protein_coding	Calcium/calmodulin-dependent protein kinase type II subunit alpha [Source:UniProtKB/Swiss-Prot;Acc:P11798]	Pkinase
ENSMUSG00000044703	Phf11a	19.8273	97.7683	87.7607	21.055	11.5151	0.978988	68.4521	11.183	6.11019	2.61122	0.00120606	0.0273785	14	59276913	59297522	-	1354	protein_coding	PHD finger protein 11A [Source:UniProtKB/Swiss-Prot;Acc:Q8BVM9]	-
ENSMUSG00000035352	Ccl12	40.5988	221.041	220.399	40.1959	31.4049	7.8319	160.68	26.4776	6.06597	2.60074	6.21846e-05	0.00335484	11	82101845	82103400	+	537	protein_coding	C-C motif chemokine 12 [Source:UniProtKB/Swiss-Prot;Acc:Q62401]	-
ENSMUSG00000099349	1700047G03Rik	553.276	691.817	254.307	103.361	110.964	40.1385	499.8	84.8212	5.89456	2.55938	1.33765e-09	1.28379e-06	15	11964276	11970086	+	1493	lincRNA	RIKEN cDNA 1700047G03 gene [Source:MGI Symbol;Acc:MGI:1920589]	-
ENSMUSG00000028459	Cd72	31.1572	197.662	101.723	25.8402	24.0771	7.8319	110.181	19.2498	5.72103	2.51627	9.91246e-05	0.00467064	4	43446462	43454628	-	3422	protein_coding	B-cell differentiation antigen CD72 [Source:UniProtKB/Swiss-Prot;Acc:P21855]	-
ENSMUSG00000072844	G530011O06Rik	10.3857	60.5738	119.674	14.3557	6.28099	12.7268	63.5444	11.1212	5.69717	2.51025	0.000987215	0.0238751	X	169975043	169978917	-	2380	processed_transcript	RIKEN cDNA G530011O06 gene [Source:MGI Symbol;Acc:MGI:3603513]	-
ENSMUSG00000062345	Serpinb2	23.6039	30.8183	16.9538	7.65637	3.14049	1.95798	23.792	4.25161	5.55925	2.47489	0.000785107	0.0207184	1	107511423	107535478	+	2349	protein_coding	serine (or cysteine) peptidase inhibitor, clade B, member 2 [Source:MGI Symbol;Acc:MGI:97609]	Serpin
ENSMUSG00000032845	Alpk2	86.8625	27.6302	45.8749	13.3986	13.6088	1.95798	53.4559	9.65514	5.55353	2.4734	0.000312469	0.0106106	18	65265529	65393888	-	7782	protein_coding	Alpha-protein kinase 2 [Source:UniProtKB/Swiss-Prot;Acc:Q91ZB0]	I-set
ENSMUSG00000066861	Oas1g	32.1013	296.493	207.434	45.9382	33.4986	17.6218	178.676	32.3529	5.51829	2.46422	0.00011819	0.00526945	5	120876142	120887613	-	2340	protein_coding	-	NTP_transf_2
ENSMUSG00000038403	Hfe2	531.561	117.96	178.513	55.5087	62.8099	36.2226	276.011	51.5137	5.3636	2.4232	1.4927e-06	0.000252031	3	96525172	96529210	+	2028	protein_coding	Hemojuvelin [Source:UniProtKB/Swiss-Prot;Acc:Q7TQ32]	-
ENSMUSG00000000386	Mx1	85.9183	313.496	282.231	53.5946	57.5757	17.6218	227.215	42.9307	5.2937	2.40428	4.15646e-06	0.000485852	16	97447035	97462907	-	3646	protein_coding	MX dynamin-like GTPase 1 [Source:MGI Symbol;Acc:MGI:97243]	-
ENSMUSG00000066677	Pydc3	61.3702	315.622	258.296	55.5087	49.2011	17.6218	211.763	40.7772	5.19164	2.37619	2.80817e-05	0.00193966	1	173673675	173698395	+	5258	protein_coding	Pyrin domain-containing protein 3 [Source:UniProtKB/Swiss-Prot;Acc:Q3V3Q4]	PAAD_DAPIN
ENSMUSG00000091649	Phf11b	97.2482	450.584	372.983	78.4778	68.044	31.3276	306.939	59.2831	5.17584	2.37179	3.36326e-06	0.000411604	14	59320964	59341351	-	1184	protein_coding	-	-
ENSMUSG00000069793	Slfn9	115.187	316.684	222.394	70.8214	47.1074	16.6428	218.088	44.8572	4.85764	2.28026	4.76808e-06	0.000540037	11	82978390	82991830	-	5965	protein_coding	-	AAA_4
ENSMUSG00000079243	Xirp1	301.186	19.1286	154.579	27.7543	31.4049	39.1595	158.298	32.7729	4.83349	2.27306	0.000911031	0.0226732	9	120013755	120023598	-	5839	protein_coding	xin actin-binding repeat containing 1 [Source:MGI Symbol;Acc:MGI:1333878]	-
ENSMUSG00000030346	Rad51ap1	40.5988	45.6961	29.9184	4.78523	15.7025	3.91595	38.7378	8.13455	4.8036	2.26412	0.000284757	0.00989058	6	126923050	126939587	-	4813	protein_coding	RAD51-associated protein 1 isoform 2 [Source:RefSeq peptide;Acc:NP_001334384]	-
ENSMUSG00000042489	Clspn	34.9338	45.6961	24.932	7.65637	11.5151	2.93696	35.1873	7.36949	4.79502	2.26154	0.000251845	0.00913817	4	126556935	126593903	+	7186	protein_coding	Claspin [Source:UniProtKB/Swiss-Prot;Acc:Q80YR7]	-
ENSMUSG00000028678	Kif2c	27.3806	19.1286	29.9184	3.82818	9.42148	2.93696	25.4759	5.39554	4.76764	2.25327	0.000910521	0.0226732	4	117159639	117182639	-	4363	protein_coding	Kinesin-like protein KIF2C [Source:UniProtKB/Swiss-Prot;Acc:Q922S8]	Kinesin
ENSMUSG00000032690	Oas2	222.821	1351.75	1020.22	212.464	186.336	147.827	864.931	182.209	4.74646	2.24685	0.00148929	0.0311329	5	120730333	120749853	-	4451	protein_coding	Mus musculus 2'-5' oligoadenylate synthetase 2 (Oas2), transcript variant 1, mRNA. [Source:RefSeq mRNA;Acc:NM_001347448]	NTP_transf_2
ENSMUSG00000078616	Trim30c	16.0507	60.5738	49.864	13.3986	6.28099	6.85292	42.1629	8.84418	4.74291	2.24577	0.000600984	0.0169906	7	104382065	104400837	-	1716	protein_coding	-	zf-B_box
ENSMUSG00000033880	Lgals3bp	5319.38	24019.1	16570.8	3631.99	3663.91	2433.76	15303.1	3243.22	4.71846	2.23832	0.000262723	0.00933869	11	118392751	118402092	-	2847	protein_coding	Galectin-3-binding protein [Source:UniProtKB/Swiss-Prot;Acc:Q07797]	SRCR
ENSMUSG00000028068	Iqgap3	57.5936	85.0159	49.864	19.1409	20.9366	0.978988	64.1579	13.6855	4.69422	2.23088	0.00121683	0.0274956	3	88081971	88121048	+	11384	protein_coding	IQ motif containing GTPase activating protein 3 [Source:HGNC Symbol;Acc:HGNC:20669]	CH
ENSMUSG00000041193	Pla2g5	67.9793	35.0691	58.8396	11.4846	10.4683	12.7268	53.9627	11.5599	4.67198	2.22403	3.16081e-06	0.000396206	4	138799244	138863482	-	2884	protein_coding	phospholipase A2, group V [Source:MGI Symbol;Acc:MGI:101899]	-
ENSMUSG00000039396	Neil3	17.939	22.3167	18.9483	4.78523	6.28099	1.95798	19.7347	4.3414	4.56301	2.18999	0.00226405	0.041285	8	53586867	53639065	-	5555	protein_coding	Endonuclease 8-like 3 [Source:UniProtKB/Swiss-Prot;Acc:Q8K203]	zf-GRF
ENSMUSG00000026981	Il1rn	22.6598	43.5707	47.8695	8.61341	13.6088	2.93696	38.0333	8.38639	4.55217	2.18655	0.000587209	0.0167309	2	24336853	24351494	+	5535	protein_coding	Interleukin-1 receptor antagonist protein [Source:UniProtKB/Swiss-Prot;Acc:P25085]	-
ENSMUSG00000022584	Ly6c2	69.8676	295.43	237.353	51.6805	49.2011	32.3066	200.884	44.3961	4.5224	2.17709	5.76769e-06	0.000615052	15	75108158	75111970	-	2740	protein_coding	Mus musculus lymphocyte antigen 6 complex, locus C2 (Ly6c2), transcript variant 1, mRNA. [Source:RefSeq mRNA;Acc:NM_001357693]	-
ENSMUSG00000040264	Gbp2b	23.6039	46.7588	67.8151	15.3127	11.5151	3.91595	46.0593	10.2479	4.48967	2.16661	0.000554861	0.0160393	3	142594847	142619179	+	2823	protein_coding	-	-
ENSMUSG00000032218	Ccnb2	41.5429	77.577	50.8613	17.2268	15.7025	5.87393	56.6604	12.9344	4.37807	2.13029	3.93058e-05	0.00245459	9	70407692	70421547	-	1531	protein_coding	G2/mitotic-specific cyclin-B2 [Source:UniProtKB/Swiss-Prot;Acc:P30276]	Cyclin_C
ENSMUSG00000045087	S1pr5	13.2182	35.0691	29.9184	4.78523	7.32782	5.87393	26.0686	5.99566	4.34956	2.12087	0.00159185	0.0323966	9	21242912	21248443	-	2500	protein_coding	Sphingosine 1-phosphate receptor 5 [Source:UniProtKB/Swiss-Prot;Acc:Q91X56]	7tm_1
ENSMUSG00000091199	Gm2619	49.0962	123.273	49.864	28.7114	13.6088	8.81089	74.0778	17.0437	4.33121	2.11477	0.000207896	0.00798101	1	85156809	85327306	-	764	transcribed_unprocessed_pseudogene	predicted gene 2619 [Source:MGI Symbol;Acc:MGI:3780787]	Sp100
ENSMUSG00000042256	Ptchd4	122.74	100.956	115.685	31.5825	41.8732	5.87393	113.127	26.4432	4.28768	2.1002	7.08855e-05	0.00371436	17	42315947	42507741	+	6890	protein_coding	Mus musculus patched domain containing 4 (Ptchd4), transcript variant 1, mRNA. [Source:RefSeq mRNA;Acc:NM_001355270]	-
ENSMUSG00000028751	Pla2g2e	192.608	97.7683	18.9483	18.1839	38.7328	15.6638	103.108	24.1935	4.27144	2.09472	0.00243654	0.0434428	4	138877942	138882817	+	917	protein_coding	Group IIE secretory phospholipase A2 [Source:UniProtKB/Swiss-Prot;Acc:Q9QUL3]	-
ENSMUSG00000026413	Pkp1	143.512	64.8246	30.9157	7.65637	24.0771	24.4747	79.7508	18.7361	4.26831	2.09366	0.000851241	0.0218317	1	135871395	135919207	-	5024	protein_coding	Plakophilin-1 [Source:UniProtKB/Swiss-Prot;Acc:P97350]	Arm
ENSMUSG00000111658	B930092H01Rik	76.4767	104.145	55.8477	13.3986	20.9366	21.5377	78.823	18.6243	4.23602	2.08271	6.14862e-07	0.000130916	9	61259227	61293809	-	2678	lincRNA	RIKEN cDNA B930092H01 gene [Source:MGI Symbol;Acc:MGI:4437738]	-
ENSMUSG00000062524	Ncr1	16.9948	42.508	80.7798	8.61341	18.843	5.87393	46.7609	11.1101	4.22358	2.07846	0.00261085	0.0449139	7	4337724	4345164	+	1540	protein_coding	natural cytotoxicity triggering receptor 1 [Source:HGNC Symbol;Acc:HGNC:6731]	-
ENSMUSG00000057135	Scimp	22.6598	48.8842	37.8967	7.65637	15.7025	2.93696	36.4802	8.76527	4.18104	2.06386	0.00171194	0.03408	11	70790932	70812586	-	1080	protein_coding	SLP adapter and CSK-interacting membrane protein [Source:UniProtKB/Swiss-Prot;Acc:Q3UU41]	-
ENSMUSG00000017830	Dhx58	196.385	893.73	582.412	137.815	173.774	90.0669	557.509	133.885	4.16416	2.05802	5.14215e-06	0.000564862	11	100694884	100704271	-	3272	protein_coding	Probable ATP-dependent RNA helicase DHX58 [Source:UniProtKB/Swiss-Prot;Acc:Q99J87]	Helicase_C
ENSMUSG00000035186	Ubd	65.1469	160.468	107.706	20.098	36.6391	23.4957	111.107	26.7443	4.15974	2.05649	2.0826e-06	0.000292124	17	37193892	37196095	+	931	protein_coding	ubiquitin D [Source:MGI Symbol;Acc:MGI:1344410]	ubiquitin
ENSMUSG00000020897	Aurkb	62.3144	78.6397	82.7743	22.0121	23.0303	9.78988	74.5761	18.2774	4.08462	2.0302	1.24444e-06	0.000218196	11	69045647	69051664	+	2946	protein_coding	Aurora kinase B [Source:UniProtKB/Swiss-Prot;Acc:O70126]	Pkinase
ENSMUSG00000063388	BC023105	67.0352	89.2667	114.687	22.0121	32.4518	12.7268	90.3297	22.3969	4.04391	2.01575	2.25176e-06	0.000308728	18	60441753	60442983	+	1227	pseudogene	cDNA sequence BC023105 [Source:MGI Symbol;Acc:MGI:2384767]	IIGP
ENSMUSG00000086268	Gm11670	48.152	22.3167	21.9402	6.69932	11.5151	4.89494	30.803	7.70314	4.0254	2.00913	0.00172782	0.0341723	11	108939310	108942015	-	511	antisense	predicted gene 11670 [Source:MGI Symbol;Acc:MGI:3649868]	-
ENSMUSG00000078486	Perm1	165.228	26.5675	82.7743	13.3986	23.0303	32.3066	91.5231	22.9118	4.00146	2.00052	0.00123088	0.0277785	4	156215868	156221307	+	3901	protein_coding	PGC-1 and ERR-induced regulator in muscle protein 1 [Source:UniProtKB/Swiss-Prot;Acc:Q149B8]	-
ENSMUSG00000020638	Cmpk2	397.49	1544.1	1650.5	321.567	359.063	217.335	1197.36	299.322	4.00022	2.00008	0.00131663	0.0290033	12	26469204	26479837	+	4163	protein_coding	UMP-CMP kinase 2, mitochondrial [Source:UniProtKB/Swiss-Prot;Acc:Q3U5Q7]	-
ENSMUSG00000053835	H2-T24	264.364	1068.01	733.999	192.366	182.149	145.869	688.792	173.461	3.96978	1.98906	8.24861e-07	0.000157498	17	36005695	36020560	-	2182	protein_coding	-	MHC_I
ENSMUSG00000020641	Rsad2	667.519	2109.46	1936.72	370.377	526.556	307.402	1571.23	401.445	3.91423	1.96873	1.37243e-07	4.39058e-05	12	26442746	26456452	-	4335	protein_coding	Radical S-adenosyl methionine domain-containing protein 2 [Source:UniProtKB/Swiss-Prot;Acc:Q8CBB9]	Radical_SAM
ENSMUSG00000071553	Cpa2	34.9338	34.0064	23.9347	8.61341	8.37465	6.85292	30.9583	7.94699	3.89679	1.96229	0.00032911	0.0109914	6	30541582	30564476	+	3212	protein_coding	Carboxypeptidase A2 [Source:UniProtKB/Swiss-Prot;Acc:Q504N0]	-
ENSMUSG00000031444	F10	58.5378	55.2604	82.7743	29.6684	2.09366	18.6008	65.5241	16.7876	3.88555	1.95812	0.00258795	0.0447063	8	13037308	13056676	+	2731	protein_coding	Coagulation factor X Factor X light chain Factor X heavy chain Activated factor Xa heavy chain [Source:UniProtKB/Swiss-Prot;Acc:O88947]	Trypsin
ENSMUSG00000050241	Klre1	21.7156	21.254	33.9076	6.69932	8.37465	4.89494	25.6257	6.6563	3.86066	1.94885	0.00146383	0.0308238	6	129577905	129585827	+	3494	protein_coding	Killer cell lectin-like receptor subfamily E member 1 [Source:UniProtKB/Swiss-Prot;Acc:Q8CJC7]	Lectin_C
ENSMUSG00000024056	Ndc80	26.4364	36.1318	28.9211	10.5275	7.32782	5.87393	30.4964	7.90975	3.84354	1.94244	0.000470974	0.0143616	17	71496100	71526857	-	2201	protein_coding	Kinetochore [Source:UniProtKB/Swiss-Prot;Acc:Q9D0F1]	-
ENSMUSG00000004110	Cacna1e	250.202	226.355	358.024	56.4657	101.543	61.6762	278.193	73.2282	3.80694	1.92863	2.97765e-10	3.39359e-07	1	154390731	154884501	-	25228	protein_coding	calcium voltage-gated channel subunit alpha1 E [Source:HGNC Symbol;Acc:HGNC:1392]	Ion_trans
ENSMUSG00000045932	Ifit2	400.323	1769.39	1448.05	356.021	318.237	291.738	1205.92	321.999	3.7448	1.90489	0.0014718	0.0309196	19	34550694	34576419	+	3927	protein_coding	Mus musculus interferon-induced protein with tetratricopeptide repeats 2 (Ifit2), transcript variant 2, mRNA. [Source:RefSeq mRNA;Acc:NM_001355262]	-
ENSMUSG00000026669	Mcm10	25.4922	59.5111	37.8967	13.3986	14.6556	4.89494	40.9667	10.9831	3.73003	1.89919	0.00123431	0.0277872	2	4989714	5012791	-	7692	protein_coding	minichromosome maintenance 10 replication initiation factor [Source:HGNC Symbol;Acc:HGNC:18043]	-
ENSMUSG00000043263	Ifi209	160.507	579.171	460.744	132.072	124.573	67.5502	400.141	108.065	3.70178	1.88822	1.22079e-05	0.00108063	1	173630917	173647928	+	3547	protein_coding	Pyrin and HIN domain-containing protein 1 [Source:UniProtKB/Swiss-Prot;Acc:Q8BV49]	PAAD_DAPIN
ENSMUSG00000048327	Ckap2l	33.9897	52.0723	56.845	18.1839	14.6556	5.87393	47.6356	12.9045	3.68813	1.88289	0.000330776	0.0110269	2	129268210	129297212	-	3137	protein_coding	Cytoskeleton-associated protein 2-like [Source:UniProtKB/Swiss-Prot;Acc:Q7TS74]	-
ENSMUSG00000113178	Mylf-ps	254.922	52.0723	71.8042	45.9382	32.4518	25.4537	126.266	34.6146	3.65008	1.86793	0.00113896	0.0262899	12	101221997	101222417	-	421	processed_pseudogene	myosin light chain, alkali, fast skeletal muscle, pseudogene [Source:MGI Symbol;Acc:MGI:97270]	-
ENSMUSG00000025279	Dnase1l3	181.278	153.029	111.695	49.7664	66.9972	6.85292	148.667	41.2055	3.61265	1.85306	0.00144504	0.0307112	14	7964533	7994573	-	5151	protein_coding	Deoxyribonuclease gamma [Source:UniProtKB/Swiss-Prot;Acc:O55070]	Exo_endo_phos
ENSMUSG00000005233	Spc25	60.4261	61.6365	38.894	11.4846	21.9835	11.7479	53.6522	15.072	3.57506	1.83797	8.25766e-05	0.00414816	2	69193895	69206194	-	3188	protein_coding	Kinetochore protein Spc25 [Source:UniProtKB/Swiss-Prot;Acc:Q3UA16]	-
ENSMUSG00000006411	Nectin4	36.8221	98.831	101.723	30.6255	21.9835	13.7058	79.1253	22.1049	3.57313	1.83719	0.000286175	0.00992091	1	171370099	171388598	+	3746	protein_coding	Nectin-4 [Source:UniProtKB/Swiss-Prot;Acc:Q8R007]	V-set
ENSMUSG00000044667	Plppr4	405.043	157.279	97.7335	84.2201	85.8402	18.6008	220.019	62.887	3.50127	1.80788	0.00208821	0.0388948	3	117319139	117360876	-	7144	protein_coding	Phospholipid phosphatase-related protein type 4 [Source:UniProtKB/Swiss-Prot;Acc:Q7TME0]	-
ENSMUSG00000035385	Ccl2	83.0858	170.032	206.437	52.6375	55.4821	23.4957	153.185	43.8718	3.49225	1.80416	3.43072e-05	0.00222825	11	82035571	82037453	+	1138	protein_coding	C-C motif chemokine 2 [Source:UniProtKB/Swiss-Prot;Acc:P10148]	-
ENSMUSG00000037440	Vnn1	140.679	269.926	678.151	112.931	98.4021	101.815	362.919	104.383	3.47607	1.79746	0.000105096	0.00490569	10	23894688	23905343	+	2416	protein_coding	vanin 1 [Source:MGI Symbol;Acc:MGI:108395]	CN_hydrolase
ENSMUSG00000001123	Lgals9	1707.04	6577.04	3170.36	1275.74	1281.32	747.947	3818.15	1101.67	3.46571	1.79315	0.00245139	0.0435513	11	78962974	78984946	-	2137	protein_coding	Galectin-9 [Source:UniProtKB/Swiss-Prot;Acc:O08573]	-
ENSMUSG00000072620	Slfn2	58.5378	156.217	122.666	29.6684	35.5923	32.3066	112.473	32.5224	3.45588	1.78905	1.52763e-05	0.00127198	11	83065112	83070678	+	1664	protein_coding	schlafen 2 [Source:MGI Symbol;Acc:MGI:1313258]	AAA_4
ENSMUSG00000020914	Top2a	150.121	255.048	241.342	88.0482	87.9338	12.7268	215.504	62.903	3.42676	1.77684	0.00103481	0.0247292	11	98992943	99024189	-	9013	protein_coding	DNA topoisomerase 2-alpha [Source:UniProtKB/Swiss-Prot;Acc:Q01320]	DNA_gyraseB
ENSMUSG00000002266	Zim1	111.411	89.2667	365.005	42.11	70.1377	55.8023	188.561	56.0167	3.36892	1.75229	0.000554841	0.0160393	7	6671269	6696450	-	8086	protein_coding	zinc finger, imprinted 1 [Source:MGI Symbol;Acc:MGI:1341879]	KRAB
ENSMUSG00000045868	Gvin1	84.03	400.638	358.024	77.5207	131.901	43.0755	280.897	84.1656	3.33868	1.73928	0.00113117	0.0262229	7	106156556	106215326	-	9005	protein_coding	-	-
ENSMUSG00000079339	Ifit1bl1	43.4312	54.1977	63.826	24.8832	12.562	10.7689	53.8183	16.0713	3.3368	1.73846	0.000213105	0.00807896	19	34592888	34601968	-	2275	protein_coding	interferon induced protein with tetratricpeptide repeats 1B like 1 [Source:MGI Symbol;Acc:MGI:3650685]	-
ENSMUSG00000111763	Gm34973	91.5833	122.21	57.8423	24.8832	37.6859	19.5798	90.5453	27.383	3.31215	1.72777	4.06358e-05	0.00246998	9	15381367	15387425	+	572	lincRNA	predicted gene, 34973 [Source:MGI Symbol;Acc:MGI:5594132]	-
ENSMUSG00000021198	Unc79	130.294	81.8278	45.8749	31.5825	39.7796	8.81089	85.9988	26.7243	3.22451	1.68908	0.00288461	0.0482574	12	102948859	103184065	+	14265	protein_coding	unc-79 homolog (C. elegans) [Source:MGI Symbol;Acc:MGI:2684729]	-
ENSMUSG00000045667	Smtnl2	662.798	190.223	309.157	148.342	138.182	76.3611	387.393	120.962	3.20441	1.68006	9.26378e-05	0.00447152	11	72389164	72411713	-	3815	protein_coding	Smoothelin-like protein 2 [Source:UniProtKB/Swiss-Prot;Acc:Q8CI12]	CH
ENSMUSG00000017639	Rab11fip4	267.197	189.16	149.592	63.165	103.636	23.4957	201.983	63.4323	3.18956	1.67336	0.000270254	0.00951367	11	79591212	79698023	+	7451	protein_coding	Rab11 family-interacting protein 4 [Source:UniProtKB/Swiss-Prot;Acc:Q8BQP8]	-
ENSMUSG00000024737	Slc15a3	109.522	168.969	149.592	50.7234	60.7162	23.4957	142.695	44.9785	3.17503	1.66677	1.03051e-05	0.000968623	19	10839727	10859362	+	5491	protein_coding	Solute carrier family 15 member 3 [Source:UniProtKB/Swiss-Prot;Acc:Q8BPX9]	-
ENSMUSG00000027715	Ccna2	64.2027	100.956	76.7906	35.4107	33.4986	7.8319	80.6499	25.5804	3.15328	1.65685	0.00124797	0.0279911	3	36564865	36572150	-	4083	protein_coding	Cyclin-A2 [Source:UniProtKB/Swiss-Prot;Acc:P51943]	Cyclin_C
ENSMUSG00000048616	Nog	190.72	75.4516	143.608	44.9812	58.6225	29.3696	136.593	44.3244	3.0887	1.627	8.79404e-05	0.00434578	11	89300638	89302332	-	1695	protein_coding	Noggin [Source:UniProtKB/Swiss-Prot;Acc:P97466]	Noggin
ENSMUSG00000035042	Ccl5	123.685	108.395	340.073	66.9932	75.3718	43.0755	190.718	61.8135	3.08711	1.62626	0.000367696	0.0121028	11	83525778	83530518	-	960	protein_coding	C-C motif chemokine 5 [Source:UniProtKB/Swiss-Prot;Acc:P30882]	-
ENSMUSG00000021886	Gpr65	34.9338	56.3231	48.8668	17.2268	13.6088	14.6848	46.7079	15.1735	3.06921	1.61787	0.000258532	0.00923736	12	98268635	98276644	+	2069	protein_coding	G protein-coupled receptor 65 [Source:HGNC Symbol;Acc:HGNC:4517]	7tm_1
ENSMUSG00000027469	Tpx2	77.4209	78.6397	81.777	21.055	48.1542	8.81089	79.2792	26.0067	3.0597	1.61339	0.00225331	0.0411634	2	152847964	152895321	+	4677	protein_coding	Targeting protein for Xklp2 [Source:UniProtKB/Swiss-Prot;Acc:A2APB8]	-
ENSMUSG00000030921	Trim30a	378.607	1607.86	1230.64	406.745	370.578	277.054	1072.37	351.459	3.05068	1.60913	8.60705e-05	0.00429999	7	104409025	104465193	-	4111	protein_coding	Mus musculus tripartite motif-containing 30A (Trim30a), transcript variant 2, mRNA. [Source:RefSeq mRNA;Acc:NM_001357467]	zf-B_box
ENSMUSG00000070873	Lilra5	78.3651	104.145	130.644	32.5396	59.6694	11.7479	104.384	34.6523	3.01904	1.59409	0.00175456	0.0344026	7	4237754	4243463	+	2109	protein_coding	-	-
ENSMUSG00000040310	Alx4	115.187	41.4453	84.7689	23.9262	21.9835	34.2646	80.4671	26.7247	3.01365	1.59151	0.000515872	0.015271	2	93642384	93681339	+	7060	protein_coding	Homeobox protein aristaless-like 4 [Source:UniProtKB/Swiss-Prot;Acc:O35137]	Homeobox
ENSMUSG00000064337	mt-Rnr1	4241.15	7960.68	11509.6	2381.13	3264.02	2362.3	7903.82	2669.15	2.96122	1.56619	4.2721e-07	9.9874e-05	MT	70	1024	+	955	Mt_rRNA	mitochondrially encoded 12S rRNA [Source:MGI Symbol;Acc:MGI:102493]	-
ENSMUSG00000064339	mt-Rnr2	5181.54	7631.24	12009.3	2663.46	3429.42	2356.42	8274.01	2816.43	2.93783	1.55475	4.16463e-08	1.89855e-05	MT	1094	2675	+	1582	Mt_rRNA	mitochondrially encoded 16S rRNA [Source:MGI Symbol;Acc:MGI:102492]	-
ENSMUSG00000078606	Gm4070	160.507	482.465	422.847	110.06	184.242	70.4871	355.273	121.597	2.92279	1.54734	0.000376417	0.0123453	7	105895139	105953967	-	9275	protein_coding	Interferon-induced very large GTPase 1 [Source:UniProtKB/Swiss-Prot;Acc:Q80SU7]	-
ENSMUSG00000068246	Apol9b	90.6391	460.149	405.893	132.072	91.0743	104.752	318.894	109.299	2.91551	1.54375	0.00126631	0.0282591	15	77729039	77736382	+	1821	protein_coding	apolipoprotein L 9b [Source:MGI Symbol;Acc:MGI:1919148]	-
ENSMUSG00000001228	Uhrf1	80.2534	189.16	99.7281	44.0241	64.9035	18.6008	123.047	42.5095	2.89643	1.53428	0.00167776	0.0335829	17	56303321	56323486	+	4259	protein_coding	ubiquitin-like, containing PHD and RING finger domains, 1 [Source:MGI Symbol;Acc:MGI:1338889]	ubiquitin
ENSMUSG00000024397	Aif1	140.679	374.07	229.375	119.631	100.496	40.1385	248.041	86.755	2.85771	1.51486	0.000633394	0.0176605	17	35170991	35176068	-	1532	protein_coding	Allograft inflammatory factor 1 [Source:UniProtKB/Swiss-Prot;Acc:O70200]	-
ENSMUSG00000017146	Brca1	38.7104	49.9469	34.9048	20.098	15.7025	7.8319	41.1874	14.5441	2.82837	1.49997	0.00259142	0.0447063	11	101488764	101551955	-	8533	protein_coding	Breast cancer type 1 susceptibility protein homolog [Source:UniProtKB/Swiss-Prot;Acc:P48754]	zf-C3HC4
ENSMUSG00000056290	Ms4a4b	52.8728	87.1413	123.663	36.3678	39.7796	17.6218	87.8923	31.2564	2.81317	1.4922	0.000970578	0.023598	19	11443553	11463549	+	5274	protein_coding	-	-
ENSMUSG00000015854	Cd5l	127.461	108.395	179.511	59.3369	52.3416	36.2226	138.456	49.3003	2.80927	1.4902	5.06432e-06	0.000563097	3	87357881	87371073	+	2036	protein_coding	CD5 antigen-like [Source:UniProtKB/Swiss-Prot;Acc:Q9QWK4]	SRCR
ENSMUSG00000001403	Ube2c	162.395	144.527	138.622	61.2509	78.5123	19.5798	148.515	53.1143	2.80009	1.48547	0.000575743	0.0164814	2	164769898	164778822	+	2600	protein_coding	ubiquitin-conjugating enzyme E2C [Source:MGI Symbol;Acc:MGI:1915862]	UQ_con
ENSMUSG00000020649	Rrm2	89.6949	85.0159	92.7471	41.153	24.0771	30.3486	89.1527	31.8596	2.79126	1.48092	7.02414e-06	0.000719579	12	24708241	24714146	+	2771	protein_coding	Ribonucleoside-diphosphate reductase subunit M2 [Source:UniProtKB/Swiss-Prot;Acc:P11157]	-
ENSMUSG00000022014	Epsti1	151.065	453.772	446.782	163.655	138.182	76.3611	350.54	126.066	2.77955	1.47485	0.000452442	0.014055	14	77904239	78002657	+	2321	protein_coding	epithelial stromal interaction 1 [Source:HGNC Symbol;Acc:HGNC:16465]	-
ENSMUSG00000029798	Herc6	184.111	653.56	457.752	151.213	157.025	157.617	431.808	155.285	2.77948	1.47482	0.000114451	0.00520452	6	57581000	57664632	+	9292	protein_coding	E3 ISG15--protein ligase Herc6 [Source:UniProtKB/Swiss-Prot;Acc:F2Z461]	HECT
ENSMUSG00000068227	Il2rb	119.908	193.411	294.198	58.3798	114.105	46.9914	202.506	73.1586	2.77141	1.47062	0.000458068	0.0141096	15	78479256	78495271	-	4287	protein_coding	Interleukin-2 receptor subunit beta [Source:UniProtKB/Swiss-Prot;Acc:P16297]	-
ENSMUSG00000049303	Syt12	840.3	689.692	408.885	207.679	266.942	227.125	646.292	233.915	2.76411	1.46682	7.14888e-08	2.66041e-05	19	4445908	4477447	-	5539	protein_coding	synaptotagmin XII [Source:MGI Symbol;Acc:MGI:2159601]	C2
ENSMUSG00000064348	mt-Tn	52.8728	51.0096	89.7553	25.8402	20.9366	23.4957	64.5459	23.4242	2.75326	1.46114	0.000321995	0.0107934	MT	5089	5159	-	71	Mt_tRNA	mitochondrially encoded tRNA asparagine [Source:MGI Symbol;Acc:MGI:102479]	-
ENSMUSG00000048482	Bdnf	69.8676	52.0723	60.8341	31.5825	25.1239	9.78988	60.9247	22.1654	2.75033	1.45961	0.00177967	0.0346342	2	109674700	109727007	+	6217	protein_coding	Brain-derived neurotrophic factor [Source:UniProtKB/Swiss-Prot;Acc:P21237]	-
ENSMUSG00000021451	Sema4d	267.197	312.434	327.108	147.385	135.041	49.9284	302.246	110.785	2.72859	1.44815	5.50772e-05	0.00309025	13	51685529	51793747	-	7679	protein_coding	Semaphorin-4D [Source:UniProtKB/Swiss-Prot;Acc:O09126]	Sema
ENSMUSG00000051748	Wfdc21	988.533	601.488	328.105	209.593	361.157	140.974	639.375	237.241	2.69659	1.43114	0.000501517	0.0149675	11	83746940	83752642	+	434	protein_coding	WAP four-disulfide core domain 21 [Source:MGI Symbol;Acc:MGI:1913357]	-
ENSMUSG00000034855	Cxcl10	101.025	204.038	309.157	74.6496	108.87	46.9914	204.74	76.8372	2.66609	1.41473	0.00116543	0.0266981	5	92346638	92348889	-	2252	protein_coding	C-X-C motif chemokine 10 [Source:UniProtKB/Swiss-Prot;Acc:P17515]	-
ENSMUSG00000038400	Pmepa1	4670.75	3319.87	5164.92	1249.9	2510.3	1237.44	4385.18	1665.88	2.63276	1.39657	1.4925e-06	0.000252031	2	173224458	173276533	-	4913	protein_coding	prostate transmembrane protein, androgen induced 1 [Source:HGNC Symbol;Acc:HGNC:14107]	-
ENSMUSG00000005470	Asf1b	38.7104	65.8873	55.8477	21.055	27.2176	12.7268	53.4818	20.3332	2.63241	1.39639	0.00194366	0.0369964	8	83955507	83970197	+	2338	protein_coding	Histone chaperone ASF1B [Source:UniProtKB/Swiss-Prot;Acc:Q9DAP7]	-
ENSMUSG00000092035	Peg10	869.569	883.103	841.705	372.291	374.766	246.705	864.792	331.254	2.61119	1.38471	1.39805e-12	4.24889e-09	6	4747306	4760517	+	6667	protein_coding	Mus musculus paternally expressed 10 (Peg10), transcript variant 1, mRNA. [Source:RefSeq mRNA;Acc:NM_130877]	Retrotrans_gag
ENSMUSG00000073409	H2-Q6	1102.78	2933.05	3095.56	845.072	1249.92	640.258	2377.13	911.749	2.60732	1.38257	0.000132673	0.00573292	17	35424850	35430055	+	2085	protein_coding	histocompatibility 2, Q region locus 6 [Source:MGI Symbol;Acc:MGI:95935]	MHC_I
ENSMUSG00000015619	Gata3	39.6546	55.2604	73.7988	26.7973	12.562	25.4537	56.2379	21.6043	2.59337	1.37483	0.00270238	0.0460972	2	9857078	9890034	-	3978	protein_coding	Mus musculus GATA binding protein 3 (Gata3), transcript variant 3, mRNA. [Source:RefSeq mRNA;Acc:NM_001355111]	GATA
ENSMUSG00000064349	mt-Tc	485.297	856.535	708.069	236.39	350.688	204.608	683.301	263.896	2.58996	1.37293	6.32577e-07	0.000132587	MT	5192	5257	-	66	Mt_tRNA	mitochondrially encoded tRNA cysteine [Source:MGI Symbol;Acc:MGI:102490]	-
ENSMUSG00000002325	Irf9	631.641	1990.44	1738.26	585.712	608.209	491.452	1453.45	561.791	2.58687	1.37121	8.17779e-05	0.00412024	14	55603571	55610030	+	5386	protein_coding	Interferon regulatory factor 9 [Source:UniProtKB/Swiss-Prot;Acc:Q61179]	IRF
ENSMUSG00000073209	Klf14	351.227	265.675	352.04	131.115	197.851	46.0124	322.98	124.993	2.58638	1.37093	0.00111066	0.0259702	6	30956023	30959078	-	3056	protein_coding	Krueppel-like factor 14 [Source:UniProtKB/Swiss-Prot;Acc:Q19A41]	-
ENSMUSG00000002265	Peg3	3467.89	2136.03	4895.65	774.25	2001.54	1286.39	3499.86	1354.06	2.58508	1.37021	0.00010075	0.00473499	7	6703892	6730431	-	13324	protein_coding	Paternally-expressed 3 protein [Source:UniProtKB/Swiss-Prot;Acc:Q3URU2]	-
ENSMUSG00000030149	Klrk1	52.8728	75.4516	108.704	27.7543	41.8732	22.5167	79.0094	30.7148	2.57645	1.36538	0.00110671	0.0259393	6	129610323	129623864	-	7183	protein_coding	NKG2-D type II integral membrane protein [Source:UniProtKB/Swiss-Prot;Acc:O54709]	Lectin_C
ENSMUSG00000027078	Ube2l6	513.622	1495.22	1448.05	534.989	496.198	326.982	1152.3	452.723	2.54492	1.34762	0.000194587	0.00763073	2	84798828	84810335	+	1996	protein_coding	ubiquitin-conjugating enzyme E2L 6 [Source:MGI Symbol;Acc:MGI:1914500]	UQ_con
ENSMUSG00000023505	Cdca3	52.8728	77.577	79.7825	22.0121	41.8732	19.5798	70.0774	27.8217	2.52524	1.33642	0.00144873	0.0307341	6	124829547	124833701	+	2866	protein_coding	Cell division cycle-associated protein 3 [Source:UniProtKB/Swiss-Prot;Acc:Q99M54]	-
ENSMUSG00000034220	Gpc1	1327.49	812.965	783.863	386.647	437.575	363.205	974.771	395.809	2.46377	1.30087	2.99591e-08	1.4765e-05	1	92831645	92860779	+	5159	protein_coding	glypican 1 [Source:MGI Symbol;Acc:MGI:1194891]	-
ENSMUSG00000028445	Enho	256.811	153.029	114.687	55.5087	108.87	51.8864	174.842	72.0885	2.43045	1.28122	0.00141674	0.0302863	4	41638144	41640324	-	1269	protein_coding	Adropin [Source:UniProtKB/Swiss-Prot;Acc:Q8K1D8]	-
ENSMUSG00000051457	Spn	131.238	248.672	318.133	110.06	119.339	58.7393	232.681	96.0461	2.42268	1.2766	0.000816362	0.0210855	7	127132232	127137823	-	4681	protein_coding	sialophorin [Source:MGI Symbol;Acc:MGI:98384]	-
ENSMUSG00000036854	Hspb6	1485.16	564.293	517.589	289.985	333.939	437.608	855.68	353.844	2.41882	1.2743	0.000685142	0.0187029	7	30552178	30555443	+	2299	protein_coding	Heat shock protein beta-6 [Source:UniProtKB/Swiss-Prot;Acc:Q5EBG6]	-
ENSMUSG00000022548	Apod	680.737	1310.31	1573.71	356.978	421.873	709.766	1188.25	496.206	2.39435	1.25963	0.000166582	0.00675026	16	31296192	31314808	-	2577	protein_coding	Apolipoprotein D [Source:UniProtKB/Swiss-Prot;Acc:P51910]	Lipocalin_2
ENSMUSG00000024338	Psmb8	603.317	1905.42	1764.19	654.62	735.922	409.217	1424.31	599.92	2.37405	1.24735	0.000956023	0.0234639	17	34197721	34201454	+	2736	protein_coding	Proteasome subunit beta type-8 [Source:UniProtKB/Swiss-Prot;Acc:P28063]	Proteasome
ENSMUSG00000056144	Trim34a	135.014	368.757	335.086	124.416	143.416	89.0879	279.619	118.973	2.34972	1.23249	0.0010109	0.0242232	7	104244457	104262234	+	2592	protein_coding	tripartite motif-containing 34A [Source:MGI Symbol;Acc:MGI:2137359]	SPRY
ENSMUSG00000056116	H2-T22	2098.86	6051.01	5164.92	1992.57	2216.14	1489.04	4438.26	1899.25	2.33679	1.22453	0.000221104	0.00830182	17	36037128	36042747	-	3414	protein_coding	histocompatibility 2, T region locus 22 [Source:MGI Symbol;Acc:MGI:95956]	MHC_I
ENSMUSG00000032500	Dclk3	187.887	173.22	191.478	82.306	115.151	40.1385	184.195	79.1986	2.32905	1.21974	0.000611559	0.0172361	9	111439081	111489118	+	3005	protein_coding	Serine/threonine-protein kinase DCLK3 [Source:UniProtKB/Swiss-Prot;Acc:Q8BWQ5]	Pkinase
ENSMUSG00000000682	Cd52	385.216	803.4	551.496	298.598	329.752	119.437	580.038	249.262	2.32698	1.21846	0.00124504	0.0279597	4	134082448	134095082	-	1187	protein_coding	CAMPATH-1 antigen [Source:UniProtKB/Swiss-Prot;Acc:Q64389]	-
ENSMUSG00000034422	Parp14	1354.87	3710.95	3654.04	1310.2	1421.6	1020.11	2906.62	1250.63	2.32402	1.21662	0.000228515	0.00851527	16	35832874	35871544	-	9306	protein_coding	Poly [ADP-ribose] polymerase 14 [Source:UniProtKB/Swiss-Prot;Acc:Q2EMV9]	A1pp
ENSMUSG00000047735	Samd9l	1127.32	2965.99	2495.2	1010.64	969.366	859.551	2196.17	946.519	2.32	1.21413	6.14299e-05	0.0033503	6	3372257	3399572	-	5427	protein_coding	sterile alpha motif domain containing 9 like [Source:HGNC Symbol;Acc:HGNC:1349]	-
ENSMUSG00000028681	Ptch2	1101.83	1045.7	876.61	363.678	673.112	270.201	1008.05	435.664	2.31491	1.21096	6.84629e-05	0.00365035	4	117096075	117116101	+	5974	protein_coding	2 [Source:UniProtKB/Swiss-Prot;Acc:O35595]	-
ENSMUSG00000059201	Lep	38638.7	28941.5	25819.6	15420.9	12330.6	13092	31133.3	13614.5	2.28677	1.19331	9.3561e-11	1.31237e-07	6	29060220	29073877	+	3354	protein_coding	Leptin [Source:UniProtKB/Swiss-Prot;Acc:P41160]	-
ENSMUSG00000060550	H2-Q7	651.469	1935.17	2224.93	600.068	953.663	551.17	1603.86	701.634	2.28597	1.19281	0.00199499	0.037659	17	35439155	35443773	+	4265	protein_coding	Mus musculus histocompatibility 2, Q region locus 9 (H2-Q9), mRNA. [Source:RefSeq mRNA;Acc:NM_001201460]	MHC_I
ENSMUSG00000041577	Prelp	12343	9607.86	14319	4956.54	5629.86	5310.03	12089.9	5298.81	2.28171	1.19012	3.4662e-12	7.46444e-09	1	133910304	133921414	-	3615	protein_coding	proline arginine-rich end leucine-rich repeat [Source:MGI Symbol;Acc:MGI:2151110]	-
ENSMUSG00000038943	Prc1	62.3144	64.8246	65.8205	24.8832	36.6391	23.4957	64.3199	28.3393	2.27526	1.18603	0.000842259	0.0216623	7	80294450	80316259	+	8225	protein_coding	protein regulator of cytokinesis 1 [Source:MGI Symbol;Acc:MGI:1858961]	-
ENSMUSG00000051116	Gm8121	272.861	144.527	229.375	104.318	70.1377	110.626	215.588	95.0271	2.26839	1.18167	0.000142965	0.00611964	5	57608569	57609067	+	499	processed_pseudogene	predicted pseudogene 8121 [Source:MGI Symbol;Acc:MGI:3645325]	Peptidase_S24
ENSMUSG00000042476	Abcb4	143.512	71.2008	107.706	62.208	49.2011	31.3276	107.473	47.5789	2.26094	1.17693	0.00233576	0.0421417	5	8893717	8959231	+	9383	protein_coding	Phosphatidylcholine translocator ABCB4 [Source:UniProtKB/Swiss-Prot;Acc:P21440]	ABC_membrane
ENSMUSG00000026222	Sp100	996.086	3232.73	2539.08	1042.22	1153.61	799.833	2255.96	998.555	2.25909	1.17574	0.00080912	0.0209876	1	85649988	85709998	+	7556	protein_coding	nuclear antigen Sp100 [Source:MGI Symbol;Acc:MGI:109561]	Sp100
ENSMUSG00000093798	Gm8355	76.4767	95.6429	94.7417	36.3678	39.7796	42.0965	88.9538	39.4146	2.25568	1.17356	8.82544e-05	0.00434951	10	14745362	14747302	-	1941	processed_pseudogene	predicted pseudogene 8355 [Source:MGI Symbol;Acc:MGI:3645191]	HSP70
ENSMUSG00000019942	Cdk1	85.9183	60.5738	90.7526	41.153	40.8264	23.4957	79.0816	35.1584	2.25281	1.17172	0.00146405	0.0308238	10	69335146	69352938	-	4934	protein_coding	Cyclin-dependent kinase 1 [Source:UniProtKB/Swiss-Prot;Acc:P11440]	Pkinase
ENSMUSG00000040253	Gbp7	831.803	2297.56	1901.81	827.845	964.131	451.313	1677.06	747.763	2.24271	1.16524	0.00138829	0.0300068	3	142530342	142550149	+	5614	protein_coding	-	-
ENSMUSG00000040296	Ddx58	707.174	2068.01	1595.65	739.797	660.55	550.191	1456.95	650.179	2.24045	1.16379	0.000414232	0.0130684	4	40203773	40239828	-	7050	protein_coding	Probable ATP-dependent RNA helicase DDX58 [Source:UniProtKB/Swiss-Prot;Acc:Q6Q899]	Helicase_C
ENSMUSG00000028553	Angptl3	81.1975	78.6397	70.8069	22.9691	50.2479	30.3486	76.8814	34.5219	2.23468	1.16007	0.00205392	0.0385321	4	99030954	99046111	+	3580	protein_coding	Angiopoietin-related protein 3 ANGPTL3(17-224) [Source:UniProtKB/Swiss-Prot;Acc:Q9R182]	Fibrinogen_C
ENSMUSG00000046764	A530053G22Rik	422.982	500.531	582.412	178.011	314.049	186.987	501.975	226.349	2.21946	1.15021	1.0593e-05	0.000980744	6	60279043	60403707	-	5085	processed_transcript	RIKEN cDNA A530053G22 gene [Source:MGI Symbol;Acc:MGI:2443347]	-
ENSMUSG00000029366	Dck	295.521	546.227	440.798	183.753	210.413	184.05	427.516	192.739	2.21735	1.14884	5.11035e-06	0.000564771	5	88764996	88783281	+	3781	protein_coding	Deoxycytidine kinase [Source:UniProtKB/Swiss-Prot;Acc:P43346]	-
ENSMUSG00000030401	Rtn2	1706.09	908.608	971.352	570.399	656.363	402.364	1195.35	543.042	2.20194	1.13877	5.05551e-05	0.00290812	7	19282624	19296160	+	4585	protein_coding	reticulon 2 (Z-band associated protein) [Source:MGI Symbol;Acc:MGI:107612]	-
ENSMUSG00000101431	Gm7901	400.323	300.744	423.844	164.612	208.319	144.89	374.97	172.607	2.17489	1.12094	8.92877e-07	0.000167852	8	75711600	75713196	-	1597	processed_pseudogene	predicted gene 7901 [Source:MGI Symbol;Acc:MGI:3645047]	2-Hacid_dh_C
ENSMUSG00000111840	Gm48832	419.206	382.572	589.393	193.323	314.049	135.1	463.724	214.158	2.16703	1.11572	0.000413963	0.0130684	9	85332352	85348065	-	3422	lincRNA	predicted gene, 48832 [Source:MGI Symbol;Acc:MGI:6098557]	-
ENSMUSG00000078238	Gm12854	333.288	266.737	255.304	139.729	165.399	90.0669	285.11	131.732	2.16663	1.11545	2.94675e-05	0.00199755	4	116067268	116067564	+	297	processed_pseudogene	predicted gene 12854 [Source:MGI Symbol;Acc:MGI:3650410]	-
ENSMUSG00000022906	Parp9	985.7	2241.23	1739.26	829.759	872.01	601.099	1655.4	767.623	2.15631	1.10857	0.000109454	0.00504014	16	35938470	35972605	+	4872	protein_coding	Poly [ADP-ribose] polymerase 9 [Source:UniProtKB/Swiss-Prot;Acc:Q8CAS9]	A1pp
ENSMUSG00000025017	Pik3ap1	215.268	501.594	470.717	241.176	202.038	107.689	395.859	183.634	2.15492	1.10764	0.00298006	0.0494012	19	41274218	41385070	-	2615	protein_coding	phosphoinositide-3-kinase adaptor protein 1 [Source:MGI Symbol;Acc:MGI:1933177]	-
ENSMUSG00000010358	Ifi35	456.028	1158.34	829.738	378.99	413.498	343.625	814.703	378.704	2.15077	1.10486	0.000253233	0.00913817	11	101448407	101458698	+	1727	protein_coding	Interferon-induced 35 kDa protein homolog [Source:UniProtKB/Swiss-Prot;Acc:Q9D8C4]	-
ENSMUSG00000051314	Ffar2	1138.65	968.119	627.29	312.954	635.427	325.024	911.354	424.468	2.14807	1.10304	0.000475571	0.0144294	7	30818348	30823775	-	2790	protein_coding	Free fatty acid receptor 2 [Source:UniProtKB/Swiss-Prot;Acc:Q8VCK6]	7tm_1
ENSMUSG00000074506	Gm10705	158.618	120.085	245.331	99.5328	66.9972	77.3401	174.678	81.29	2.14785	1.10289	0.000805829	0.0209632	3	87207545	87208005	-	461	processed_pseudogene	predicted gene 10705 [Source:MGI Symbol;Acc:MGI:3708678]	UQ_con
ENSMUSG00000116165	Pdxp	73.6443	97.7683	129.647	45.9382	50.2479	44.0545	100.353	46.7469	2.14647	1.10197	0.000698065	0.0188353	15	78913919	78919517	+	2001	protein_coding	Pyridoxal phosphate phosphatase [Source:UniProtKB/Swiss-Prot;Acc:P60487]	-
ENSMUSG00000053907	Mat2a	716.615	435.707	734.996	173.225	332.892	373.973	629.106	293.364	2.14553	1.10133	0.00042116	0.0132411	6	72432799	72439558	-	4486	protein_coding	methionine adenosyltransferase II, alpha [Source:MGI Symbol;Acc:MGI:2443731]	-
ENSMUSG00000026104	Stat1	644.859	2103.08	1579.69	593.369	726.501	702.913	1442.54	674.261	2.1392	1.09707	0.0015186	0.0314321	1	52119440	52161865	+	7105	protein_coding	signal transducer and activator of transcription 1 [Source:MGI Symbol;Acc:MGI:103063]	STAT_alpha
ENSMUSG00000070423	Olfr558	266.252	150.903	147.598	82.306	104.683	79.298	188.251	88.7624	2.12434	1.08701	0.000456607	0.0141014	7	102702215	102712064	+	3041	protein_coding	olfactory receptor family 51 subfamily E member 1 [Source:HGNC Symbol;Acc:HGNC:15194]	-
ENSMUSG00000031383	Dusp9	63.2585	60.5738	46.8722	28.7114	28.2644	23.4957	56.9015	26.8238	2.12208	1.08548	0.00284683	0.0479202	X	73639419	73643514	+	2722	protein_coding	dual specificity phosphatase 9 [Source:HGNC Symbol;Acc:HGNC:3076]	DSPc
ENSMUSG00000043953	Ccrl2	146.344	170.032	240.345	86.1341	94.2148	82.235	185.574	87.528	2.12052	1.08441	5.42598e-05	0.00306936	9	111054486	111057519	-	2598	protein_coding	C-C chemokine receptor-like 2 [Source:UniProtKB/Swiss-Prot;Acc:O35457]	7tm_1
ENSMUSG00000035929	H2-Q4	1442.67	4339	4230.47	1608.79	1964.9	1149.33	3337.38	1574.34	2.11982	1.08394	0.00263083	0.0451725	17	35379617	35385290	+	2596	protein_coding	-	C1-set
ENSMUSG00000052085	Dock8	1034.8	1324.12	1472.98	739.797	721.267	354.394	1277.3	605.152	2.11075	1.07776	0.000117333	0.00524404	19	24999529	25202432	+	7810	protein_coding	Dedicator of cytokinesis protein 8 [Source:UniProtKB/Swiss-Prot;Acc:Q8C147]	Ded_cyto
ENSMUSG00000000632	Sez6	108.578	94.5802	102.72	41.153	60.7162	44.0545	101.959	48.6412	2.10148	1.07141	0.000245998	0.00898952	11	77930800	77979048	+	5779	protein_coding	Seizure protein 6 [Source:UniProtKB/Swiss-Prot;Acc:Q7TSK2]	CUB
ENSMUSG00000082361	Btc	142.568	248.672	177.516	80.3919	130.854	59.7183	189.585	90.3213	2.10035	1.07063	0.00218033	0.040079	5	91357261	91402994	-	4520	protein_coding	Probetacellulin Betacellulin [Source:UniProtKB/Swiss-Prot;Acc:Q05928]	-
ENSMUSG00000042254	Cilp	1271.78	588.735	1062.1	538.817	363.25	489.494	974.206	463.854	2.1003	1.0706	0.000176244	0.00702835	9	65265180	65280605	+	4252	protein_coding	cartilage intermediate layer protein [Source:HGNC Symbol;Acc:HGNC:1980]	TSP_1
ENSMUSG00000052336	Cx3cr1	53.817	65.8873	75.7934	31.5825	27.2176	34.2646	65.1659	31.0216	2.09724	1.06849	0.00205729	0.0385557	9	119901616	120069879	-	4505	protein_coding	CX3C chemokine receptor 1 [Source:UniProtKB/Swiss-Prot;Acc:Q9Z0D9]	7tm_1
ENSMUSG00000034641	Cd300ld	255.867	451.647	375.975	207.679	199.945	109.647	361.163	172.423	2.09407	1.06631	0.000520736	0.01539	11	114982274	114989922	-	2645	protein_coding	CMRF35-like molecule 5 [Source:UniProtKB/Swiss-Prot;Acc:Q8VCH2]	V-set
ENSMUSG00000030317	Timp4	3971.13	6486.72	6042.53	1836.57	2388.87	3662.39	5500.12	2629.28	2.09181	1.06475	9.40333e-05	0.00447702	6	115241892	115252205	-	5894	protein_coding	tissue inhibitor of metalloproteinase 4 [Source:MGI Symbol;Acc:MGI:109125]	-
ENSMUSG00000026896	Ifih1	674.128	1817.22	1481.96	722.57	680.44	505.158	1324.43	636.056	2.08193	1.05792	0.00100871	0.024223	2	62595798	62646255	-	8165	protein_coding	Interferon-induced helicase C domain-containing protein 1 [Source:UniProtKB/Swiss-Prot;Acc:Q8R5F7]	Helicase_C
ENSMUSG00000046805	Mpeg1	1228.35	1920.3	2234.91	1179.08	922.258	489.494	1794.52	863.611	2.07777	1.05504	0.000910405	0.0226732	19	12460779	12465284	+	4335	protein_coding	-	-
ENSMUSG00000041481	Serpina3g	74.5884	107.333	100.725	53.5946	38.7328	44.0545	94.2155	45.4606	2.06741	1.04782	0.000805878	0.0209632	12	104236245	104241939	+	2105	protein_coding	serine (or cysteine) peptidase inhibitor, clade A, member 3G [Source:MGI Symbol;Acc:MGI:105046]	Serpin
ENSMUSG00000106734	Gm20559	607.093	1277.36	945.422	453.64	572.617	356.352	943.293	460.869	2.04666	1.03327	0.000296056	0.0101767	6	3333194	3346128	-	4690	processed_transcript	predicted gene, 20559 [Source:MGI Symbol;Acc:MGI:5295666]	-
ENSMUSG00000075010	AW112010	705.285	1217.85	997.281	524.461	585.179	319.15	973.473	476.263	2.04392	1.03134	0.000170266	0.00686901	19	11047617	11050566	-	770	lincRNA	expressed sequence AW112010 [Source:MGI Symbol;Acc:MGI:2147706]	-
ENSMUSG00000061086	Myl4	287.024	206.164	197.462	125.373	119.339	93.9828	230.216	112.898	2.04072	1.02908	3.61209e-05	0.002295	11	104550663	104595753	+	4637	protein_coding	Mus musculus myosin, light polypeptide 4 (Myl4), transcript variant 2, mRNA. [Source:RefSeq mRNA;Acc:NM_001355755]	-
ENSMUSG00000063060	Sox7	593.875	537.726	642.249	231.605	405.124	238.873	591.283	291.867	2.02764	1.0198	3.274e-05	0.00215529	14	63943673	63950732	+	3299	protein_coding	SRY (sex determining region Y)-box 7 [Source:MGI Symbol;Acc:MGI:98369]	HMG_box
ENSMUSG00000086679	Gm15551	666.575	544.102	445.785	203.851	403.03	218.314	552.154	275.065	2.00906	1.00652	0.000552229	0.0160349	3	126667329	126669044	-	535	antisense	predicted gene 15551 [Source:MGI Symbol;Acc:MGI:3783000]	-
ENSMUSG00000038642	Ctss	955.487	2230.61	1938.71	1010.64	881.432	662.775	1708.27	851.616	2.00563	1.00405	0.000770035	0.0203797	3	95526786	95556403	+	1358	protein_coding	cathepsin S [Source:MGI Symbol;Acc:MGI:107341]	Peptidase_C1
ENSMUSG00000072235	Tuba1a	9231.97	6818.28	3950.23	4342.12	3727.77	1945.25	6666.83	3338.38	1.99705	0.997871	0.00288989	0.0482574	15	98949837	98953703	-	1803	protein_coding	tubulin, alpha 1A [Source:MGI Symbol;Acc:MGI:98869]	Tubulin
ENSMUSG00000033060	Lmo7	824.249	595.111	752.947	349.322	462.699	279.012	724.103	363.678	1.99244	0.994534	1.45423e-05	0.00123915	14	101729957	101934710	+	11951	protein_coding	Mus musculus LIM domain only 7 (Lmo7), transcript variant 2, mRNA. [Source:RefSeq mRNA;Acc:NM_001347628]	CH
ENSMUSG00000039997	Ifi203	824.249	2120.08	1885.86	967.574	881.432	585.435	1610.06	811.48	1.98388	0.988322	0.00258808	0.0447063	1	173920407	173942672	-	6706	protein_coding	-	PAAD_DAPIN
ENSMUSG00000043832	Clec4a3	227.542	341.126	301.179	200.98	144.463	93.0039	289.949	146.149	1.98255	0.987354	0.001271	0.0282983	6	122952515	122969875	+	1327	protein_coding	C-type lectin domain family 4, member a3 [Source:MGI Symbol;Acc:MGI:1920399]	Lectin_C
ENSMUSG00000027347	Rasgrp1	98.1924	95.6429	109.701	50.7234	58.6225	44.0545	101.179	51.1335	1.98111	0.986309	0.00038187	0.0124347	2	117279993	117343001	-	5600	protein_coding	RAS guanyl releasing protein 1 [Source:MGI Symbol;Acc:MGI:1314635]	C1_1
ENSMUSG00000021365	Nedd9	1626.78	1286.93	1250.59	684.288	956.804	473.83	1388.1	704.974	1.96965	0.977937	0.000116729	0.00523508	13	41309581	41487362	-	6376	protein_coding	neural precursor cell expressed, developmentally down-regulated gene 9 [Source:MGI Symbol;Acc:MGI:97302]	-
ENSMUSG00000060802	B2m	36551.2	65957.5	60357.4	28506.6	32440.3	21820.7	54288.7	27589.2	1.96775	0.976548	4.94616e-05	0.00285422	2	122147686	122153083	+	860	protein_coding	Beta-2-microglobulin [Source:UniProtKB/Swiss-Prot;Acc:P01887]	C1-set
ENSMUSG00000039853	Trim14	425.815	579.171	369.991	239.262	318.237	141.953	458.326	233.15	1.96633	0.975507	0.00143099	0.0304481	4	46493781	46536141	-	4338	protein_coding	tripartite motif-containing 14 [Source:MGI Symbol;Acc:MGI:1921985]	zf-B_box
ENSMUSG00000017002	Slpi	663.743	318.81	425.839	301.47	158.072	259.432	469.464	239.658	1.95867	0.969875	0.00260494	0.0448547	2	164354070	164389095	-	1180	protein_coding	secretory leukocyte peptidase inhibitor [Source:MGI Symbol;Acc:MGI:109297]	-
ENSMUSG00000110344	Gm45716	1680.6	1910.73	1014.23	827.845	1047.88	476.767	1535.19	784.163	1.95793	0.969331	0.0017404	0.0341985	11	90187683	90251255	+	2187	protein_coding	small integral membrane protein 36 [Source:HGNC Symbol;Acc:HGNC:53654]	-
ENSMUSG00000001166	Oas1c	70.8118	109.458	100.725	40.1959	55.4821	47.9704	93.6651	47.8828	1.95616	0.968022	0.00242737	0.0433527	5	120800194	120812514	-	2405	protein_coding	Inactive 2'-5' oligoadenylate synthetase 1C [Source:UniProtKB/Swiss-Prot;Acc:Q924S2]	-
ENSMUSG00000038663	Fsd2	1166.98	922.423	776.882	467.996	677.3	322.087	955.428	489.127	1.95415	0.96654	0.000488953	0.0147373	7	81533308	81566944	-	3985	protein_coding	fibronectin type III and SPRY domain containing 2 [Source:HGNC Symbol;Acc:HGNC:18024]	fn3
ENSMUSG00000027951	Adar	591.042	1486.72	1287.49	540.731	697.19	488.515	1121.75	575.479	1.94911	0.962816	0.00205954	0.0385582	3	89715022	89753446	+	8118	protein_coding	Mus musculus adenosine deaminase, RNA-specific (Adar), transcript variant 4, mRNA. [Source:RefSeq mRNA;Acc:NM_001357958]	z-alpha
ENSMUSG00000020437	Myo1g	308.739	539.851	478.695	284.243	241.818	155.659	442.428	227.24	1.94616	0.960629	0.000909232	0.0226732	11	6506548	6520965	-	6957	protein_coding	Unconventional myosin-Ig [Source:UniProtKB/Swiss-Prot;Acc:Q5SUA5]	Myosin_head
ENSMUSG00000029843	Slc13a4	347.45	260.361	223.391	124.416	179.008	124.331	277.067	142.585	1.94585	0.960398	0.000223112	0.0083541	6	35267957	35308131	-	4528	protein_coding	solute carrier family 13 member 4 [Source:HGNC Symbol;Acc:HGNC:15827]	Na_sulph_symp
ENSMUSG00000057880	Abat	1633.39	1020.19	1343.34	746.496	699.283	609.91	1332.31	685.23	1.94476	0.959593	2.03416e-06	0.000289788	16	8513429	8621568	+	7748	protein_coding	4-aminobutyrate aminotransferase, mitochondrial [Source:UniProtKB/Swiss-Prot;Acc:P61922]	Aminotran_3
ENSMUSG00000001029	Icam2	586.322	625.93	683.137	345.494	395.702	233.978	631.796	325.058	1.9443	0.959248	1.17345e-05	0.00104892	11	106377656	106388075	-	1904	protein_coding	Intercellular adhesion molecule 2 [Source:UniProtKB/Swiss-Prot;Acc:P35330]	-
ENSMUSG00000028832	Stmn1	232.263	329.437	256.301	175.139	150.744	94.9618	272.667	140.282	1.94272	0.958082	0.000557465	0.0160845	4	134468320	134473843	+	1922	protein_coding	stathmin 1 [Source:MGI Symbol;Acc:MGI:96739]	-
ENSMUSG00000046727	Cystm1	327.623	262.487	215.413	136.858	150.744	131.184	268.507	139.595	1.92503	0.944883	3.46377e-05	0.00223978	18	36345619	36402980	+	2840	protein_coding	Cysteine-rich and transmembrane domain-containing protein 1 [Source:UniProtKB/Swiss-Prot;Acc:Q8K353]	-
ENSMUSG00000021591	Glrx	410.708	522.848	603.355	267.016	282.644	248.663	512.304	266.108	1.92497	0.944833	1.58557e-06	0.000260856	13	75839868	75850154	+	5494	protein_coding	Glutaredoxin-1 [Source:UniProtKB/Swiss-Prot;Acc:Q9QUH0]	-
ENSMUSG00000020460	Rps27a	3441.45	3284.8	3661.02	1735.12	1372.4	2298.66	3462.42	1802.06	1.9212	0.942005	1.96409e-06	0.000289788	11	29545846	29548109	-	1972	protein_coding	ribosomal protein S27A [Source:MGI Symbol;Acc:MGI:1925544]	ubiquitin
ENSMUSG00000074063	Osgin1	838.412	686.504	757.934	314.868	503.526	375.931	760.95	398.108	1.91287	0.935736	7.08941e-06	0.000722209	8	119434124	119446256	+	2674	protein_coding	oxidative stress induced growth inhibitor 1 [Source:HGNC Symbol;Acc:HGNC:30093]	-
ENSMUSG00000040385	Ppp1ca	193.552	134.963	292.203	107.189	116.198	101.815	206.906	108.401	1.91002	0.933589	0.00252272	0.0440803	19	4192158	4195419	+	1379	protein_coding	protein phosphatase 1, catalytic subunit, alpha isoform [Source:MGI Symbol;Acc:MGI:103016]	Metallophos
ENSMUSG00000002058	Unc119	1555.03	1552.6	1168.81	783.821	989.255	466.977	1425.48	746.684	1.90942	0.933134	0.000450122	0.0140068	11	78343482	78349164	+	2448	protein_coding	unc-119 lipid binding chaperone [Source:MGI Symbol;Acc:MGI:1328357]	-
ENSMUSG00000067786	Nnat	14631.6	14709.9	20635.7	9289.09	11483.7	5417.72	16659.1	8730.18	1.90824	0.932246	0.00046644	0.0142854	2	157560078	157562522	+	1829	protein_coding	Neuronatin [Source:UniProtKB/Swiss-Prot;Acc:Q61979]	-
ENSMUSG00000025648	Pfkfb4	684.514	553.666	343.065	330.181	282.644	216.356	527.082	276.394	1.90716	0.931422	0.000927309	0.0229748	9	108991778	109032228	+	4875	protein_coding	6-phosphofructo-2-kinase/fructose-2,6-biphosphatase 4 [Source:MGI Symbol;Acc:MGI:2687284]	-
ENSMUSG00000006014	Prg4	441.866	370.882	372.983	215.335	174.821	237.894	395.244	209.35	1.88734	0.916351	2.33301e-06	0.000312812	1	150449412	150466165	-	4280	protein_coding	proteoglycan 4 (megakaryocyte stimulating factor, articular superficial zone protein) [Source:MGI Symbol;Acc:MGI:1891344]	Hemopexin
ENSMUSG00000023886	Smoc2	3161.98	2015.94	1925.75	1203.96	1665.51	908.501	2367.89	1259.32	1.88065	0.911233	0.000608888	0.0171874	17	14279506	14404790	+	2832	protein_coding	SPARC related modular calcium binding 2 [Source:MGI Symbol;Acc:MGI:1929881]	-
ENSMUSG00000025743	Sdc3	2579.44	4676.94	3984.14	2100.72	2047.6	1836.58	3746.84	1994.97	1.87799	0.90919	3.16748e-05	0.00211571	4	130792537	130826319	+	5989	protein_coding	syndecan 3 [Source:MGI Symbol;Acc:MGI:1349163]	-
ENSMUSG00000039994	Timeless	205.826	435.707	324.116	173.225	192.617	152.722	321.883	172.855	1.86122	0.896248	0.0019115	0.0366137	10	128232065	128252941	+	6115	protein_coding	timeless circadian regulator [Source:HGNC Symbol;Acc:HGNC:11813]	TIMELESS_C
ENSMUSG00000028270	Gbp2	1615.45	3374.07	2663.74	1539.89	1670.74	912.417	2551.09	1374.35	1.85614	0.892308	0.0025895	0.0447063	3	142620602	142638008	+	2516	protein_coding	Guanylate-binding protein 2 [Source:UniProtKB/Swiss-Prot;Acc:Q9Z0E6]	-
ENSMUSG00000031304	Il2rg	153.898	249.734	202.448	112.931	123.526	90.0669	202.027	108.841	1.85528	0.891634	0.000793835	0.0208883	X	101264378	101268255	-	2387	protein_coding	Cytokine receptor common subunit gamma [Source:UniProtKB/Swiss-Prot;Acc:P34902]	fn3
ENSMUSG00000000753	Serpinf1	5681.94	4259.3	3725.84	2862.52	2412.95	2093.08	4555.69	2456.18	1.85483	0.891284	8.07386e-06	0.000795821	11	75409769	75422701	-	2359	protein_coding	Pigment epithelium-derived factor [Source:UniProtKB/Swiss-Prot;Acc:P97298]	Serpin
ENSMUSG00000029228	Lnx1	253.978	200.85	198.459	92.8335	121.432	140.974	217.762	118.413	1.8407	0.880258	0.000316399	0.0107041	5	74592447	74702912	-	3829	protein_coding	ligand of numb-protein X 1 [Source:MGI Symbol;Acc:MGI:1278335]	PDZ
ENSMUSG00000061232	H2-K1	19493.1	43669.5	49292.6	20290.3	22433.6	18500.9	37485.1	20408.3	1.83675	0.877155	0.00266828	0.0456437	17	33996017	34000333	-	2608	protein_coding	histocompatibility 2, K1, K region [Source:MGI Symbol;Acc:MGI:95904]	MHC_I
ENSMUSG00000031734	Irx3	353.115	211.477	210.426	109.103	163.306	150.764	258.339	141.058	1.83383	0.874862	0.00234384	0.0422332	8	91798525	91802067	-	2762	protein_coding	Iroquois-class homeodomain protein IRX-3 [Source:UniProtKB/Swiss-Prot;Acc:P81067]	Coprinus_mating
ENSMUSG00000024079	Eif2ak2	629.753	1412.33	1179.78	609.638	607.162	543.338	1073.95	586.713	1.83003	0.871871	0.00140569	0.0301561	17	78852564	78882573	-	5113	protein_coding	Interferon-induced, double-stranded RNA-activated protein kinase [Source:UniProtKB/Swiss-Prot;Acc:Q03963]	Pkinase
ENSMUSG00000031432	Prps1	2047.88	1821.47	1891.84	1082.42	1368.21	707.808	1920.4	1052.81	1.82441	0.867432	0.000176528	0.00702835	X	140456613	140476140	+	1993	protein_coding	Ribose-phosphate pyrophosphokinase 1 [Source:UniProtKB/Swiss-Prot;Acc:Q9D7G0]	-
ENSMUSG00000038375	Trp53inp2	14811	9810.84	11393.9	5288.64	7026.33	7480.45	12005.3	6598.47	1.81947	0.863517	1.87492e-05	0.00148649	2	155381059	155389850	+	5257	protein_coding	Tumor protein p53-inducible nuclear protein 2 [Source:UniProtKB/Swiss-Prot;Acc:Q8CFU8]	-
ENSMUSG00000022579	Gpihbp1	2722.95	2849.1	2987.85	1178.12	1866.5	1661.34	2853.3	1568.66	1.8192	0.863308	4.09897e-06	0.000482223	15	75596628	75599481	+	2554	protein_coding	GPI-anchored HDL-binding protein 1 [Source:MGI Symbol;Acc:MGI:1915703]	-
ENSMUSG00000039196	Orm1	5968.96	6481.4	4804.9	3136.24	3143.63	3226.74	5751.75	3168.87	1.81503	0.859995	4.63901e-09	3.25355e-06	4	63344560	63348163	+	775	protein_coding	orosomucoid 1 [Source:MGI Symbol;Acc:MGI:97443]	-
ENSMUSG00000035517	Tdrd7	1254.79	1963.87	1562.74	1060.41	952.616	622.636	1593.8	878.553	1.8139	0.859091	0.000396566	0.0127537	4	45965334	46034761	+	3958	protein_coding	Mus musculus tudor domain containing 7 (Tdrd7), transcript variant 3, mRNA. [Source:RefSeq mRNA;Acc:NM_001355189]	-
ENSMUSG00000027314	Dll4	1081.06	995.749	1216.68	571.357	753.718	491.452	1097.83	605.509	1.81382	0.859027	1.10255e-05	0.00100639	2	119325784	119335962	+	3852	protein_coding	Delta-like protein 4 [Source:UniProtKB/Swiss-Prot;Acc:Q9JI71]	EGF
ENSMUSG00000036144	Meox2	690.179	695.005	850.681	334.966	551.68	350.478	745.288	412.375	1.80834	0.854669	0.000196461	0.00766441	12	37108540	37179534	+	2360	protein_coding	Homeobox protein MOX-2 [Source:UniProtKB/Swiss-Prot;Acc:P32443]	Homeobox
ENSMUSG00000018983	E2f2	163.339	126.461	170.535	89.0053	82.6997	83.214	153.445	84.973	1.80684	0.853471	0.000387492	0.0125728	4	136172394	136196057	+	4882	protein_coding	Transcription factor E2F2 [Source:UniProtKB/Swiss-Prot;Acc:P56931]	E2F_TDP
ENSMUSG00000060519	Tor3a	715.671	1515.41	1485.95	757.023	633.333	666.691	1239.01	685.682	1.80652	0.85321	0.00180842	0.0350815	1	156653617	156674356	-	3892	protein_coding	Torsin-3A [Source:UniProtKB/Swiss-Prot;Acc:Q9ER38]	-
ENSMUSG00000049502	Dtx3l	828.026	1647.18	1444.06	750.324	802.919	616.762	1306.42	723.335	1.80587	0.852692	0.000844294	0.0216841	16	35926511	35939151	-	5724	protein_coding	E3 ubiquitin-protein ligase DTX3L [Source:UniProtKB/Swiss-Prot;Acc:Q3UIR3]	-
ENSMUSG00000016496	Cd274	557.053	914.984	791.841	357.935	490.964	406.28	754.626	418.393	1.80359	0.850874	0.00017853	0.00709257	19	29367455	29388095	+	3622	protein_coding	CD274 antigen [Source:MGI Symbol;Acc:MGI:1926446]	V-set
ENSMUSG00000071347	C1qtnf9	1515.37	1574.92	1740.26	749.367	1150.47	788.085	1610.18	895.973	1.79766	0.846119	1.50054e-05	0.00125879	14	60768134	60780869	+	1903	protein_coding	Complement C1q and tumor necrosis factor-related protein 9 [Source:UniProtKB/Swiss-Prot;Acc:Q4ZJN1]	Collagen
ENSMUSG00000027762	Sucnr1	1538.98	1592.99	1233.64	732.14	885.619	816.476	1455.2	811.412	1.79367	0.842916	1.57501e-07	4.78673e-05	3	60081869	60087566	+	1640	protein_coding	Succinate receptor 1 [Source:UniProtKB/Swiss-Prot;Acc:Q99MT6]	7tm_1
ENSMUSG00000063628	Gm7665	434.312	364.506	294.198	227.777	241.818	140.974	364.339	203.523	1.79109	0.840837	0.00133345	0.0291921	18	16274648	16274944	-	297	processed_pseudogene	predicted pseudogene 7665 [Source:MGI Symbol;Acc:MGI:3645651]	-
ENSMUSG00000023064	Sncg	16029	16242.3	15958.5	9711.15	11615.6	5639.95	16076.6	8988.91	1.78852	0.838764	0.000467392	0.0142854	14	34370274	34374789	-	852	protein_coding	synuclein, gamma [Source:MGI Symbol;Acc:MGI:1298397]	-
ENSMUSG00000022272	Myo10	2034.66	2121.15	2058.39	1100.6	1477.08	923.186	2071.4	1166.96	1.77539	0.828137	1.2359e-05	0.00108216	15	25622525	25813673	+	10122	protein_coding	Mus musculus myosin X (Myo10), transcript variant 3, mRNA. [Source:RefSeq mRNA;Acc:NM_001353142]	Myosin_head
ENSMUSG00000020178	Adora2a	712.839	654.623	528.559	259.359	489.917	322.087	632.007	357.121	1.7709	0.824479	0.00127408	0.0282983	10	75316877	75334784	+	3062	protein_coding	adenosine A2a receptor [Source:MGI Symbol;Acc:MGI:99402]	7tm_1
ENSMUSG00000045534	Kcna5	776.097	438.895	557.48	330.181	415.592	259.432	590.824	335.068	1.76455	0.819297	0.00185518	0.0357602	6	126532551	126535412	-	2862	protein_coding	Potassium voltage-gated channel subfamily A member 5 [Source:UniProtKB/Swiss-Prot;Acc:Q61762]	Ion_trans
ENSMUSG00000037493	Cib2	3186.53	3174.28	2509.16	1443.23	2079.01	1505.68	2956.66	1675.97	1.7644	0.819178	1.56629e-05	0.00128655	9	54544794	54560218	-	1433	protein_coding	Calcium and integrin-binding family member 2 [Source:UniProtKB/Swiss-Prot;Acc:Q9Z309]	-
ENSMUSG00000024440	Pcdh12	607.093	472.901	596.374	305.298	441.763	209.503	558.789	318.855	1.75369	0.810397	0.00293408	0.0488783	18	38267092	38284402	-	6055	protein_coding	Protocadherin-12 [Source:UniProtKB/Swiss-Prot;Acc:O55134]	-
ENSMUSG00000043004	Gng2	525.896	493.092	443.79	313.911	311.956	209.503	487.593	278.457	1.75154	0.80862	0.000106913	0.00496071	14	19872559	19977627	-	4390	protein_coding	guanine nucleotide binding protein (G protein), gamma 2 [Source:MGI Symbol;Acc:MGI:102705]	-
ENSMUSG00000069094	Pde7a	1153.76	1619.55	1132.91	717.785	750.578	767.527	1302.07	745.296	1.74668	0.804611	8.32494e-06	0.000816157	3	19223108	19311322	-	7748	protein_coding	High affinity cAMP-specific 3',5'-cyclic phosphodiesterase 7A [Source:UniProtKB/Swiss-Prot;Acc:P70453]	-
ENSMUSG00000030605	Mfge8	8724.96	7648.25	7213.33	4202.39	5003.85	4307.55	7862.18	4504.6	1.74549	0.803635	5.58082e-09	3.63451e-06	7	79133768	79149060	-	4694	protein_coding	milk fat globule-EGF factor 8 protein [Source:MGI Symbol;Acc:MGI:102768]	F5_F8_type_C
ENSMUSG00000002997	Prkar2b	15407.7	12587.7	11513.6	6032.26	8606	8104.06	13169.7	7580.77	1.73731	0.796854	1.56372e-05	0.00128655	12	31958476	32061296	-	3652	protein_coding	protein kinase, cAMP dependent regulatory, type II beta [Source:MGI Symbol;Acc:MGI:97760]	cNMP_binding
ENSMUSG00000037347	Chst7	290.8	282.678	246.328	161.741	190.523	120.416	273.269	157.56	1.73573	0.795539	0.000500499	0.0149675	X	20059560	20097521	+	2206	protein_coding	Carbohydrate sulfotransferase 7 [Source:UniProtKB/Swiss-Prot;Acc:Q9EP78]	Sulfotransfer_1
ENSMUSG00000045441	Gprin3	497.571	512.221	400.907	234.476	271.129	307.402	470.233	271.003	1.73527	0.795158	2.90624e-05	0.00198484	6	59347226	59426294	-	8339	protein_coding	G protein-regulated inducer of neurite outgrowth 3 [Source:UniProtKB/Swiss-Prot;Acc:Q8BWS5]	-
ENSMUSG00000021411	Pxdc1	914.888	954.304	1135.9	580.927	604.022	547.254	1001.7	577.401	1.73497	0.794907	9.67596e-08	3.33401e-05	13	34627834	34653486	-	2914	protein_coding	PX domain-containing protein 1 [Source:UniProtKB/Swiss-Prot;Acc:Q8JZU6]	-
ENSMUSG00000026623	Lpgat1	18057	13463.3	11255.3	9193.38	10269.4	5200.38	14258.6	8221.06	1.73443	0.794458	0.00289715	0.0483344	1	191717834	191784255	+	7610	protein_coding	Acyl-CoA:lysophosphatidylglycerol acyltransferase 1 [Source:UniProtKB/Swiss-Prot;Acc:Q91YX5]	Acyltransferase
ENSMUSG00000025647	Shisa5	2594.54	5539.85	3870.45	2395.49	2463.19	2075.45	4001.61	2311.38	1.73115	0.79173	0.00171781	0.0341157	9	109038565	109057777	+	3297	protein_coding	Protein shisa-5 [Source:UniProtKB/Swiss-Prot;Acc:Q9D7I0]	-
ENSMUSG00000017692	Rhbdl3	608.037	664.187	539.529	365.592	398.843	285.864	603.918	350.1	1.72529	0.786837	2.57844e-05	0.00182949	11	80300912	80355955	+	4734	protein_coding	Rhomboid-related protein 3 [Source:UniProtKB/Swiss-Prot;Acc:P58873]	Rhomboid
ENSMUSG00000032679	Cd59a	3160.09	2939.43	2700.64	1727.47	1979.56	1406.81	2933.39	1704.61	1.72108	0.783312	1.83815e-06	0.000284057	2	104095801	104115354	+	1811	protein_coding	CD59A glycoprotein [Source:UniProtKB/Swiss-Prot;Acc:O55186]	-
ENSMUSG00000068079	Tcf15	755.326	882.04	547.507	369.42	547.493	355.373	728.291	424.095	1.71776	0.780526	0.00151728	0.0314321	2	152143561	152149097	+	980	protein_coding	Transcription factor 15 [Source:UniProtKB/Swiss-Prot;Acc:Q60756]	HLH
ENSMUSG00000033032	Afap1l1	951.711	850.159	957.39	502.449	669.972	436.629	919.753	536.35	1.71572	0.77881	5.27432e-05	0.00301496	18	61730261	61786702	-	3680	protein_coding	Actin filament-associated protein 1-like 1 [Source:UniProtKB/Swiss-Prot;Acc:Q8BZI0]	PH
ENSMUSG00000046275	Tusc5	7700.55	6994.69	6184.14	3229.07	5711.51	3236.53	6959.79	4059.04	1.71476	0.778008	0.00100609	0.0242033	11	76679808	76698664	+	3302	protein_coding	tumor suppressor candidate 5 [Source:MGI Symbol;Acc:MGI:3029307]	-
ENSMUSG00000000290	Itgb2	701.509	1063.76	1199.73	727.355	571.57	433.692	988.333	577.539	1.7109	0.774758	0.00258912	0.0447063	10	77530252	77565708	+	3052	protein_coding	-	-
ENSMUSG00000057440	Mpp7	1356.75	1028.69	836.719	585.712	618.677	680.397	1074.06	628.262	1.70988	0.773895	0.000145361	0.00617869	18	7347962	7626863	-	4975	protein_coding	MAGUK p55 subfamily member 7 isoform 2 [Source:RefSeq peptide;Acc:NP_001155092]	PDZ
ENSMUSG00000024165	Jpt2	1353.92	1145.59	976.338	793.391	751.625	496.347	1158.62	680.454	1.70293	0.768017	0.000495559	0.0148872	17	24942156	24960636	-	2933	protein_coding	Jupiter microtubule associated homolog 2 [Source:MGI Symbol;Acc:MGI:1196260]	-
ENSMUSG00000015027	Galns	575.936	499.469	381.959	289.985	302.534	265.306	485.788	285.942	1.69947	0.765085	0.000151618	0.00630173	8	122578242	122611463	-	2650	protein_coding	N-acetylgalactosamine-6-sulfatase [Source:UniProtKB/Swiss-Prot;Acc:Q571E4]	Sulfatase
ENSMUSG00000034842	Art3	6406.11	7102.02	6126.3	3749.71	5233.11	2577.68	6544.81	3853.5	1.69848	0.764246	0.00136999	0.0298073	5	92331827	92414628	+	3932	protein_coding	ADP-ribosyltransferase 3 [Source:MGI Symbol;Acc:MGI:1202729]	-
ENSMUSG00000022235	Cmbl	3803.07	2994.69	2639.8	1536.06	2255.92	1787.63	3145.85	1859.87	1.69171	0.758484	0.000164451	0.0066848	15	31565389	31590119	+	1424	protein_coding	Carboxymethylenebutenolidase homolog [Source:UniProtKB/Swiss-Prot;Acc:Q8R1G2]	-
ENSMUSG00000039680	Mrps6	2351.9	2329.44	1550.77	1286.27	1552.45	848.783	2077.37	1229.17	1.69022	0.757213	0.00268967	0.0459234	16	92058270	92112227	+	1053	protein_coding	mitochondrial ribosomal protein S6 [Source:MGI Symbol;Acc:MGI:2153111]	-
ENSMUSG00000062515	Fabp4	196168	198430	183557	88120	126614	128043	192718	114259	1.68668	0.754186	1.00446e-05	0.000952741	3	10204088	10208576	-	4489	protein_coding	Fatty acid-binding protein, adipocyte [Source:UniProtKB/Swiss-Prot;Acc:P04117]	-
ENSMUSG00000039304	Tnfsf10	761.935	1120.08	1230.64	572.314	734.875	544.317	1037.55	617.169	1.68122	0.749511	0.000730445	0.0195303	3	27317028	27342427	+	5266	protein_coding	tumor necrosis factor (ligand) superfamily, member 10 [Source:MGI Symbol;Acc:MGI:107414]	-
ENSMUSG00000041378	Cldn5	5401.52	4632.31	3503.45	2354.33	3447.22	2253.63	4512.43	2685.06	1.68073	0.749084	0.000800517	0.0209432	16	18776847	18778260	+	1414	protein_coding	Claudin-5 [Source:UniProtKB/Swiss-Prot;Acc:O54942]	-
ENSMUSG00000039470	Zdhhc2	404.099	400.638	329.103	189.495	258.567	227.125	377.947	225.063	1.68045	0.748846	0.000148081	0.00627968	8	40423815	40510268	+	5528	protein_coding	zinc finger, DHHC domain containing 2 [Source:MGI Symbol;Acc:MGI:1923452]	-
ENSMUSG00000038007	Acer2	841.244	934.112	1176.79	436.413	668.925	662.775	984.049	589.371	1.66999	0.739835	0.000787939	0.0207631	4	86874396	86934822	+	7159	protein_coding	alkaline ceramidase 2 [Source:MGI Symbol;Acc:MGI:1920932]	-
ENSMUSG00000025875	Tspan17	2018.61	1772.58	1304.44	1111.13	1219.56	721.514	1698.54	1017.4	1.6697	0.739589	0.00209458	0.0388948	13	54789377	54796776	+	1657	protein_coding	tetraspanin 17 [Source:MGI Symbol;Acc:MGI:1921507]	Tetraspannin
ENSMUSG00000072941	Sod3	11876.6	10511.2	9505.08	6859.15	7066.11	5191.57	10630.9	6372.28	1.66835	0.738424	9.70838e-06	0.00092687	5	52363791	52371418	+	3738	protein_coding	superoxide dismutase 3, extracellular [Source:MGI Symbol;Acc:MGI:103181]	-
ENSMUSG00000026688	Mgst3	3959.8	3572.79	4087.85	1749.48	3037.9	2179.23	3873.48	2322.2	1.66825	0.738335	0.000395765	0.0127505	1	167371966	167393841	-	1097	protein_coding	Microsomal glutathione S-transferase 3 [Source:UniProtKB/Swiss-Prot;Acc:Q9CPU4]	-
ENSMUSG00000031897	Psmb10	1061.23	1696.07	1470.99	974.273	929.586	635.363	1409.43	846.407	1.66498	0.735503	0.00156014	0.0319543	8	105935735	105938444	-	1705	protein_coding	Proteasome subunit beta type-10 [Source:UniProtKB/Swiss-Prot;Acc:O35955]	Proteasome
ENSMUSG00000032231	Anxa2	15123.5	13007.4	9302.64	8243.99	7932.89	6334.05	12477.9	7503.64	1.66292	0.733722	0.000315947	0.0107041	9	69453620	69491795	+	3731	protein_coding	Annexin A2 [Source:UniProtKB/Swiss-Prot;Acc:P07356]	-
ENSMUSG00000027907	S100a11	8304.81	7279.49	4999.37	4358.39	4725.4	3304.08	6861.22	4129.29	1.66165	0.732615	0.000880982	0.0223275	3	93520488	93526287	+	511	protein_coding	Protein S100-A11 [Source:UniProtKB/Swiss-Prot;Acc:P50543]	efhand
ENSMUSG00000026786	Apbb1ip	361.612	511.158	559.475	330.181	269.036	262.369	477.415	287.195	1.66133	0.732336	0.000852891	0.0218433	2	22774094	22875653	+	7414	protein_coding	amyloid beta (A4) precursor protein-binding, family B, member 1 interacting protein [Source:MGI Symbol;Acc:MGI:1861354]	RA
ENSMUSG00000042190	Cmklr1	4362.01	4512.22	4982.42	3030.01	2910.19	2402.44	4618.88	2780.88	1.66095	0.732006	2.12098e-07	5.95016e-05	5	113612354	113650426	-	3408	protein_coding	Mus musculus chemokine-like receptor 1 (Cmklr1), transcript variant 1, mRNA. [Source:RefSeq mRNA;Acc:NM_001359060]	7tm_1
ENSMUSG00000079037	Prnp	13414.6	12412.3	9943.89	7839.16	8403.96	5306.11	11923.6	7183.08	1.65999	0.731171	0.000377281	0.0123514	2	131909928	131938429	+	2343	protein_coding	prion protein [Source:MGI Symbol;Acc:MGI:97769]	-
ENSMUSG00000041571	Selenow	7020.75	8960.68	7742.89	4908.69	4754.71	4637.47	7908.11	4766.95	1.65886	0.730188	4.33785e-08	1.91386e-05	7	15917208	15922402	-	736	protein_coding	Selenoprotein W [Source:UniProtKB/Swiss-Prot;Acc:P63300]	-
ENSMUSG00000021294	Kif26a	1103.72	1080.76	918.496	565.614	820.716	487.536	1034.33	624.622	1.65654	0.728169	0.000807708	0.0209809	12	112146208	112181747	+	6918	protein_coding	Kinesin-like protein KIF26A [Source:UniProtKB/Swiss-Prot;Acc:Q52KG5]	Kinesin
ENSMUSG00000019810	Fuca2	505.124	739.639	553.491	403.873	347.548	334.814	599.418	362.078	1.65445	0.72635	0.000278524	0.00972967	10	13499540	13519035	+	6161	protein_coding	Mus musculus fucosidase, alpha-L- 2, plasma (Fuca2), transcript variant 2, mRNA. [Source:RefSeq mRNA;Acc:NM_001330198]	Alpha_L_fucos
ENSMUSG00000073411	H2-D1	35479.5	61581.3	70119.8	33612.4	37409.6	30046.1	55726.9	33689.4	1.65413	0.726077	0.00248879	0.043806	17	35262730	35267499	+	2579	protein_coding	H-2 class I histocompatibility antigen, D-B alpha chain [Source:UniProtKB/Swiss-Prot;Acc:P01899]	MHC_I
ENSMUSG00000028427	Aqp7	3353.65	3267.8	2625.84	1500.65	2247.55	1843.43	3082.43	1863.88	1.65399	0.725949	0.000115274	0.00521595	4	41033074	41048139	-	2828	protein_coding	Aquaporin-7 [Source:UniProtKB/Swiss-Prot;Acc:O54794]	-
ENSMUSG00000046916	Myct1	396.546	494.155	520.581	276.586	277.41	299.57	470.427	284.522	1.65267	0.724799	3.77326e-05	0.0023726	10	5593775	5606904	+	2845	protein_coding	Myc target protein 1 [Source:UniProtKB/Swiss-Prot;Acc:Q8R411]	-
ENSMUSG00000028996	Rbp7	449.419	506.907	590.39	275.629	380	285.864	515.572	313.831	1.64361	0.716868	0.000374097	0.0122913	4	149449687	149454978	-	718	protein_coding	retinol binding protein 7, cellular [Source:MGI Symbol;Acc:MGI:1890409]	-
ENSMUSG00000027490	E2f1	309.684	334.75	272.258	205.765	214.6	138.037	305.564	186.134	1.64197	0.715427	0.0017872	0.0347436	2	154559407	154569892	-	3154	protein_coding	Transcription factor E2F1 [Source:UniProtKB/Swiss-Prot;Acc:Q61501]	E2F_TDP
ENSMUSG00000037940	Inpp4b	549.5	379.384	431.823	301.47	291.019	236.915	453.569	276.468	1.64155	0.715059	0.00057406	0.0164759	8	81342556	82127914	+	13066	protein_coding	Type II inositol 3,4-bisphosphate 4-phosphatase [Source:UniProtKB/Swiss-Prot;Acc:Q6P1Y8]	-
ENSMUSG00000050549	Fam241a	892.229	721.573	555.485	454.597	529.697	340.688	723.096	441.66	1.63784	0.711795	0.00278062	0.0471233	3	127869058	127896324	-	2265	protein_coding	Uncharacterized protein FAM241A [Source:UniProtKB/Swiss-Prot;Acc:Q9CZL2]	-
ENSMUSG00000026249	Serpine2	1367.14	1303.93	969.357	652.705	842.699	731.304	1213.48	742.236	1.63527	0.709525	0.000151712	0.00630173	1	79794197	79861180	-	8287	protein_coding	serine (or cysteine) peptidase inhibitor, clade E, member 2 [Source:MGI Symbol;Acc:MGI:101780]	Serpin
ENSMUSG00000093930	Hmgcs1	5206.08	4890.54	3161.38	2173.45	2609.75	3327.58	4419.33	2703.59	1.63463	0.708966	0.00219276	0.0402264	13	119690379	119708260	+	4594	protein_coding	Hydroxymethylglutaryl-CoA synthase, cytoplasmic [Source:UniProtKB/Swiss-Prot;Acc:Q8JZK9]	-
ENSMUSG00000016194	Hsd11b1	1250.06	1353.88	1358.3	573.271	852.121	1003.46	1320.75	809.618	1.63147	0.70617	0.000908791	0.0226732	1	193221634	193264075	-	4251	protein_coding	hydroxysteroid 11-beta dehydrogenase 1 [Source:MGI Symbol;Acc:MGI:103562]	adh_short
ENSMUSG00000050919	Zfp366	727.945	666.312	646.238	447.898	462.699	341.667	680.165	417.421	1.62997	0.704847	4.8781e-05	0.00282388	13	99184823	99250656	+	6382	protein_coding	zinc finger protein 366 [Source:MGI Symbol;Acc:MGI:2178429]	-
ENSMUSG00000028713	Cyp4b1	1583.35	2164.72	2115.23	1042.22	1265.62	1289.33	1954.43	1199.06	1.6299	0.704779	6.06564e-05	0.003333	4	115624725	115647723	-	2256	protein_coding	Cytochrome P450 4B1 [Source:UniProtKB/Swiss-Prot;Acc:Q64462]	p450
ENSMUSG00000048330	Ric3	530.616	469.713	415.866	302.427	354.876	213.419	472.065	290.241	1.62738	0.702551	0.00196574	0.0372142	7	109034312	109083331	-	8561	protein_coding	Protein RIC-3 [Source:UniProtKB/Swiss-Prot;Acc:Q8BPM6]	-
ENSMUSG00000029657	Hsph1	916.777	1363.44	1150.86	682.374	691.955	739.136	1143.69	704.488	1.62294	0.698613	9.73874e-05	0.00460067	5	149614287	149636376	-	7266	protein_coding	Mus musculus heat shock 105kDa/110kDa protein 1 (Hsph1), transcript variant 2, mRNA. [Source:RefSeq mRNA;Acc:NM_001347534]	HSP70
ENSMUSG00000030717	Nupr1	1958.18	1943.68	1700.36	930.249	1233.17	1299.12	1867.41	1154.18	1.61815	0.694349	4.05432e-05	0.00246998	7	126623249	126630861	-	2514	protein_coding	Nuclear protein 1 [Source:UniProtKB/Swiss-Prot;Acc:Q9WTK0]	-
ENSMUSG00000051367	Six1	597.652	482.465	465.73	277.543	368.485	311.318	515.282	319.115	1.61608	0.6925	0.000276939	0.00969286	12	73040015	73053887	-	4383	protein_coding	Homeobox protein SIX1 [Source:UniProtKB/Swiss-Prot;Acc:Q62231]	-
ENSMUSG00000028266	Lmo4	2165.9	2403.83	2261.83	1287.23	1524.19	1417.57	2277.19	1409.66	1.61552	0.692002	4.96369e-08	1.96767e-05	3	144188530	144205220	-	3530	protein_coding	LIM domain transcription factor LMO4 [Source:UniProtKB/Swiss-Prot;Acc:P61969]	LIM
ENSMUSG00000037031	Tspan15	939.436	1024.44	887.58	576.142	714.986	476.767	950.486	589.298	1.61332	0.690036	0.000196468	0.00766441	10	62185396	62231251	-	8183	protein_coding	Tetraspanin-15 [Source:UniProtKB/Swiss-Prot;Acc:F7BWT7]	Tetraspannin
ENSMUSG00000042228	Lyn	885.62	1103.08	1044.15	679.503	750.578	451.313	1010.95	627.131	1.61212	0.688955	0.00141239	0.0302643	4	3678115	3813122	+	4073	protein_coding	LYN proto-oncogene, Src family tyrosine kinase [Source:MGI Symbol;Acc:MGI:96892]	Pkinase_Tyr
ENSMUSG00000001773	Folh1	767.6	656.748	475.703	399.088	428.154	352.436	633.35	393.226	1.61112	0.688063	0.00125088	0.0280219	7	86718977	86775943	-	3210	protein_coding	Glutamate carboxypeptidase 2 [Source:UniProtKB/Swiss-Prot;Acc:O35409]	TFR_dimer
ENSMUSG00000032766	Gng11	850.686	806.589	816.773	490.965	602.975	444.461	824.682	512.8	1.60899	0.686154	2.61914e-05	0.00183222	6	4003904	4008445	+	919	protein_coding	guanine nucleotide binding protein (G protein), gamma 11 [Source:MGI Symbol;Acc:MGI:1913316]	-
ENSMUSG00000049401	Ogfr	1077.28	1924.55	1555.76	944.604	1002.86	885.984	1519.2	944.484	1.60822	0.685465	0.00163048	0.0330627	2	180589245	180595836	+	2580	protein_coding	Opioid growth factor receptor [Source:UniProtKB/Swiss-Prot;Acc:Q99PG2]	-
ENSMUSG00000034255	Arhgap27	615.591	554.729	550.499	324.439	363.25	382.784	573.606	356.824	1.60816	0.68541	6.94077e-06	0.000715056	11	103331497	103363692	-	6415	protein_coding	Rho GTPase activating protein 27 [Source:MGI Symbol;Acc:MGI:1916903]	WW
ENSMUSG00000031871	Cdh5	8237.77	6866.1	6933.1	3983.23	5965.89	3756.38	7345.66	4568.5	1.60801	0.685279	0.000689847	0.0187808	8	104101625	104144511	+	4203	protein_coding	Cadherin-5 [Source:UniProtKB/Swiss-Prot;Acc:P55284]	Cadherin
ENSMUSG00000019838	Slc16a10	1319.93	1385.76	1153.85	847.943	902.368	655.922	1286.52	802.078	1.60413	0.681791	6.99682e-05	0.00370124	10	40033532	40142258	-	7356	protein_coding	solute carrier family 16 (monocarboxylic acid transporters), member 10 [Source:MGI Symbol;Acc:MGI:1919722]	MFS_1
ENSMUSG00000056749	Nfil3	532.505	495.218	656.211	323.482	301.487	425.86	561.311	350.276	1.60226	0.680104	0.000875871	0.0222492	13	52967209	52981073	-	2026	protein_coding	Nuclear factor interleukin-3-regulated protein [Source:UniProtKB/Swiss-Prot;Acc:O08750]	Vert_IL3-reg_TF
ENSMUSG00000024664	Fads3	12135.3	12087.1	12006.3	8275.58	8624.84	5733.93	12076.2	7544.78	1.60063	0.678639	0.000107409	0.00497108	19	10041548	10059671	+	3269	protein_coding	Fatty acid desaturase 3 [Source:UniProtKB/Swiss-Prot;Acc:Q9JJE7]	-
ENSMUSG00000020377	Ltc4s	428.647	575.983	347.054	309.126	252.286	282.928	450.561	281.447	1.59975	0.677845	0.00288977	0.0482574	11	50236461	50238616	-	1014	protein_coding	Leukotriene C4 synthase [Source:UniProtKB/Swiss-Prot;Acc:Q60860]	-
ENSMUSG00000015656	Hspa8	19681	24005.3	21286	14772	14776	11099.8	21657.4	13549.3	1.59841	0.67664	2.80083e-05	0.00193966	9	40800984	40810087	+	4301	protein_coding	Heat shock cognate 71 kDa protein [Source:UniProtKB/Swiss-Prot;Acc:P63017]	-
ENSMUSG00000060477	Irak2	1565.41	1462.27	1110.97	743.625	1001.82	847.804	1379.55	864.415	1.59631	0.674741	0.000383422	0.0124629	6	113638467	113695026	+	4412	protein_coding	Interleukin-1 receptor-associated kinase-like 2 [Source:UniProtKB/Swiss-Prot;Acc:Q8CFA1]	Pkinase
ENSMUSG00000020077	Srgn	1001.75	1103.08	1264.55	674.717	860.495	578.582	1123.13	704.598	1.59436	0.672982	0.000440602	0.0137575	10	62493833	62527451	-	2196	protein_coding	Mus musculus serglycin (Srgn), transcript variant 2, mRNA. [Source:RefSeq mRNA;Acc:NM_001358965]	-
ENSMUSG00000083443	Gm15519	1007.42	991.498	958.387	660.362	754.765	446.419	985.767	620.515	1.589	0.66812	0.00129187	0.0285543	6	112563642	112565207	+	1566	processed_pseudogene	predicted gene 15519 [Source:MGI Symbol;Acc:MGI:3782965]	-
ENSMUSG00000055044	Pdlim1	752.493	780.021	840.708	550.301	537.024	407.259	791.074	498.195	1.58797	0.667187	8.77395e-05	0.00434578	19	40221173	40271842	-	5260	protein_coding	PDZ and LIM domain protein 1 [Source:UniProtKB/Swiss-Prot;Acc:O70400]	PDZ
ENSMUSG00000054435	Gimap4	474.911	506.907	579.42	361.763	378.953	243.768	520.413	328.161	1.58615	0.665526	0.00182712	0.0353534	6	48684549	48692060	+	1837	protein_coding	GTPase IMAP family member 4 [Source:UniProtKB/Swiss-Prot;Acc:Q99JY3]	-
ENSMUSG00000057963	Itpk1	1241.57	1585.55	1174.8	935.034	759.999	827.245	1333.97	840.759	1.58607	0.665452	0.000113781	0.00518815	12	102568582	102704930	-	3320	protein_coding	Inositol-tetrakisphosphate 1-kinase [Source:UniProtKB/Swiss-Prot;Acc:Q8BYN3]	-
ENSMUSG00000020601	Trib2	524.951	430.393	530.553	314.868	371.625	251.6	495.299	312.698	1.5851	0.664572	0.00100504	0.0242033	12	15791727	15816922	-	4335	protein_coding	Tribbles homolog 2 [Source:UniProtKB/Swiss-Prot;Acc:Q8K4K3]	Pkinase
ENSMUSG00000091639	Gm3756	277.582	278.427	263.282	189.495	167.493	160.554	273.097	172.514	1.58248	0.662191	0.000214886	0.00812955	9	31935446	31936800	-	1355	processed_pseudogene	predicted gene 3756 [Source:MGI Symbol;Acc:MGI:3781931]	Tubulin
ENSMUSG00000048489	8430408G22Rik	938.492	1109.46	1412.15	668.975	899.228	623.615	1153.37	730.606	1.57892	0.658935	0.00217813	0.0400788	6	116650609	116652794	+	1358	protein_coding	Protein DEPP1 [Source:UniProtKB/Swiss-Prot;Acc:Q8K2F3]	-
ENSMUSG00000037661	Gpr160	441.866	426.142	355.032	222.992	285.785	266.285	407.68	258.354	1.57888	0.658902	0.00040548	0.0129088	3	30855950	30897192	+	4227	protein_coding	G protein-coupled receptor 160 [Source:MGI Symbol;Acc:MGI:1919112]	-
ENSMUSG00000022831	Hcls1	548.555	701.381	757.934	467.996	464.793	339.709	669.29	424.166	1.57773	0.657851	0.00128936	0.0285334	16	36934983	36963212	+	2525	protein_coding	Hematopoietic lineage cell-specific protein [Source:UniProtKB/Swiss-Prot;Acc:P49710]	SH3_1
ENSMUSG00000003948	Mmd	20889.5	20438.9	14255.1	12612	13707.2	8933.27	18527.8	11750.8	1.57674	0.656946	0.00213202	0.0394178	11	90249456	90278589	+	3581	protein_coding	Monocyte to macrophage differentiation factor [Source:UniProtKB/Swiss-Prot;Acc:Q9CQY7]	-
ENSMUSG00000021242	Npc2	13241.8	19540.9	17412.5	11267.3	10162.6	10410.6	16731.7	10613.5	1.57641	0.656647	9.37624e-05	0.0044758	12	84754562	84773152	-	5438	protein_coding	Epididymal secretory protein E1 [Source:UniProtKB/Swiss-Prot;Acc:Q9Z0J0]	-
ENSMUSG00000025316	Banp	252.09	287.991	259.293	191.409	143.416	172.302	266.458	169.042	1.57431	0.654717	0.000963593	0.0234908	8	121949750	122029258	+	6632	protein_coding	Protein BANP [Source:UniProtKB/Swiss-Prot;Acc:Q8VBU8]	-
ENSMUSG00000011884	Gltp	2128.13	1960.68	1661.47	1332.21	1375.54	954.513	1916.76	1220.75	1.5703	0.651044	0.000508405	0.0150744	5	114669398	114690984	-	1762	protein_coding	Glycolipid transfer protein [Source:UniProtKB/Swiss-Prot;Acc:Q9JL62]	-
ENSMUSG00000021108	Prkch	879.955	841.658	760.925	518.719	628.099	437.608	827.513	528.142	1.56746	0.648429	0.000282362	0.00982609	12	73584796	73778185	+	7530	protein_coding	protein kinase C, eta [Source:MGI Symbol;Acc:MGI:97600]	Pkinase
ENSMUSG00000021892	Sh3bp5	1809.01	1759.83	2038.44	1081.46	1461.38	1035.77	1869.09	1192.87	1.56726	0.648241	0.000208804	0.00798226	14	31359880	31436078	-	3194	protein_coding	SH3-domain binding protein 5 (BTK-associated) [Source:MGI Symbol;Acc:MGI:1344391]	-
ENSMUSG00000017309	Cd300lg	3574.58	4405.95	4288.31	1982.04	2817.02	3029.97	4089.61	2609.68	1.56712	0.648114	0.000673684	0.0184731	11	102041509	102055620	+	2737	protein_coding	CMRF35-like molecule 9 [Source:UniProtKB/Swiss-Prot;Acc:Q1ERP8]	V-set
ENSMUSG00000034485	Uaca	1810.89	1967.06	1933.73	1105.39	1343.08	1197.3	1903.89	1215.26	1.56686	0.647877	8.29165e-07	0.000157498	9	60794542	60880370	+	5807	protein_coding	uveal autoantigen with coiled-coil domains and ankyrin repeats [Source:MGI Symbol;Acc:MGI:1919815]	-
ENSMUSG00000019866	Crybg1	435.257	583.422	628.287	343.58	351.735	358.31	548.988	351.208	1.5626	0.643946	0.00059805	0.0169339	10	43950636	44148853	-	7525	protein_coding	crystallin beta-gamma domain containing 1 [Source:MGI Symbol;Acc:MGI:109544]	Crystall
ENSMUSG00000031639	Tlr3	418.262	611.052	560.472	339.751	391.515	286.843	529.929	339.37	1.56133	0.64278	0.00237068	0.0426326	8	45395665	45411080	-	5207	protein_coding	Mus musculus toll-like receptor 3 (Tlr3), transcript variant 3, mRNA. [Source:RefSeq mRNA;Acc:NM_001357317]	TIR
ENSMUSG00000040283	Btnl9	2730.5	2374.07	2687.67	1415.47	2093.66	1509.6	2597.41	1672.91	1.55296	0.635025	0.000488037	0.014734	11	49165585	49187159	-	6054	protein_coding	Butyrophilin-like protein 9 [Source:UniProtKB/Swiss-Prot;Acc:Q8BJE2]	V-set
ENSMUSG00000001053	N4bp3	568.383	506.907	586.401	337.837	422.92	310.339	553.897	357.032	1.55252	0.634607	0.00039965	0.0127853	11	51643063	51650842	-	2728	protein_coding	NEDD4-binding protein 3 [Source:UniProtKB/Swiss-Prot;Acc:Q8C7U1]	Fez1
ENSMUSG00000029401	Rilpl2	773.265	831.031	798.822	537.86	554.821	457.187	801.039	516.623	1.55061	0.632834	1.1732e-05	0.00104892	5	124463265	124478366	-	3925	protein_coding	RILP-like protein 2 [Source:UniProtKB/Swiss-Prot;Acc:Q99LE1]	-
ENSMUSG00000001999	Blvra	774.209	747.077	521.578	425.886	486.776	405.301	680.955	439.321	1.55036	0.632606	0.00157204	0.032137	2	127070665	127097084	+	2446	protein_coding	Biliverdin reductase A [Source:UniProtKB/Swiss-Prot;Acc:Q9CY64]	GFO_IDH_MocA
ENSMUSG00000041801	Phlda3	6650.64	8401.7	6767.55	4963.24	5453.99	3667.29	7273.3	4694.84	1.54921	0.631534	0.000705965	0.0189871	1	135766119	135769136	+	1559	protein_coding	Pleckstrin homology-like domain family A member 3 [Source:UniProtKB/Swiss-Prot;Acc:Q9WV95]	-
ENSMUSG00000000058	Cav2	14212.4	12678	9774.35	7774.09	9450.79	6476.01	12221.6	7900.29	1.54702	0.629491	0.00140507	0.0301561	6	17281185	17289115	+	3335	protein_coding	Caveolin-2 [Source:UniProtKB/Swiss-Prot;Acc:Q9WVC3]	-
ENSMUSG00000032715	Trib3	261.532	224.23	321.124	178.011	168.54	175.239	268.962	173.93	1.54673	0.629224	0.00249497	0.0438303	2	152337422	152344032	-	2125	protein_coding	Tribbles homolog 3 [Source:UniProtKB/Swiss-Prot;Acc:Q8K4K2]	Pkinase
ENSMUSG00000053799	Exoc6	891.284	768.331	721.034	534.032	535.978	470.893	793.55	513.634	1.54542	0.628002	4.68469e-05	0.0027468	19	37550418	37683245	+	2729	protein_coding	exocyst complex component 6 [Source:HGNC Symbol;Acc:HGNC:23196]	-
ENSMUSG00000033082	Clec1a	286.08	284.803	289.211	167.483	180.055	209.503	286.698	185.68	1.54408	0.626748	0.000530811	0.0155367	6	129424772	129452000	-	5180	protein_coding	C-type lectin domain family 1 member A [Source:UniProtKB/Swiss-Prot;Acc:Q8BWY2]	-
ENSMUSG00000079018	Ly6c1	3491.49	5302.87	5151.95	2562.97	2967.77	3503.8	4648.77	3011.51	1.5436	0.626296	0.00202153	0.0380913	15	75044018	75048830	-	1677	protein_coding	Lymphocyte antigen 6C1 [Source:UniProtKB/Swiss-Prot;Acc:P0CW02]	-
ENSMUSG00000022485	Hoxc5	423.927	444.208	364.008	261.274	315.096	222.23	410.714	266.2	1.54358	0.626278	0.00148994	0.0311329	15	102967443	103017429	+	3089	protein_coding	Homeobox protein Hox-C5 [Source:UniProtKB/Swiss-Prot;Acc:P32043]	Homeobox
ENSMUSG00000026547	Tagln2	3010.92	3560.04	3670.99	2364.86	2171.13	2098.95	3413.98	2211.65	1.54348	0.62619	3.11052e-06	0.000393892	1	172500047	172507380	+	2082	protein_coding	Transgelin-2 [Source:UniProtKB/Swiss-Prot;Acc:Q9WVA4]	CH
ENSMUSG00000044317	Gpr4	334.232	399.575	308.16	196.194	269.036	210.482	347.322	225.237	1.5426	0.62536	0.00260209	0.044848	7	19212538	19224174	+	2882	protein_coding	G-protein coupled receptor 4 [Source:UniProtKB/Swiss-Prot;Acc:Q8BUD0]	7tm_1
ENSMUSG00000024065	Ehd3	1346.37	1224.23	1484.95	750.324	951.57	931.018	1351.85	877.637	1.54074	0.623625	7.92224e-05	0.00405568	17	73804841	73832093	+	3658	protein_coding	EH domain-containing protein 3 [Source:UniProtKB/Swiss-Prot;Acc:Q9QXY6]	-
ENSMUSG00000020788	Atp2a3	3134.6	2531.35	1838.99	1634.63	1651.9	1589.88	2501.65	1625.47	1.53913	0.622114	0.00195604	0.0371159	11	72961169	72993044	+	5281	protein_coding	Sarcoplasmic/endoplasmic reticulum calcium ATPase 3 [Source:UniProtKB/Swiss-Prot;Acc:Q64518]	E1-E2_ATPase
ENSMUSG00000030214	Plbd1	1544.64	1956.43	1638.53	1197.26	1169.31	986.82	1713.2	1117.8	1.53245	0.615839	8.13193e-05	0.00412024	6	136612070	136661928	-	2633	protein_coding	phospholipase B domain containing 1 [Source:HGNC Symbol;Acc:HGNC:26215]	-
ENSMUSG00000004837	Grap	548.555	502.657	549.502	360.806	390.468	294.675	533.571	348.65	1.53115	0.614613	0.000288327	0.00995767	11	61653265	61672784	+	1793	protein_coding	GRB2-related adapter protein [Source:UniProtKB/Swiss-Prot;Acc:Q9CX99]	SH2
ENSMUSG00000039982	Dtx4	2181	2146.65	1631.55	1292.01	1331.57	1269.75	1986.4	1297.78	1.53066	0.614155	7.85098e-05	0.00403834	19	12466341	12501996	-	5765	protein_coding	E3 ubiquitin-protein ligase DTX4 [Source:UniProtKB/Swiss-Prot;Acc:Q6PDK8]	WWE
ENSMUSG00000022217	Emc9	947.934	1167.91	801.814	619.209	752.672	536.485	972.551	636.122	1.52897	0.612556	0.00254644	0.0443075	14	55581516	55585302	-	2465	protein_coding	ER membrane protein complex subunit 9 [Source:UniProtKB/Swiss-Prot;Acc:Q9DB76]	-
ENSMUSG00000026574	Dpt	13956.5	11918.2	11884.6	9997.3	8633.22	6070.7	12586.4	8233.74	1.52865	0.612259	0.00191443	0.0366313	1	164796644	164824266	+	1724	protein_coding	Dermatopontin [Source:UniProtKB/Swiss-Prot;Acc:Q9QZZ6]	-
ENSMUSG00000031803	B3gnt3	523.063	583.422	644.244	356.021	428.154	363.205	583.576	382.46	1.52623	0.609972	0.00023921	0.00881212	8	71690756	71701789	-	3055	protein_coding	N-acetyllactosaminide beta-1,3-N-acetylglucosaminyltransferase 3 [Source:UniProtKB/Swiss-Prot;Acc:Q5JCS9]	Galactosyl_T
ENSMUSG00000001348	Acp5	5961.41	7115.83	7969.27	3965.04	4421.81	5418.7	7015.5	4601.85	1.52447	0.608306	0.000487215	0.0147336	9	22126727	22135711	-	2030	protein_coding	Tartrate-resistant acid phosphatase type 5 [Source:UniProtKB/Swiss-Prot;Acc:Q05117]	Metallophos
ENSMUSG00000017344	Vtn	722.28	619.554	561.469	489.051	403.03	358.31	634.434	416.797	1.52217	0.606126	0.00120715	0.0273785	11	78499091	78502324	+	2030	protein_coding	vitronectin [Source:MGI Symbol;Acc:MGI:98940]	Hemopexin
ENSMUSG00000046470	Sox18	1760.85	1744.95	1729.29	994.371	1145.23	1314.78	1745.03	1151.46	1.51558	0.599866	3.85101e-05	0.00241317	2	181669836	181671640	-	1620	protein_coding	Transcription factor SOX-18 [Source:UniProtKB/Swiss-Prot;Acc:P43680]	HMG_box
ENSMUSG00000042901	Aida	1114.11	1689.69	1278.51	965.659	929.586	797.875	1360.77	897.707	1.51549	0.59978	0.00176533	0.0345025	1	183296590	183325476	+	6175	protein_coding	Axin interactor, dorsalization-associated protein [Source:UniProtKB/Swiss-Prot;Acc:Q8C4Q6]	-
ENSMUSG00000039167	Adgrl4	2092.25	2139.21	2126.2	1147.5	1483.36	1571.28	2119.22	1400.71	1.51311	0.597515	0.000120307	0.00533443	3	151437887	151545086	+	4585	protein_coding	Adhesion G protein-coupled receptor L4 [Source:UniProtKB/Swiss-Prot;Acc:Q923X1]	7tm_2
ENSMUSG00000002944	Cd36	78196.1	77941.5	68310.8	43158.9	55037.1	50362.1	74816.1	49519.4	1.51085	0.595362	1.95531e-05	0.00151055	5	17781690	17888801	-	3590	protein_coding	Platelet glycoprotein 4 [Source:UniProtKB/Swiss-Prot;Acc:Q08857]	-
ENSMUSG00000074264	Amy1	7221.86	7089.27	6968	4330.63	5620.44	4178.32	7093.04	4709.8	1.50612	0.590836	8.95595e-05	0.0043901	3	113555710	113606699	-	3446	protein_coding	Alpha-amylase 1 [Source:UniProtKB/Swiss-Prot;Acc:P00687]	-
ENSMUSG00000021904	Sema3g	1960.07	2055.26	2079.33	1113.04	1330.52	1617.29	2031.55	1353.62	1.50085	0.58578	0.000439835	0.0137571	14	31217860	31230352	+	4540	protein_coding	Semaphorin-3G [Source:UniProtKB/Swiss-Prot;Acc:Q4LFA9]	Sema
ENSMUSG00000015468	Notch4	1717.42	1356	1512.88	849.857	1244.68	965.282	1528.77	1019.94	1.49942	0.584407	0.00173671	0.0341985	17	34564268	34588503	+	8061	protein_coding	notch 4 [Source:MGI Symbol;Acc:MGI:107471]	EGF_CA
ENSMUSG00000020744	Slc25a19	3123.27	3266.74	3417.68	1956.2	2553.22	2038.25	3269.23	2182.56	1.49807	0.583102	7.4245e-05	0.00384619	11	115614178	115628295	-	4026	protein_coding	Mitochondrial thiamine pyrophosphate carrier [Source:UniProtKB/Swiss-Prot;Acc:Q9DAM5]	Mito_carr
ENSMUSG00000016256	Ctsz	3423.51	5112.65	4751.05	3269.27	3067.22	2554.18	4429.07	2963.55	1.49442	0.579581	0.00213341	0.0394178	2	174427493	174439039	-	1441	protein_coding	cathepsin Z [Source:MGI Symbol;Acc:MGI:1891190]	Peptidase_C1
ENSMUSG00000021477	Ctsl	10170.5	10898	9705.54	7659.24	6807.54	6146.09	10258	6870.96	1.49291	0.578131	1.14478e-05	0.00103856	13	64359337	64370890	-	6489	protein_coding	cathepsin L [Source:MGI Symbol;Acc:MGI:88564]	Peptidase_C1
ENSMUSG00000014633	Cmc2	307.795	299.681	271.26	191.409	215.647	182.092	292.912	196.383	1.4924	0.577632	0.00119059	0.0271042	8	116888685	116921455	-	2043	protein_coding	COX assembly mitochondrial [Source:UniProtKB/Swiss-Prot;Acc:Q8K199]	-
ENSMUSG00000022878	Adipoq	68990.5	84915	81609.5	56785.4	60328.9	40731.8	78505	52615.3	1.49206	0.577301	0.00142813	0.0304481	16	23146536	23158028	+	1381	protein_coding	Adiponectin [Source:UniProtKB/Swiss-Prot;Acc:Q60994]	Collagen
ENSMUSG00000033174	Mgll	33973.6	32532.4	26846.8	20690.4	25211.9	16676.1	31117.6	20859.4	1.49179	0.577045	0.00172612	0.0341723	6	88724412	88828360	+	5077	protein_coding	Monoglyceride lipase [Source:UniProtKB/Swiss-Prot;Acc:O35678]	-
ENSMUSG00000032735	Ablim3	2858.91	2500.53	2740.53	1576.25	2269.53	1586.94	2699.99	1810.91	1.49125	0.576527	0.00138531	0.0300013	18	61799395	61911852	-	4560	protein_coding	actin binding LIM protein family, member 3 [Source:MGI Symbol;Acc:MGI:2442582]	LIM
ENSMUSG00000022528	Hes1	273.806	310.308	306.165	230.648	185.289	181.113	296.76	199.017	1.48989	0.57521	0.00243718	0.0434428	16	30064384	30067796	+	2037	protein_coding	Transcription factor HES-1 [Source:UniProtKB/Swiss-Prot;Acc:P35428]	Hairy_orange
ENSMUSG00000018593	Sparc	63817.5	47591.9	43279	36781.2	35587	31474.5	51562.8	34614.2	1.48965	0.574973	0.00101465	0.0242811	11	55394500	55423183	-	3788	protein_coding	secreted acidic cysteine rich glycoprotein [Source:MGI Symbol;Acc:MGI:98373]	-
ENSMUSG00000025780	Itih5	12866	11499.5	12274.5	8947.42	9356.58	6369.3	12213.3	8224.43	1.48504	0.570503	0.000933576	0.0230674	2	10153571	10256529	+	7900	protein_coding	Inter-alpha-trypsin inhibitor heavy chain H5 [Source:UniProtKB/Swiss-Prot;Acc:Q8BJD1]	VWA
ENSMUSG00000090553	Snrpe	262.476	259.299	270.263	178.011	194.711	161.533	264.012	178.085	1.4833	0.568815	0.0015356	0.0316761	1	133603871	133610291	-	1372	protein_coding	small nuclear ribonucleoprotein E [Source:MGI Symbol;Acc:MGI:98346]	LSM
ENSMUSG00000041390	Mdfic	1982.73	1870.35	1913.78	1352.31	1427.88	1111.15	1922.29	1297.11	1.48219	0.56773	6.50257e-05	0.00348748	6	15720661	15802169	+	7427	protein_coding	MyoD family inhibitor domain-containing protein [Source:UniProtKB/Swiss-Prot;Acc:Q8BX65]	-
ENSMUSG00000015536	Mocs2	2682.35	2835.28	2180.06	1526.49	2009.92	1663.3	2565.9	1733.23	1.48055	0.566135	0.000811093	0.0210089	13	114818236	114832275	+	9054	protein_coding	molybdenum cofactor synthesis 2 [Source:HGNC Symbol;Acc:HGNC:7193]	-
ENSMUSG00000079139	Gm4204	1143.37	1529.22	1589.67	871.869	1023.8	986.82	1420.75	960.83	1.47858	0.56421	0.00111242	0.0259731	1	135231995	135233225	+	1231	processed_pseudogene	predicted gene 4204 [Source:MGI Symbol;Acc:MGI:3782381]	-
ENSMUSG00000101249	Gm29216	593.875	682.253	645.241	340.708	460.606	499.284	640.456	433.533	1.47744	0.563099	0.00284124	0.0478836	1	24615706	24616197	-	492	unprocessed_pseudogene	predicted gene 29216 [Source:MGI Symbol;Acc:MGI:5579922]	-
ENSMUSG00000049521	Cdc42ep1	4120.3	3249.73	3810.61	2393.57	3035.81	2158.67	3726.88	2529.35	1.47367	0.559411	0.00137144	0.0298073	15	78842624	78850897	+	2560	protein_coding	CDC42 effector protein 1 [Source:HGNC Symbol;Acc:HGNC:17014]	PBD
ENSMUSG00000020101	Vsir	3923.92	3734.32	4534.64	2758.21	3123.74	2431.81	4064.29	2771.25	1.46671	0.552584	0.000244308	0.00894742	10	60346851	60372684	+	5014	protein_coding	V-set immunoregulatory receptor [Source:MGI Symbol;Acc:MGI:1921298]	V-set
ENSMUSG00000002307	Daxx	762.879	1112.65	1032.19	708.214	638.567	637.321	969.237	661.367	1.46494	0.550838	0.00245282	0.0435513	17	33909414	33915589	+	3058	protein_coding	Mus musculus Fas death domain-associated protein (Daxx), transcript variant 3, mRNA. [Source:RefSeq mRNA;Acc:NM_001355704]	-
ENSMUSG00000044562	Rasip1	807.254	775.77	798.822	489.051	672.066	468.935	793.949	543.35	1.46196	0.5479	0.00248549	0.0437902	7	45627488	45639093	+	3202	protein_coding	Ras-interacting protein 1 [Source:UniProtKB/Swiss-Prot;Acc:Q3U0S6]	DIL
ENSMUSG00000038811	Gngt2	251.146	256.11	255.304	166.526	179.008	176.218	254.187	173.917	1.4618	0.547743	0.00152726	0.0315755	11	95837216	95845734	+	1877	protein_coding	guanine nucleotide binding protein (G protein), gamma transducing activity polypeptide 2 [Source:MGI Symbol;Acc:MGI:893584]	-
ENSMUSG00000046546	Fam43a	1150.93	1183.85	1422.12	910.151	955.757	714.661	1252.3	860.19	1.45599	0.542001	0.00163677	0.0330709	16	30599723	30602797	+	3075	protein_coding	Protein FAM43A [Source:UniProtKB/Swiss-Prot;Acc:Q8BUP8]	-
ENSMUSG00000068036	Afdn	4390.33	3970.24	3906.35	2674.94	3484.9	2276.15	4088.97	2812	1.45427	0.5403	0.00267173	0.0456598	17	13760539	13906150	+	10223	protein_coding	Afadin [Source:UniProtKB/Swiss-Prot;Acc:Q9QZQ1]	DIL
ENSMUSG00000055866	Per2	547.611	548.353	658.205	412.487	457.465	340.688	584.723	403.547	1.44942	0.535473	0.00287435	0.0481744	1	91415982	91459324	-	5856	protein_coding	period circadian regulator 2 [Source:HGNC Symbol;Acc:HGNC:8846]	-
ENSMUSG00000016087	Fli1	844.077	803.4	877.607	543.602	651.129	551.17	841.695	581.967	1.44694	0.533001	0.0002034	0.00784144	9	32422204	32542861	-	3486	protein_coding	Friend leukemia integration 1 transcription factor [Source:UniProtKB/Swiss-Prot;Acc:P26323]	Ets
ENSMUSG00000060703	Cd302	2693.68	2890.54	3244.15	2079.66	2344.9	1682.88	2942.79	2035.81	1.4456	0.531669	0.00132011	0.0290376	2	60251993	60284488	-	1354	protein_coding	CD302 antigen [Source:UniProtKB/Swiss-Prot;Acc:Q9DCG2]	Lectin_C
ENSMUSG00000028300	3110043O21Rik	2002.56	1945.8	2351.59	1384.85	1588.04	1387.23	2099.98	1453.37	1.44511	0.531181	0.000153014	0.00633456	4	35191285	35226175	-	4603	protein_coding	Guanine nucleotide exchange C9orf72 homolog [Source:UniProtKB/Swiss-Prot;Acc:Q6DFW0]	-
ENSMUSG00000028048	Gba	929.995	1042.51	806.8	669.932	621.818	634.384	926.434	642.045	1.44255	0.528625	0.000493835	0.0148599	3	89202928	89208966	+	2559	protein_coding	Glucosylceramidase [Source:UniProtKB/Swiss-Prot;Acc:P17439]	Glyco_hydro_30
ENSMUSG00000050199	Lgr4	1211.35	956.429	843.7	660.362	707.658	726.409	1003.83	698.143	1.43823	0.52429	0.0027847	0.0471486	2	109917647	110014257	+	5884	protein_coding	Leucine-rich repeat-containing G-protein coupled receptor 4 [Source:UniProtKB/Swiss-Prot;Acc:A2ARI4]	7tm_1
ENSMUSG00000029648	Flt1	3661.44	3429.33	3621.13	2199.29	2576.25	2698.09	3570.63	2491.21	1.43341	0.519455	5.56936e-05	0.00311526	5	147561604	147726011	-	13504	protein_coding	fms related tyrosine kinase 1 [Source:HGNC Symbol;Acc:HGNC:3763]	Pkinase_Tyr
ENSMUSG00000006356	Crip2	3381.03	2647.18	2558.03	2043.29	2017.24	1935.46	2862.08	1998.67	1.43215	0.518179	0.000574647	0.0164759	12	113140236	113145506	+	2099	protein_coding	Cysteine-rich protein 2 [Source:UniProtKB/Swiss-Prot;Acc:Q9DCT8]	LIM
ENSMUSG00000028383	Hsdl2	3746.42	3388.95	3171.35	2229.92	2671.51	2307.47	3435.57	2402.97	1.42991	0.515928	0.000155719	0.00638098	4	59581563	59618689	+	2795	protein_coding	Hydroxysteroid dehydrogenase-like protein 2 [Source:UniProtKB/Swiss-Prot;Acc:Q2TPA8]	adh_short
ENSMUSG00000091243	Vgll3	1181.14	1418.7	1521.85	1028.82	936.914	922.207	1373.9	962.648	1.4269	0.512883	0.000625282	0.0175146	16	65815257	65866368	+	7104	protein_coding	vestigial like family member 3 [Source:MGI Symbol;Acc:MGI:1920819]	-
ENSMUSG00000001542	Ell2	1203.8	960.68	1081.05	659.405	800.826	815.497	1081.84	758.576	1.42669	0.512673	0.00141535	0.0302863	13	75706757	75772364	+	9828	protein_coding	RNA polymerase II elongation factor ELL2 [Source:UniProtKB/Swiss-Prot;Acc:Q3UKU1]	-
ENSMUSG00000003228	Grk5	1301.05	1157.28	1191.75	752.238	941.101	867.383	1216.69	853.574	1.42594	0.511912	0.000398772	0.0127853	19	60889749	61092553	+	3165	protein_coding	G protein-coupled receptor kinase 5 [Source:UniProtKB/Swiss-Prot;Acc:Q8VEB1]	Pkinase
ENSMUSG00000073616	Cops9	973.426	1070.14	1026.2	677.589	687.768	788.085	1023.26	717.814	1.42524	0.511201	0.000150675	0.00628732	1	92637145	92641985	-	1499	protein_coding	COP9 signalosome complex subunit 9 [Source:UniProtKB/Swiss-Prot;Acc:Q3U898]	-
ENSMUSG00000090213	Tmem189	1170.76	1260.36	1328.38	891.967	920.165	826.266	1253.16	879.466	1.42492	0.510877	6.15044e-05	0.0033503	2	167642608	167689822	-	3265	protein_coding	Transmembrane protein 189 [Source:UniProtKB/Swiss-Prot;Acc:Q99LQ7]	-
ENSMUSG00000040624	Plekhg1	723.224	611.052	740.98	441.198	539.118	478.725	691.752	486.347	1.4232	0.509138	0.00155071	0.0318332	10	3740364	3967303	+	8739	protein_coding	pleckstrin homology and RhoGEF domain containing G1 [Source:HGNC Symbol;Acc:HGNC:20884]	RhoGEF
ENSMUSG00000052921	Arhgef15	1045.18	1147.71	1168.81	753.195	908.649	701.934	1120.57	787.926	1.42244	0.508372	0.000918784	0.0227946	11	68943155	68957480	-	6483	protein_coding	Rho guanine nucleotide exchange factor 15 [Source:UniProtKB/Swiss-Prot;Acc:Q5FWH6]	RhoGEF
ENSMUSG00000020593	Lpin1	6028.44	6802.34	6573.08	3744.92	4618.62	5281.64	6467.95	4548.39	1.42203	0.507952	0.00142293	0.030383	12	16535669	16610966	-	9665	protein_coding	Mus musculus lipin 1 (Lpin1), transcript variant 4, mRNA. [Source:RefSeq mRNA;Acc:NM_001355598]	-
ENSMUSG00000000489	Pdgfb	1204.74	1189.16	1445.06	812.532	1062.53	830.182	1279.66	901.749	1.41947	0.505349	0.00285042	0.0479202	15	79995874	80014977	-	4161	protein_coding	platelet derived growth factor, B polypeptide [Source:MGI Symbol;Acc:MGI:97528]	-
ENSMUSG00000024953	Prdx5	5530.87	5619.55	5135	3912.4	4207.21	3358.91	5428.48	3826.18	1.41882	0.504697	0.000141271	0.00609003	19	6906697	6910106	-	2139	protein_coding	peroxiredoxin 5 [Source:MGI Symbol;Acc:MGI:1859821]	-
ENSMUSG00000074793	Hspa12b	1415.29	1573.86	1479.96	1010.64	1178.73	967.24	1489.7	1052.2	1.41594	0.501758	0.000268027	0.00948652	2	131127280	131146321	+	3685	protein_coding	Heat shock 70 kDa protein 12B [Source:UniProtKB/Swiss-Prot;Acc:Q9CZJ2]	-
ENSMUSG00000026864	Hspa5	7970.58	9844.84	8805.99	5778.64	7502.64	5537.16	8873.8	6272.81	1.41467	0.500464	0.0024779	0.0437411	2	34771970	34777547	+	4229	protein_coding	heat shock protein 5 [Source:MGI Symbol;Acc:MGI:95835]	HSP70
ENSMUSG00000014846	Tppp3	2166.84	2177.47	2415.41	1663.35	1709.48	1416.6	2253.24	1596.47	1.41148	0.497206	0.000212766	0.00807896	8	105467493	105471526	-	1848	protein_coding	Tubulin polymerization-promoting protein family member 3 [Source:UniProtKB/Swiss-Prot;Acc:Q9CRB6]	p25-alpha
ENSMUSG00000044968	Napepld	955.487	986.185	816.773	615.381	755.812	586.414	919.482	652.536	1.40945	0.495135	0.00277903	0.0471233	5	21662901	21701396	-	3956	protein_coding	N-acyl-phosphatidylethanolamine-hydrolyzing phospholipase D [Source:UniProtKB/Swiss-Prot;Acc:Q8BH82]	-
ENSMUSG00000027803	Wwtr1	5107.89	4267.8	4232.46	3057.76	3600.05	3003.54	4536.05	3220.45	1.40868	0.49434	0.000592232	0.0168476	3	57455649	57575910	-	4779	protein_coding	WW domain containing transcription regulator 1 [Source:MGI Symbol;Acc:MGI:1917649]	WW
ENSMUSG00000031402	Mpp1	3894.65	4148.78	4288.31	2977.37	2644.3	3138.64	4110.58	2920.1	1.40755	0.493184	6.18661e-05	0.0033503	X	75109733	75131016	-	5343	protein_coding	membrane protein, palmitoylated [Source:MGI Symbol;Acc:MGI:105941]	PDZ
ENSMUSG00000060675	Pla2g16	17175.2	15178.5	13771.5	9722.63	12776.6	10288.2	15375	10929.1	1.40684	0.492458	0.00185338	0.0357602	19	7557459	7588545	+	6396	protein_coding	HRAS-like suppressor 3 [Source:UniProtKB/Swiss-Prot;Acc:Q8R3U1]	-
ENSMUSG00000039004	Bmp6	1088.61	1095.64	1110.97	738.84	859.448	750.884	1098.41	783.057	1.40309	0.488609	0.00015379	0.0063447	13	38345107	38500302	+	3900	protein_coding	Bone morphotic protein 6 [Source:UniProtKB/Swiss-Prot;Acc:P20722]	TGFb_propeptide
ENSMUSG00000066361	Serpina3c	4396.94	3817.22	3254.13	2638.58	2907.05	2637.39	3822.76	2727.67	1.40159	0.487062	0.00123241	0.0277787	12	104146382	104153870	-	2213	protein_coding	Serine protease inhibitor A3C [Source:UniProtKB/Swiss-Prot;Acc:P29621]	Serpin
ENSMUSG00000031375	Bgn	6728.06	5149.84	5536.9	4505.77	3707.88	4218.46	5804.94	4144.04	1.40081	0.486259	0.00159702	0.0324657	X	73483602	73495933	+	6099	protein_coding	biglycan [Source:MGI Symbol;Acc:MGI:88158]	-
ENSMUSG00000006273	Atp6v1b2	3054.35	2987.25	2656.76	2096.89	2207.77	1913.92	2899.45	2072.86	1.39886	0.484253	0.000130569	0.00567867	8	69088646	69113711	+	5305	protein_coding	V-type proton ATPase subunit B, brain isoform [Source:UniProtKB/Swiss-Prot;Acc:P62814]	ATP-synt_ab
ENSMUSG00000027806	Tsc22d2	1600.35	1697.13	1778.15	1013.51	1277.13	1338.28	1691.88	1209.64	1.39878	0.484165	0.00153976	0.031726	3	58414715	58466783	+	11244	protein_coding	TSC22 domain family, member 2 [Source:MGI Symbol;Acc:MGI:1919283]	-
ENSMUSG00000002885	Adgre5	1883.59	1741.76	1999.55	1452.8	1344.13	1225.69	1874.97	1340.87	1.39837	0.483746	0.000255184	0.00916	8	83723251	83741326	-	3757	protein_coding	adhesion G protein-coupled receptor E5 [Source:MGI Symbol;Acc:MGI:1347095]	7tm_2
ENSMUSG00000001300	Efnb2	1039.52	883.103	980.327	645.049	770.468	663.754	967.649	693.09	1.39682	0.48215	0.00105648	0.0250845	8	8617434	8661242	-	6855	protein_coding	Ephrin-B2 [Source:UniProtKB/Swiss-Prot;Acc:P52800]	-
ENSMUSG00000028756	Pink1	5744.25	5197.66	6066.46	4183.25	4478.34	3527.29	5669.46	4062.96	1.39548	0.480766	0.000712754	0.0191415	4	138313409	138326307	-	2673	protein_coding	Serine/threonine-protein kinase PINK1, mitochondrial [Source:UniProtKB/Swiss-Prot;Acc:Q99MQ3]	Pkinase
ENSMUSG00000032575	Manf	787.427	1036.13	929.466	646.963	703.471	627.531	917.675	659.322	1.39158	0.476728	0.00257078	0.0445609	9	106838312	106891979	-	3524	protein_coding	mesencephalic astrocyte derived neurotrophic factor [Source:HGNC Symbol;Acc:HGNC:15461]	-
ENSMUSG00000048960	Prex2	1564.47	1358.13	1390.21	1000.11	1197.57	902.627	1437.6	1033.44	1.39152	0.476666	0.00246173	0.0435912	1	10993465	11303681	+	16609	protein_coding	Phosphatidylinositol 3,4,5-trisphosphate-dependent Rac exchanger 2 protein [Source:UniProtKB/Swiss-Prot;Acc:Q3LAC4]	RhoGEF
ENSMUSG00000024646	Cyb5a	8540.85	8193.41	8465.92	5092.44	6577.24	6448.59	8400.06	6039.43	1.39093	0.476052	0.000666624	0.0183901	18	84851338	84880401	+	2143	protein_coding	Cytochrome b5 [Source:UniProtKB/Swiss-Prot;Acc:P56395]	-
ENSMUSG00000023075	Akirin1	1906.25	1853.35	1638.53	1259.47	1356.69	1271.71	1799.38	1295.96	1.3886	0.473633	0.000149995	0.00628732	4	123734559	123750345	-	3450	protein_coding	Akirin-1 [Source:UniProtKB/Swiss-Prot;Acc:Q99LF1]	-
ENSMUSG00000038855	Itpkb	2875.9	3027.63	3170.36	2183.98	2538.57	1829.73	3024.63	2184.09	1.38495	0.469839	0.00256262	0.0444618	1	180330485	180424802	+	10463	protein_coding	inositol-trisphosphate 3-kinase B [Source:HGNC Symbol;Acc:HGNC:6179]	-
ENSMUSG00000022892	App	15094.2	13941.5	13355.6	11107.5	10658.8	8867.67	14130.5	10211.3	1.38382	0.468653	0.000543918	0.015833	16	84949685	85173766	-	12996	protein_coding	amyloid beta (A4) precursor protein [Source:MGI Symbol;Acc:MGI:88059]	Kunitz_BPTI
ENSMUSG00000030541	Idh2	2773.93	2439.96	2651.77	1849.97	1915.7	1919.8	2621.89	1895.16	1.38365	0.468475	3.59323e-05	0.002291	7	80094846	80115392	-	2588	protein_coding	Isocitrate dehydrogenase [NADP], mitochondrial [Source:UniProtKB/Swiss-Prot;Acc:P54071]	-
ENSMUSG00000062352	Itgb1bp1	1315.21	1445.27	1360.29	971.402	1041.6	968.219	1373.59	993.739	1.38222	0.466992	8.72654e-05	0.00433593	12	21240825	21286237	-	3321	protein_coding	Integrin beta-1-binding protein 1 [Source:UniProtKB/Swiss-Prot;Acc:O35671]	-
ENSMUSG00000034037	Fgd5	1310.49	1335.81	1353.31	919.721	1014.38	963.324	1333.2	965.808	1.38058	0.465275	6.06831e-05	0.003333	6	91978878	92076004	+	6292	protein_coding	FYVE, RhoGEF and PH domain containing 5 [Source:HGNC Symbol;Acc:HGNC:19117]	RhoGEF
ENSMUSG00000033377	Palmd	3732.25	3527.1	3514.42	2361.99	2975.09	2491.52	3591.26	2609.54	1.37639	0.46089	0.000653228	0.0181027	3	116918258	116968987	-	7273	protein_coding	palmdelphin [Source:HGNC Symbol;Acc:HGNC:15846]	-
ENSMUSG00000022220	Adcy4	655.245	743.889	728.015	500.535	539.118	509.074	709.05	516.242	1.37336	0.457715	0.00081315	0.0210323	14	55769057	55784095	-	4672	protein_coding	Adenylate cyclase type 4 [Source:UniProtKB/Swiss-Prot;Acc:Q91WF3]	Guanylate_cyc
ENSMUSG00000025630	Hprt	2196.11	2442.08	1942.7	1575.3	1754.49	1466.52	2193.63	1598.77	1.3721	0.456388	0.00186605	0.035856	X	52988137	53021659	+	1289	protein_coding	Hypoxanthine-guanine phosphoribosyltransferase [Source:UniProtKB/Swiss-Prot;Acc:P00493]	Pribosyltran
ENSMUSG00000029772	Ahcyl2	5032.36	5471.84	6303.81	3641.56	4048.1	4565.02	5602.67	4084.89	1.37155	0.455808	0.00230565	0.041876	6	29768011	29912310	+	18255	protein_coding	S-adenosylhomocysteine hydrolase-like 2 [Source:MGI Symbol;Acc:MGI:1921590]	-
ENSMUSG00000010307	Tmem86a	491.906	549.415	489.665	389.518	359.063	367.12	510.329	371.9	1.37154	0.455801	0.00182826	0.0353534	7	47050601	47054777	+	1887	protein_coding	Lysoplasmalogenase-like protein TMEM86A [Source:UniProtKB/Swiss-Prot;Acc:Q9D8N3]	YhhN
ENSMUSG00000062960	Kdr	4747.22	4264.61	5431.19	3355.4	3891.07	3335.41	4814.34	3527.3	1.36499	0.448893	0.00195485	0.0371159	5	75932827	75978458	-	9030	protein_coding	kinase insert domain receptor [Source:HGNC Symbol;Acc:HGNC:6307]	Pkinase_Tyr
ENSMUSG00000026466	Tor1aip1	1868.49	2437.83	2303.72	1644.21	1655.04	1551.7	2203.35	1616.98	1.36245	0.446202	0.00218747	0.0401697	1	156004599	156036480	-	5406	protein_coding	torsin A interacting protein 1 [Source:MGI Symbol;Acc:MGI:3582693]	-
ENSMUSG00000031246	Sh3bgrl	7696.77	7699.25	6449.42	5596.81	5804.68	4634.53	7281.81	5345.34	1.3623	0.446041	0.00239549	0.0429517	X	109095365	109197873	+	3298	protein_coding	SH3 domain-binding glutamic acid-rich-like protein [Source:UniProtKB/Swiss-Prot;Acc:Q9JJU8]	-
ENSMUSG00000037971	1110032A03Rik	1017.8	1132.84	962.376	711.085	838.512	745.01	1037.67	764.869	1.35678	0.440183	0.00209331	0.0388948	9	50762828	50775520	-	5293	protein_coding	RIKEN cDNA 1110032A03 gene [Source:MGI Symbol;Acc:MGI:1915971]	-
ENSMUSG00000001158	Snrnp27	496.627	533.475	480.689	379.947	368.485	368.099	503.597	372.177	1.35273	0.43587	0.00207466	0.038722	6	86675151	86684522	-	1837	protein_coding	U4/U6.U5 small nuclear ribonucleoprotein 27 kDa protein [Source:UniProtKB/Swiss-Prot;Acc:Q8K194]	-
ENSMUSG00000021102	Glrx5	2580.38	2509.03	2487.22	1603.05	1957.57	2042.17	2525.54	1867.6	1.35243	0.435551	0.00162102	0.0329168	12	105032688	105042906	+	3682	protein_coding	Glutaredoxin-related protein 5, mitochondrial [Source:UniProtKB/Swiss-Prot;Acc:Q80Y14]	-
ENSMUSG00000040957	Cables1	659.022	635.494	668.178	474.695	452.231	527.675	654.231	484.867	1.34915	0.43205	0.00195908	0.037135	18	11839220	11945630	+	3839	protein_coding	CDK5 and ABL1 enzyme substrate 1 [Source:UniProtKB/Swiss-Prot;Acc:Q9ESJ1]	-
ENSMUSG00000023068	Nus1	1760.85	1811.9	1744.24	1313.07	1369.26	1264.85	1772.33	1315.72	1.34709	0.429851	9.1046e-05	0.0044338	10	52417547	52440183	+	4867	protein_coding	Dehydrodolichyl diphosphate synthase complex subunit Nus1 [Source:UniProtKB/Swiss-Prot;Acc:Q99LJ8]	Prenyltransf
ENSMUSG00000027472	Pdrg1	1497.43	1475.03	1359.29	1043.18	1216.42	957.45	1443.92	1072.35	1.34678	0.429515	0.00285442	0.0479285	2	153008890	153015427	-	2443	protein_coding	p53 and DNA damage regulated 1 [Source:MGI Symbol;Acc:MGI:1915809]	-
ENSMUSG00000022895	Ets2	2302.8	2283.74	2527.11	1662.39	1981.65	1638.83	2371.22	1760.96	1.34675	0.429484	0.00146211	0.0308238	16	95702075	95721051	+	4710	protein_coding	Protein C-ets-2 [Source:UniProtKB/Swiss-Prot;Acc:P15037]	Ets
ENSMUSG00000047459	Dynlrb1	2658.75	2738.58	2600.91	1937.06	2049.7	1977.56	2666.08	1988.1	1.34105	0.423362	4.58052e-05	0.00269438	2	155236533	155250277	+	1009	protein_coding	Dynein light chain roadblock-type 1 [Source:UniProtKB/Swiss-Prot;Acc:P62627]	-
ENSMUSG00000028062	Lamtor2	1168.87	1361.32	1197.73	873.783	1006	900.669	1242.64	926.819	1.34075	0.423044	0.00206567	0.0386333	3	88549819	88553074	-	1218	protein_coding	Ragulator complex protein LAMTOR2 [Source:UniProtKB/Swiss-Prot;Acc:Q9JHS3]	-
ENSMUSG00000040883	Tmem205	2229.16	2323.06	2352.59	1529.36	1830.91	1791.55	2301.6	1717.27	1.34038	0.422643	0.000861597	0.0220354	9	21921008	21927556	-	2589	protein_coding	Transmembrane protein 205 [Source:UniProtKB/Swiss-Prot;Acc:Q91XE8]	-
ENSMUSG00000023008	Fmnl3	778.93	849.097	779.874	599.111	621.818	576.624	802.633	599.184	1.33945	0.421638	0.0010698	0.0253349	15	99317225	99370482	-	5021	protein_coding	Formin-like protein 3 [Source:UniProtKB/Swiss-Prot;Acc:Q6ZPF4]	FH2
ENSMUSG00000026640	Plxna2	1409.63	1518.6	1487.94	1035.52	1110.69	1153.25	1472.06	1099.82	1.3384	0.420508	0.000399319	0.0127853	1	194618218	194816869	+	17174	protein_coding	Plexin-A2 [Source:UniProtKB/Swiss-Prot;Acc:P70207]	Sema
ENSMUSG00000027447	Cst3	13571.3	16112.6	17018.6	12236.8	11336.1	11330.8	15567.5	11634.6	1.33801	0.420088	0.00139125	0.030023	2	148871722	148875692	-	1266	protein_coding	Cystatin-C [Source:UniProtKB/Swiss-Prot;Acc:P21460]	-
ENSMUSG00000014077	Chp1	11798.2	11822.5	11819.8	8479.43	9659.11	8402.65	11813.5	8847.06	1.33534	0.417208	0.000169389	0.00684878	2	119547697	119587027	+	3499	protein_coding	Calcineurin B homologous protein 1 [Source:UniProtKB/Swiss-Prot;Acc:P61022]	-
ENSMUSG00000030189	Ybx3	6396.67	5465.46	5356.4	4003.32	4351.68	4545.44	5739.51	4300.15	1.3348	0.416626	0.00130922	0.0289028	6	131364855	131388476	-	3075	protein_coding	Y box protein 3 [Source:MGI Symbol;Acc:MGI:2137670]	CSD
ENSMUSG00000066026	Dhrs3	4206.22	3926.67	3569.27	2639.53	3213.77	2945.77	3900.72	2933.03	1.33006	0.411492	0.00243972	0.0434457	4	144892827	144928209	+	2927	protein_coding	Short-chain dehydrogenase/reductase 3 [Source:UniProtKB/Swiss-Prot;Acc:O88876]	adh_short
ENSMUSG00000029701	Rbm28	1488.94	1445.27	1400.18	1077.63	978.787	1204.16	1444.8	1086.86	1.32917	0.410521	0.00216828	0.039938	6	29123576	29165006	-	5663	protein_coding	RNA-binding protein 28 [Source:UniProtKB/Swiss-Prot;Acc:Q8CGC6]	RRM_1
ENSMUSG00000007891	Ctsd	21296.4	21702.4	18035.8	15721.4	15611.4	14588.9	20344.9	15307.2	1.3291	0.410452	0.000905806	0.0226732	7	142375911	142388038	-	2351	protein_coding	cathepsin D [Source:MGI Symbol;Acc:MGI:88562]	Asp
ENSMUSG00000027099	Mtx2	1014.97	1022.32	1004.26	783.821	816.528	703.892	1013.85	768.08	1.32014	0.400694	0.00168626	0.033679	2	74825803	74878431	+	3675	protein_coding	Metaxin-2 [Source:UniProtKB/Swiss-Prot;Acc:O88441]	-
ENSMUSG00000000184	Ccnd2	6282.42	6913.92	6567.1	5232.17	5269.75	4485.72	6587.81	4995.88	1.31864	0.399046	0.00111087	0.0259702	6	127125162	127152193	-	9409	protein_coding	G1/S-specific cyclin-D2 [Source:UniProtKB/Swiss-Prot;Acc:P30280]	Cyclin_C
ENSMUSG00000070394	Tmem256	889.396	931.987	929.466	704.386	720.22	665.712	916.95	696.773	1.31599	0.396151	0.00117685	0.0268583	11	69838514	69839618	+	1105	protein_coding	Transmembrane protein 256 [Source:UniProtKB/Swiss-Prot;Acc:Q5F285]	-
ENSMUSG00000006301	Tmbim1	3588.74	3335.81	3314.96	2651.97	2806.55	2382.86	3413.17	2613.8	1.30595	0.385104	0.00149571	0.0311461	1	74288247	74305622	-	12659	protein_coding	transmembrane BAX inhibitor motif containing 1 [Source:MGI Symbol;Acc:MGI:1916910]	-
ENSMUSG00000024758	Rtn3	7248.3	7175.34	6643.89	5210.16	5554.49	5385.41	7022.51	5383.35	1.30452	0.383517	0.00022126	0.00830182	19	7425901	7483289	-	5030	protein_coding	Reticulon-3 [Source:UniProtKB/Swiss-Prot;Acc:Q9ES97]	-
ENSMUSG00000033685	Ucp2	3565.14	4005.31	3779.69	3009.91	2693.5	3005.49	3783.38	2902.97	1.30312	0.381965	0.00115588	0.0265459	7	100493337	100502020	+	6989	protein_coding	uncoupling protein 2 (mitochondrial, proton carrier) [Source:MGI Symbol;Acc:MGI:109354]	Mito_carr
ENSMUSG00000022799	Arhgap31	2426.48	2411.26	2433.37	1840.4	2059.12	1693.65	2423.7	1864.39	1.30016	0.378686	0.00247151	0.0436705	16	38598340	38713274	-	11141	protein_coding	Rho GTPase activating protein 31 [Source:MGI Symbol;Acc:MGI:1333857]	RhoGAP
ENSMUSG00000020717	Pecam1	6593.05	6184.91	6777.52	4919.22	5109.58	5117.17	6518.49	5048.66	1.29118	0.368695	0.000309047	0.0105336	11	106654217	106750628	-	6228	protein_coding	platelet/endothelial cell adhesion molecule 1 [Source:MGI Symbol;Acc:MGI:97537]	-
ENSMUSG00000025085	Ablim1	5074.85	4221.04	4741.07	3513.32	3690.08	3680.99	4678.99	3628.13	1.28976	0.367099	0.00246224	0.0435912	19	57032733	57314919	-	11949	protein_coding	actin-binding LIM protein 1 [Source:MGI Symbol;Acc:MGI:1194500]	LIM
ENSMUSG00000038615	Nfe2l1	11696.2	10693.9	9941.89	8274.62	8635.31	8165.74	10777.4	8358.56	1.28941	0.366716	0.00137463	0.0298409	11	96817414	96829968	-	5441	protein_coding	Nuclear factor erythroid 2-related factor 1 [Source:UniProtKB/Swiss-Prot;Acc:Q61985]	bZIP_Maf
ENSMUSG00000036478	Btg1	4266.65	4388.95	4250.41	3063.5	3344.63	3610.51	4302	3339.55	1.28821	0.365364	0.00163949	0.0330709	10	96617006	96622809	+	5276	protein_coding	Protein BTG1 [Source:UniProtKB/Swiss-Prot;Acc:P62325]	-
ENSMUSG00000024048	Myl12a	6830.03	6846.97	6802.45	5559.48	5283.36	5154.37	6826.49	5332.4	1.28017	0.356335	0.000272046	0.00955829	17	70993656	71002878	-	3201	protein_coding	-	-
ENSMUSG00000008090	Fgfrl1	5555.42	5159.4	5490.03	4101.9	4337.02	4224.33	5401.62	4221.08	1.27976	0.355869	0.000473127	0.0143791	5	108692382	108706924	+	2782	protein_coding	Fibroblast growth factor receptor-like 1 [Source:UniProtKB/Swiss-Prot;Acc:Q91V87]	I-set
ENSMUSG00000019818	Cd164	9860.78	10470.8	9773.35	8198.06	8038.62	7496.11	10035	7910.93	1.26848	0.343096	0.000956055	0.0234639	10	41519414	41531048	+	4449	protein_coding	Sialomucin core protein 24 [Source:UniProtKB/Swiss-Prot;Acc:Q9R0L9]	-
ENSMUSG00000003464	Pex19	4658.47	4658.87	4300.28	3373.59	3748.7	3693.72	4539.21	3605.34	1.25907	0.332363	0.00285924	0.0479652	1	172126755	172136493	+	3815	protein_coding	Peroxisomal biosis factor 19 [Source:UniProtKB/Swiss-Prot;Acc:Q8VCI5]	-
ENSMUSG00000025261	Huwe1	5034.25	4560.04	4806.89	5859.04	5985.78	6346.78	4800.39	6063.87	-1.26314	-0.337015	0.00163866	0.0330709	X	151800807	151935417	+	23507	protein_coding	E3 ubiquitin-protein ligase HUWE1 [Source:UniProtKB/Swiss-Prot;Acc:Q7TMY8]	HECT
ENSMUSG00000021500	Ddx46	1028.19	991.498	1000.27	1306.37	1216.42	1343.17	1006.65	1288.65	-1.28018	-0.356352	0.00231209	0.0419511	13	55635027	55681256	+	7295	protein_coding	Probable ATP-dependent RNA helicase DDX46 [Source:UniProtKB/Swiss-Prot;Acc:Q569Z5]	DEAD
ENSMUSG00000046434	Hnrnpa1	1860.93	2038.26	1838.99	2547.66	2271.62	2682.43	1912.73	2500.57	-1.30755	-0.386861	0.00224953	0.0411435	15	103240432	103246692	+	3153	protein_coding	Heteroous nuclear ribonucleoprotein A1 Heteroous nuclear ribonucleoprotein A1, N-terminally processed [Source:UniProtKB/Swiss-Prot;Acc:P49312]	RRM_1
ENSMUSG00000016494	Cd34	3553.81	3445.27	3754.76	5051.29	4205.12	4835.22	3584.61	4697.21	-1.31043	-0.390042	0.00174861	0.0343227	1	194938819	194961279	+	7290	protein_coding	Hematopoietic progenitor cell antigen CD34 [Source:UniProtKB/Swiss-Prot;Acc:Q64314]	-
ENSMUSG00000022425	Enpp2	2722.01	2507.97	2640.8	3277.88	3552.94	3577.22	2623.59	3469.35	-1.32223	-0.402973	0.000232758	0.00864429	15	54838901	54952892	-	5779	protein_coding	Ectonucleotide pyrophosphatase/phosphodiesterase family member 2 [Source:UniProtKB/Swiss-Prot;Acc:Q9R1E6]	Somatomedin_B
ENSMUSG00000035469	Rcbtb1	533.449	530.287	549.502	704.386	699.283	737.178	537.746	713.616	-1.32708	-0.408251	0.00121555	0.0274956	14	59201209	59237265	+	6010	protein_coding	regulator of chromosome condensation (RCC1) and BTB (POZ) domain containing protein 1 [Source:MGI Symbol;Acc:MGI:1918580]	BTB
ENSMUSG00000003847	Nfat5	1555.03	1532.41	1804.08	2280.64	2203.58	2022.59	1630.51	2168.94	-1.33019	-0.411634	0.00167762	0.0335829	8	107293470	107379517	+	18378	protein_coding	nuclear factor of activated T cells 5 [Source:MGI Symbol;Acc:MGI:1859333]	RHD
ENSMUSG00000095041	AC149090.1	2573.77	2638.68	2417.41	3343.92	3652.39	3208.14	2543.29	3401.49	-1.3374	-0.419427	0.000298018	0.0101767	JH584304.1	52190	59690	-	4238	protein_coding	-	-
ENSMUSG00000039765	Cc2d2a	560.829	495.218	544.515	726.398	694.049	731.304	533.521	717.25	-1.34402	-0.426554	0.00140351	0.0301561	5	43662346	43740972	+	6809	protein_coding	Coiled-coil and C2 domain-containing protein 2A [Source:UniProtKB/Swiss-Prot;Acc:Q8CFW7]	-
ENSMUSG00000031310	Zmym3	571.215	497.343	552.494	716.828	735.922	731.304	540.351	728.018	-1.34673	-0.429465	0.00132618	0.029136	X	101404384	101420849	-	8021	protein_coding	zinc finger, MYM-type 3 [Source:MGI Symbol;Acc:MGI:1927231]	-
ENSMUSG00000027889	Ampd2	391.825	381.509	441.795	541.688	582.038	531.59	405.043	551.772	-1.36189	-0.445613	0.00246936	0.0436705	3	108074062	108086651	-	5224	protein_coding	Mus musculus adenosine monophosphate deaminase 2 (Ampd2), transcript variant 4, mRNA. [Source:RefSeq mRNA;Acc:NM_001346665]	-
ENSMUSG00000027931	Npr1	1763.69	1738.58	1993.56	2679.73	2184.74	2645.23	1831.94	2503.23	-1.36654	-0.450529	0.00146555	0.0308238	3	90450591	90465866	-	4783	protein_coding	natriuretic peptide receptor 1 [Source:MGI Symbol;Acc:MGI:97371]	Guanylate_cyc
ENSMUSG00000033910	Gucy1a1	1031.02	878.852	1076.07	1503.52	1289.7	1308.91	995.313	1367.37	-1.37366	-0.458029	0.00173955	0.0341985	3	82092427	82145789	-	6968	protein_coding	guanylate cyclase 1, soluble, alpha 1 [Source:MGI Symbol;Acc:MGI:1926562]	Guanylate_cyc
ENSMUSG00000022098	Bmp1	1361.47	1277.36	1206.71	2045.21	1691.68	1546.8	1281.85	1761.23	-1.374	-0.458379	0.00276489	0.0469877	14	70474558	70520234	-	8870	protein_coding	Bone morphotic protein 1 [Source:UniProtKB/Swiss-Prot;Acc:P98063]	Astacin
ENSMUSG00000079487	Med12	780.818	818.278	893.564	1105.39	1168.26	1156.18	830.887	1143.28	-1.376	-0.460483	0.000238148	0.00879073	X	101274030	101297465	+	7704	protein_coding	Mediator of RNA polymerase II transcription subunit 12 [Source:UniProtKB/Swiss-Prot;Acc:A2AGH6]	-
ENSMUSG00000030780	BC017158	433.368	436.769	379.964	573.271	567.382	581.519	416.701	574.057	-1.37774	-0.462304	0.00113747	0.0262899	7	128271379	128298170	-	5526	protein_coding	cDNA sequence BC017158 [Source:MGI Symbol;Acc:MGI:2384572]	-
ENSMUSG00000061028	Clasrp	390.881	427.205	446.782	515.848	620.771	612.846	421.623	583.155	-1.3831	-0.4679	0.00280733	0.0474436	7	19581035	19604486	-	7614	protein_coding	CLK4-associating serine/arginine rich protein [Source:UniProtKB/Swiss-Prot;Acc:Q8CFC7]	-
ENSMUSG00000013629	Cad	607.093	537.726	556.483	871.869	687.768	794.938	567.101	784.858	-1.38403	-0.468872	0.00240499	0.0430373	5	31054780	31078479	+	8183	protein_coding	CAD protein Glutamine-dependent carbamoyl-phosphate synthase Aspartate carbamoyltransferase Dihydroorotase [Source:UniProtKB/Swiss-Prot;Acc:B2RQC6]	CPSase_L_D2
ENSMUSG00000039199	Zdhhc1	650.524	592.986	701.089	990.543	812.341	889.9	648.2	897.595	-1.38478	-0.469659	0.00173554	0.0341985	8	105472423	105496902	-	4219	protein_coding	zinc finger, DHHC domain containing 1 [Source:MGI Symbol;Acc:MGI:1918046]	-
ENSMUSG00000032549	Rab6b	1053.68	939.426	950.409	1464.28	1393.33	1220.8	981.171	1359.47	-1.38533	-0.470228	0.000616688	0.0173198	9	103111787	103185276	+	5031	protein_coding	RAB6B, member RAS oncogene family [Source:MGI Symbol;Acc:MGI:107283]	Ras
ENSMUSG00000062115	Rai1	873.345	839.532	915.504	1213.53	1294.93	1152.27	876.127	1220.24	-1.3925	-0.47768	0.000116845	0.00523508	11	60105013	60199197	+	9591	protein_coding	retinoic acid induced 1 [Source:MGI Symbol;Acc:MGI:103291]	-
ENSMUSG00000034160	Ogt	2450.09	2634.43	3140.44	3456.85	4313.99	3722.11	2741.65	3830.98	-1.39728	-0.482624	0.00191784	0.0366581	X	101640060	101684351	+	8045	protein_coding	UDP-N-acetylglucosamine--peptide N-acetylglucosaminyltransferase 110 kDa subunit [Source:UniProtKB/Swiss-Prot;Acc:Q8CGY8]	TPR_1
ENSMUSG00000015605	Srf	1249.12	1102.02	1074.07	1706.41	1322.15	1770.99	1141.74	1599.85	-1.40129	-0.486757	0.00283078	0.0477582	17	46546839	46556162	-	4093	protein_coding	Serum response factor [Source:UniProtKB/Swiss-Prot;Acc:Q9JM73]	SRF-TF
ENSMUSG00000026153	Fam135a	336.12	340.064	371.986	469.91	458.512	540.401	349.39	489.608	-1.40153	-0.487007	0.00179699	0.0348968	1	24011093	24100341	-	7773	protein_coding	Protein FAM135A [Source:UniProtKB/Swiss-Prot;Acc:Q6NS59]	-
ENSMUSG00000029714	Gigyf1	777.041	792.773	938.441	1062.32	1211.18	1256.04	836.085	1176.52	-1.40708	-0.492705	0.000912648	0.0226732	5	137518548	137527935	+	5505	protein_coding	GRB10-interacting GYF protein 1 [Source:UniProtKB/Swiss-Prot;Acc:Q99MR1]	-
ENSMUSG00000090394	4930523C07Rik	687.347	659.936	663.192	1051.79	785.123	1030.87	670.158	955.93	-1.42671	-0.512697	0.0016578	0.0333296	1	160044382	160080208	+	10195	protein_coding	RIKEN cDNA 4930523C07 gene [Source:MGI Symbol;Acc:MGI:1914897]	-
ENSMUSG00000000823	Zfp512b	727.001	725.823	760.925	1015.43	1014.38	1129.75	737.917	1053.19	-1.4273	-0.513285	4.29847e-05	0.00256152	2	181582103	181592803	-	6810	protein_coding	zinc finger protein 512B [Source:MGI Symbol;Acc:MGI:2685478]	-
ENSMUSG00000071052	Rpl7a-ps5	317.237	352.816	327.108	435.456	440.716	561.939	332.387	479.37	-1.44278	-0.528847	0.00256106	0.0444618	17	57838427	57839233	-	807	protein_coding	-	-
ENSMUSG00000020070	Rufy2	265.308	229.543	267.271	371.334	377.906	352.436	254.041	367.225	-1.44458	-0.530652	0.00108712	0.025579	10	62980223	63017210	+	8108	protein_coding	RUN and FYVE domain-containing 2 [Source:MGI Symbol;Acc:MGI:1917682]	RUN
ENSMUSG00000026600	Soat1	348.394	316.684	377.969	548.387	438.622	520.822	347.683	502.61	-1.44572	-0.531786	0.00168273	0.0336454	1	156424525	156474331	-	9791	protein_coding	Sterol O-acyltransferase 1 [Source:UniProtKB/Swiss-Prot;Acc:Q61263]	MBOAT
ENSMUSG00000051550	Zfp579	280.415	302.869	326.111	395.26	446.997	479.704	303.132	440.654	-1.4538	-0.539827	0.00113175	0.0262229	7	4983483	4996158	-	4159	protein_coding	zinc finger protein 579 [Source:MGI Symbol;Acc:MGI:1915740]	-
ENSMUSG00000038902	Pogz	427.703	408.076	461.741	609.638	597.741	693.123	432.507	633.501	-1.46465	-0.550559	0.000198586	0.00770939	3	94837567	94882326	+	9218	protein_coding	pogo transposable element with ZNF domain [Source:MGI Symbol;Acc:MGI:2442117]	DDE
ENSMUSG00000021822	Plau	1480.44	1810.84	1999.55	2942.92	2111.46	2707.88	1763.61	2587.42	-1.46736	-0.553218	0.00252371	0.0440803	14	20836660	20843385	+	2367	protein_coding	plasminogen activator, urokinase [Source:MGI Symbol;Acc:MGI:97611]	Trypsin
ENSMUSG00000013033	Adgrl1	655.245	512.221	603.355	866.127	731.735	1006.4	590.274	868.087	-1.47041	-0.556214	0.00215764	0.0397822	8	83900105	83941954	+	8587	protein_coding	Adhesion G protein-coupled receptor L1 [Source:UniProtKB/Swiss-Prot;Acc:Q80TR1]	7tm_2
ENSMUSG00000032875	Arhgef17	1146.21	945.802	1114.96	1671.96	1370.3	1677.01	1068.99	1573.09	-1.47145	-0.557237	0.000272669	0.00956176	7	100869752	100932107	-	10795	protein_coding	Rho guanine nucleotide exchange factor 17 [Source:UniProtKB/Swiss-Prot;Acc:Q80U35]	RhoGEF
ENSMUSG00000028082	Sh3d19	1243.46	1092.45	1113.96	1867.2	1436.25	1782.74	1149.96	1695.4	-1.47434	-0.560068	0.000258945	0.00923736	3	85971109	86130526	+	8888	protein_coding	SH3 domain-containing protein 19 [Source:UniProtKB/Swiss-Prot;Acc:Q91X43]	-
ENSMUSG00000013236	Ptprs	1362.42	1197.66	1146.87	2023.2	1816.25	1655.47	1235.65	1831.64	-1.48218	-0.567721	7.86187e-05	0.00403834	17	56412426	56476483	-	14990	protein_coding	Receptor-type tyrosine-protein phosphatase S [Source:UniProtKB/Swiss-Prot;Acc:B0V2N1]	Y_phosphatase
ENSMUSG00000035107	Dcbld2	615.591	592.986	605.35	900.58	857.355	934.934	604.642	897.623	-1.48455	-0.570026	4.3048e-06	0.000499988	16	58408443	58469727	+	8401	protein_coding	Mus musculus discoidin, CUB and LCCL domain containing 2 (Dcbld2), transcript variant 2, mRNA. [Source:RefSeq mRNA;Acc:NM_001356484]	F5_F8_type_C
ENSMUSG00000055897	Ppp4r1l-ps	355.003	383.634	412.874	472.781	661.597	578.582	383.837	570.987	-1.48725	-0.572647	0.00168925	0.0337019	2	173579320	173659640	-	12025	transcribed_unprocessed_pseudogene	protein phosphatase 4, regulatory subunit 1-like, pseudogene [Source:MGI Symbol;Acc:MGI:1924560]	-
ENSMUSG00000024043	Arhgap28	235.095	204.038	229.375	358.892	280.551	356.352	222.836	331.932	-1.4896	-0.574928	0.00225513	0.0411634	17	67842713	68004120	-	5377	protein_coding	Mus musculus Rho GTPase activating protein 28 (Arhgap28), transcript variant 2, mRNA. [Source:RefSeq mRNA;Acc:NM_001347410]	RhoGAP
ENSMUSG00000028248	Pnisr	1401.13	1524.97	1604.63	1785.85	2544.85	2461.18	1510.24	2263.96	-1.499	-0.584003	0.000738943	0.0196998	4	21847583	21876475	+	10187	protein_coding	Arginine/serine-rich protein PNISR [Source:UniProtKB/Swiss-Prot;Acc:A2AJT4]	-
ENSMUSG00000030231	Plekha5	546.667	495.218	488.668	909.194	638.567	751.863	510.184	766.541	-1.50268	-0.587541	0.000962601	0.0234908	6	140424054	140597110	+	9356	protein_coding	pleckstrin homology domain containing A5 [Source:HGNC Symbol;Acc:HGNC:30036]	PH
ENSMUSG00000005533	Igf1r	612.758	555.792	700.091	926.421	778.842	1107.24	622.88	937.499	-1.50515	-0.589908	0.00137719	0.029861	7	67952827	68233668	+	16791	protein_coding	insulin like growth factor 1 receptor [Source:HGNC Symbol;Acc:HGNC:5465]	Pkinase_Tyr
ENSMUSG00000020888	Dvl2	266.252	258.236	316.138	460.339	393.609	415.091	280.209	423.013	-1.50982	-0.594377	0.000523105	0.015435	11	70000595	70012301	+	6298	protein_coding	Segment polarity DVL-2 [Source:UniProtKB/Swiss-Prot;Acc:Q60838]	DIX
ENSMUSG00000019539	Rcn3	1107.5	956.429	1088.03	1616.45	1202.81	1947.21	1050.65	1588.82	-1.51227	-0.596713	0.00255987	0.0444618	7	45082913	45092221	-	1717	protein_coding	Mus musculus reticulocalbin 3, EF-hand calcium binding domain (Rcn3), transcript variant 2, mRNA. [Source:RefSeq mRNA;Acc:NM_001355045]	-
ENSMUSG00000001802	Lrp3	811.031	643.996	752.947	1076.68	1150.47	1128.77	735.991	1118.64	-1.5192	-0.603311	2.47393e-05	0.00179016	7	35200027	35215498	-	4700	protein_coding	LDL receptor related protein 3 [Source:HGNC Symbol;Acc:HGNC:6695]	CUB
ENSMUSG00000031877	Ces2g	420.15	375.133	412.874	773.293	523.416	541.38	402.719	612.696	-1.52156	-0.605554	0.00250382	0.0439433	8	104961718	104969537	+	3574	protein_coding	carboxylesterase 2G [Source:MGI Symbol;Acc:MGI:1919611]	COesterase
ENSMUSG00000031508	Ankrd10	554.22	597.237	676.156	919.721	828.043	1038.71	609.205	928.824	-1.52503	-0.608834	0.000130795	0.00567867	8	11611583	11635757	-	7492	protein_coding	Ankyrin repeat domain-containing protein 10 [Source:UniProtKB/Swiss-Prot;Acc:Q99LW0]	-
ENSMUSG00000035545	Leng8	2291.47	2319.87	2407.44	2876.88	4268.98	3569.39	2339.59	3571.75	-1.52654	-0.610264	0.000294258	0.0101433	7	4137039	4148177	+	6395	protein_coding	Leukocyte receptor cluster member 8 homolog [Source:UniProtKB/Swiss-Prot;Acc:Q8CBY3]	SAC3_GANP
ENSMUSG00000025104	Hdgfl3	262.476	300.744	326.111	472.781	391.515	494.389	296.443	452.895	-1.52877	-0.612372	0.000667922	0.0183981	7	81881251	81934473	-	9575	protein_coding	Hepatoma-derived growth factor-related protein 3 [Source:UniProtKB/Swiss-Prot;Acc:Q9JMG7]	PWWP
ENSMUSG00000006931	P3h4	438.089	415.515	560.472	758.938	575.757	830.182	471.359	721.625	-1.53116	-0.614625	0.00264552	0.0453394	11	100408456	100414836	-	2178	protein_coding	Endoplasmic reticulum protein SC65 [Source:UniProtKB/Swiss-Prot;Acc:Q8K2B0]	-
ENSMUSG00000027858	Tspan2	672.24	482.465	527.562	888.139	701.377	1003.46	560.756	864.326	-1.54103	-0.623893	0.00208646	0.0388948	3	102734529	102801513	+	4755	protein_coding	tetraspanin 2 [Source:MGI Symbol;Acc:MGI:1917997]	-
ENSMUSG00000019842	Traf3ip2	245.481	233.794	299.184	432.585	360.11	407.259	259.486	399.985	-1.54164	-0.624462	0.000617376	0.0173198	10	39612934	39655307	+	3687	protein_coding	TRAF3 interacting protein 2 [Source:MGI Symbol;Acc:MGI:2143599]	-
ENSMUSG00000030795	Fus	2437.81	2734.32	2712.6	3863.59	4355.86	3943.36	2628.25	4054.27	-1.54262	-0.625387	1.69375e-07	4.98153e-05	7	127967457	127985701	+	11695	protein_coding	RNA-binding protein FUS [Source:UniProtKB/Swiss-Prot;Acc:P56959]	zf-RanBP
ENSMUSG00000060961	Slc4a4	459.805	469.713	666.184	769.465	758.953	935.913	531.9	821.443	-1.54443	-0.62707	0.00169467	0.0337731	5	88886818	89239653	+	10815	protein_coding	solute carrier family 4 (anion exchanger), member 4 [Source:MGI Symbol;Acc:MGI:1927555]	Band_3_cyto
ENSMUSG00000027864	Ptgfrn	2337.73	1801.27	2227.93	4115.3	2479.94	3260.03	2122.31	3285.09	-1.54788	-0.630291	0.00253566	0.0442237	3	101040232	101110278	-	10464	protein_coding	prostaglandin F2 receptor negative regulator [Source:MGI Symbol;Acc:MGI:1277114]	V-set
ENSMUSG00000032340	Neo1	1319.93	1103.08	1486.95	2336.15	1817.3	1907.07	1303.32	2020.17	-1.54995	-0.632219	0.000244355	0.00894742	9	58874687	59036441	-	8716	protein_coding	neogenin [Source:MGI Symbol;Acc:MGI:1097159]	fn3
ENSMUSG00000031284	Pak3	228.486	249.734	214.415	312.954	373.719	390.616	230.879	359.096	-1.55553	-0.63741	0.000394202	0.0127261	X	143518591	143797796	+	9552	protein_coding	Serine/threonine-protein kinase PAK 3 [Source:UniProtKB/Swiss-Prot;Acc:Q61036]	Pkinase
ENSMUSG00000018474	Chd3	1301.99	1111.58	1310.43	2146.65	1540.94	2112.66	1241.33	1933.42	-1.55755	-0.639279	0.000256421	0.00918634	11	69343273	69369406	-	8443	protein_coding	chromodomain helicase DNA binding protein 3 [Source:MGI Symbol;Acc:MGI:1344395]	SNF2_N
ENSMUSG00000045193	Cirbp	618.423	829.968	773.89	1142.71	1191.29	1130.73	740.76	1154.91	-1.55969	-0.641255	4.02819e-05	0.00246998	10	80165985	80172786	+	2604	protein_coding	Cold-inducible RNA-binding protein [Source:UniProtKB/Swiss-Prot;Acc:P60824]	RRM_1
ENSMUSG00000040943	Tet2	422.982	426.142	410.88	527.332	698.236	740.115	420.002	655.228	-1.55978	-0.641345	0.000320402	0.0107597	3	133463679	133545139	-	16870	protein_coding	Mus musculus tet methylcytosine dioxygenase 2 (Tet2), transcript variant 2, mRNA. [Source:RefSeq mRNA;Acc:NM_001346736]	-
ENSMUSG00000034910	Pygo1	212.435	217.853	215.413	407.702	338.126	262.369	215.234	336.066	-1.56171	-0.643128	0.00264279	0.0453352	9	72925645	72952181	+	7916	protein_coding	pygopus 1 [Source:MGI Symbol;Acc:MGI:1919385]	PHD
ENSMUSG00000086503	Xist	14788.3	9411.26	12219.7	16022.9	21341.7	19754	12139.8	19039.5	-1.56831	-0.649212	0.000995444	0.0240423	X	103460375	103483217	-	17923	lincRNA	inactive X specific transcripts [Source:MGI Symbol;Acc:MGI:98974]	-
ENSMUSG00000017466	Timp2	10165.7	10121.1	13737.5	23049.5	16351.5	14101.3	11341.5	17834.1	-1.57248	-0.653039	0.00253677	0.0442237	11	118301069	118355740	-	3896	protein_coding	tissue inhibitor of metalloproteinase 2 [Source:MGI Symbol;Acc:MGI:98753]	-
ENSMUSG00000033436	Armcx2	355.947	270.988	312.149	528.289	389.421	565.855	313.028	494.522	-1.5795	-0.659472	0.00155194	0.0318332	X	134804145	134809221	-	4532	protein_coding	Armadillo repeat-containing X-linked protein 2 [Source:UniProtKB/Swiss-Prot;Acc:Q6A058]	-
ENSMUSG00000026193	Fn1	8981.77	8468.65	9797.29	19086.4	12271	11769.4	9082.57	14375.6	-1.58278	-0.66246	0.00117682	0.0268583	1	71585520	71653200	-	11685	protein_coding	Fibronectin Anastellin [Source:UniProtKB/Swiss-Prot;Acc:P11276]	fn3
ENSMUSG00000040274	Cdk6	342.729	333.688	398.912	667.061	465.84	568.792	358.443	567.231	-1.58294	-0.66261	0.000528707	0.0155249	5	3341485	3531008	+	13989	protein_coding	Cyclin-dependent kinase 6 [Source:UniProtKB/Swiss-Prot;Acc:Q64261]	Pkinase
ENSMUSG00000043088	Il17re	267.197	193.411	232.366	320.61	338.126	442.503	230.991	367.08	-1.58801	-0.667218	0.00207111	0.0386955	6	113458484	113470758	+	5868	protein_coding	Interleukin-17 receptor E [Source:UniProtKB/Swiss-Prot;Acc:Q8BH06]	-
ENSMUSG00000051022	Hs3st1	200.161	164.718	218.405	351.236	258.567	317.192	194.428	308.998	-1.5891	-0.668206	0.00154759	0.0318332	5	39613935	39755475	-	2230	protein_coding	Heparan sulfate glucosamine 3-O-sulfotransferase 1 [Source:UniProtKB/Swiss-Prot;Acc:O35310]	Sulfotransfer_1
ENSMUSG00000056220	Pla2g4a	252.09	211.477	299.184	470.867	405.124	336.772	254.25	404.254	-1.58948	-0.668555	0.00181533	0.035178	1	149829618	149961290	-	6391	protein_coding	phospholipase A2, group IVA (cytosolic, calcium-dependent) [Source:MGI Symbol;Acc:MGI:1195256]	C2
ENSMUSG00000029860	Zyx	2452.92	2349.63	2629.83	4541.18	3048.37	4240.98	2477.46	3943.51	-1.59184	-0.670697	0.000143972	0.00614832	6	42349630	42360213	+	5390	protein_coding	zyxin [Source:MGI Symbol;Acc:MGI:103072]	LIM
ENSMUSG00000074738	Fndc10	142.568	148.778	168.54	259.359	203.085	274.117	153.295	245.52	-1.60272	-0.680519	0.00128609	0.0284956	4	155694342	155696481	+	2140	protein_coding	Fibronectin type III domain-containing protein 10 [Source:UniProtKB/Swiss-Prot;Acc:A2A9Q0]	-
ENSMUSG00000001555	Fkbp10	407.876	346.44	438.804	648.877	500.385	766.548	397.706	638.603	-1.60571	-0.683212	0.00091218	0.0226732	11	100415697	100424824	+	2935	protein_coding	Peptidyl-prolyl cis-trans isomerase FKBP10 [Source:UniProtKB/Swiss-Prot;Acc:Q61576]	FKBP_C
ENSMUSG00000040415	Dtx3	556.109	575.983	547.507	892.924	931.68	877.173	559.866	900.592	-1.60863	-0.685834	2.79038e-08	1.45379e-05	10	127190378	127195728	-	2572	protein_coding	Probable E3 ubiquitin-protein ligase DTX3 [Source:UniProtKB/Swiss-Prot;Acc:Q80V91]	-
ENSMUSG00000001986	Gria3	116.131	106.27	140.617	186.624	175.868	222.23	121.006	194.907	-1.61051	-0.687516	0.00233213	0.0421417	X	41400854	41678601	+	9859	protein_coding	Mus musculus glutamate receptor, ionotropic, AMPA3 (alpha 3) (Gria3), transcript variant 5, mRNA. [Source:RefSeq mRNA;Acc:NM_001358361]	ANF_receptor
ENSMUSG00000030494	Rhpn2	156.73	143.464	207.434	292.856	272.176	253.558	169.21	272.863	-1.61214	-0.688975	0.00126767	0.0282591	7	35334170	35392289	+	6304	protein_coding	Rhophilin-2 [Source:UniProtKB/Swiss-Prot;Acc:Q8BWR8]	-
ENSMUSG00000033825	Tpsb2	398.434	283.741	438.804	642.178	490.964	674.523	373.66	602.555	-1.61216	-0.688999	0.00183869	0.0355174	17	25366550	25368094	+	1081	protein_coding	-	Trypsin
ENSMUSG00000031538	Plat	649.58	777.896	836.719	1649.95	1015.43	985.841	754.732	1217.07	-1.61298	-0.689728	0.00293511	0.0488783	8	22757727	22782844	+	6241	protein_coding	Tissue-type plasminogen activator Tissue-type plasminogen activator chain A Tissue-type plasminogen activator chain B [Source:UniProtKB/Swiss-Prot;Acc:P11214]	Trypsin
ENSMUSG00000066357	Wdr6	1180.2	919.235	961.379	1957.16	1354.6	1636.87	1020.27	1649.54	-1.61667	-0.693028	0.000198707	0.00770939	9	108572311	108578739	-	4163	protein_coding	WD repeat domain 6 [Source:MGI Symbol;Acc:MGI:1930140]	-
ENSMUSG00000020121	Srgap1	313.46	285.866	326.111	600.068	526.556	384.742	308.479	503.789	-1.63287	-0.707407	0.000672394	0.0184655	10	121780991	122047315	-	9132	protein_coding	SLIT-ROBO Rho GTPase-activating protein 1 [Source:UniProtKB/Swiss-Prot;Acc:Q91Z69]	RhoGAP
ENSMUSG00000021318	Gli3	210.547	180.659	211.424	382.818	333.939	270.201	200.876	328.986	-1.63711	-0.711151	0.000524472	0.0154503	13	15463235	15730026	+	9589	protein_coding	Transcriptional activator GLI3 Transcriptional repressor GLI3R [Source:UniProtKB/Swiss-Prot;Acc:Q61602]	-
ENSMUSG00000006576	Slc4a3	294.577	282.678	296.192	521.59	406.17	510.053	291.149	479.271	-1.64661	-0.719495	2.61483e-05	0.00183222	1	75546266	75562172	+	8599	protein_coding	solute carrier family 4 (anion exchanger), member 3 [Source:MGI Symbol;Acc:MGI:109350]	Band_3_cyto
ENSMUSG00000036585	Fgf1	3239.4	2125.4	2888.13	5466.65	4728.54	3422.54	2750.98	4539.24	-1.64992	-0.722394	0.00112854	0.0262185	18	38838673	38929404	-	4648	protein_coding	Fibroblast growth factor 1 [Source:UniProtKB/Swiss-Prot;Acc:P61148]	-
ENSMUSG00000041117	Ccdc8	152.009	123.273	192.475	298.598	235.537	238.873	155.919	257.669	-1.65206	-0.724264	0.00226667	0.0412914	7	16992708	16997516	+	4809	protein_coding	Coiled-coil domain-containing [Source:UniProtKB/Swiss-Prot;Acc:D3YZV8]	-
ENSMUSG00000072214	Sept5	147.289	158.342	155.576	279.457	263.801	220.272	153.736	254.51	-1.65601	-0.72771	0.00018884	0.00743735	16	18621811	18629938	-	2127	protein_coding	Septin-5 [Source:UniProtKB/Swiss-Prot;Acc:Q9Z2Q6]	GTP_CDC
ENSMUSG00000029765	Plxna4	544.779	455.898	651.224	1144.63	902.368	689.208	550.634	912.068	-1.65622	-0.727893	0.00146306	0.0308238	6	32144268	32588192	-	14103	protein_coding	plexin A4 [Source:MGI Symbol;Acc:MGI:2179061]	Sema
ENSMUSG00000019139	Isyna1	503.236	788.523	644.244	1102.52	891.9	1221.78	645.334	1072.06	-1.66215	-0.73305	0.000501293	0.0149675	8	70594373	70597290	+	2436	protein_coding	Inositol-3-phosphate synthase 1 [Source:UniProtKB/Swiss-Prot;Acc:Q9JHU9]	-
ENSMUSG00000012187	Mogat1	161.451	222.104	145.603	237.347	296.253	345.583	176.386	293.061	-1.66276	-0.733577	0.00288631	0.0482574	1	78510991	78538173	+	1558	protein_coding	2-acylglycerol O-acyltransferase 1 [Source:UniProtKB/Swiss-Prot;Acc:Q91ZV4]	-
ENSMUSG00000055980	Irs1	918.665	978.746	1082.05	1586.78	1621.54	1757.28	993.154	1655.2	-1.66676	-0.73705	1.44339e-08	8.49036e-06	1	82233101	82291416	-	9144	protein_coding	insulin receptor substrate 1 [Source:HGNC Symbol;Acc:HGNC:6125]	PH
ENSMUSG00000026047	Kdelc1	143.512	138.151	171.532	269.887	203.085	283.907	151.065	252.293	-1.67076	-0.740502	0.000866638	0.0221333	1	44106546	44118808	-	3199	protein_coding	KDEL motif-containing protein 1 [Source:UniProtKB/Swiss-Prot;Acc:Q9JHP7]	-
ENSMUSG00000034235	Usp54	254.922	251.86	289.211	413.444	337.08	579.561	265.331	443.361	-1.67139	-0.741048	0.00153532	0.0316761	14	20548912	20641063	-	9068	protein_coding	ubiquitin specific peptidase 54 [Source:MGI Symbol;Acc:MGI:1926037]	UCH
ENSMUSG00000036098	Myrf	775.153	573.857	892.566	1535.1	1040.55	1185.55	747.192	1253.74	-1.67778	-0.74655	0.000691263	0.0187808	19	10208272	10240748	-	8562	protein_coding	Myelin regulatory factor Myelin regulatory factor, N-terminal Myelin regulatory factor, C-terminal [Source:UniProtKB/Swiss-Prot;Acc:Q3UR85]	NDT80_PhoG
ENSMUSG00000049436	Upk1b	534.393	402.763	667.181	1019.25	825.95	856.614	534.779	900.606	-1.68373	-0.751657	0.000407139	0.0129341	16	38773184	38800203	-	1769	protein_coding	uroplakin 1B [Source:MGI Symbol;Acc:MGI:98912]	Tetraspannin
ENSMUSG00000006342	Susd2	238.872	206.164	241.342	372.291	278.457	506.137	228.792	385.628	-1.68562	-0.753281	0.00239937	0.0429789	10	75636706	75644008	-	3435	protein_coding	Sushi domain-containing protein 2 [Source:UniProtKB/Swiss-Prot;Acc:Q9DBX3]	VWD
ENSMUSG00000032064	Dixdc1	153.898	199.787	198.459	306.255	241.818	383.763	184.048	310.612	-1.68938	-0.756494	0.00149741	0.0311461	9	50662752	50739517	-	9971	protein_coding	Dixin [Source:UniProtKB/Swiss-Prot;Acc:Q80Y83]	DIX
ENSMUSG00000047963	Stbd1	346.506	280.553	278.241	669.932	385.234	481.662	301.767	512.276	-1.69767	-0.763559	0.00140445	0.0301561	5	92603041	92606579	+	2221	protein_coding	starch binding domain 1 [Source:MGI Symbol;Acc:MGI:1261768]	-
ENSMUSG00000023050	Map3k12	155.786	177.471	222.394	312.954	246.005	384.742	185.217	314.567	-1.69941	-0.765035	0.00167081	0.0335543	15	102497646	102517064	-	8989	protein_coding	Mus musculus mitogen-activated protein kinase kinase kinase 12 (Map3k12), transcript variant 3, mRNA. [Source:RefSeq mRNA;Acc:NM_001358844]	Pkinase_Tyr
ENSMUSG00000069920	B3gnt9	230.374	210.414	231.369	463.21	370.578	309.36	224.053	381.05	-1.70061	-0.766051	0.000213092	0.00807896	8	105252638	105255153	-	2516	protein_coding	UDP-GlcNAc:betaGal beta-1,3-N-acetylglucosaminyltransferase 9 [Source:UniProtKB/Swiss-Prot;Acc:Q8VI16]	Galactosyl_T
ENSMUSG00000050953	Gja1	1488.94	1501.59	1971.62	2714.18	2285.23	3456.81	1654.05	2818.74	-1.70422	-0.769111	0.000115094	0.00521595	10	56377330	56402513	+	10257	protein_coding	gap junction protein, alpha 1 [Source:MGI Symbol;Acc:MGI:95713]	-
ENSMUSG00000031486	Adgra2	659.966	618.491	631.279	1231.72	721.267	1310.86	636.579	1087.95	-1.70932	-0.773425	0.000834487	0.0214928	8	27085583	27123436	+	5775	protein_coding	Adhesion G protein-coupled receptor A2 [Source:UniProtKB/Swiss-Prot;Acc:Q91ZV8]	7tm_2
ENSMUSG00000038463	Olfml2b	430.536	364.506	469.719	975.23	680.44	509.074	421.587	721.581	-1.71149	-0.775257	0.00203872	0.0383258	1	170644532	170682789	+	3095	protein_coding	Olfactomedin-like protein 2B [Source:UniProtKB/Swiss-Prot;Acc:Q3V1G4]	-
ENSMUSG00000022231	Sema5a	1045.18	767.269	1458.02	2178.24	1526.28	1896.3	1090.16	1866.94	-1.71245	-0.77606	0.00164161	0.033077	15	32244810	32696341	+	18686	protein_coding	sema domain, seven thrombospondin repeats (type 1 and type 1-like), transmembrane domain (TM) and short cytoplasmic domain, (semaphorin) 5A [Source:MGI Symbol;Acc:MGI:107556]	Sema
ENSMUSG00000036596	Cpz	342.729	253.985	398.912	738.84	507.713	459.145	331.876	568.566	-1.71286	-0.77641	0.0019348	0.0368663	5	35502218	35525698	-	2245	protein_coding	carboxypeptidase Z [Source:MGI Symbol;Acc:MGI:88487]	Fz
ENSMUSG00000024793	Tnfrsf25	78.3651	71.2008	74.7961	103.361	150.744	131.184	74.7873	128.43	-1.7149	-0.778126	0.00296716	0.0493028	4	152115934	152120119	+	2277	protein_coding	tumor necrosis factor receptor superfamily, member 25 [Source:MGI Symbol;Acc:MGI:1934667]	Death
ENSMUSG00000031558	Slit2	253.978	204.038	269.266	536.903	315.096	396.49	242.427	416.163	-1.7167	-0.779642	0.00133183	0.0291921	5	47983138	48307733	+	25433	protein_coding	slit guidance ligand 2 [Source:MGI Symbol;Acc:MGI:1315205]	EGF
ENSMUSG00000067629	Syngap1	195.441	163.656	271.26	422.057	287.879	374.952	210.119	361.629	-1.72107	-0.783305	0.00192296	0.0367175	17	26941253	26972434	+	6787	protein_coding	Ras/Rap GTPase-activating protein SynGAP [Source:UniProtKB/Swiss-Prot;Acc:F6SEU4]	C2
ENSMUSG00000022346	Myc	323.846	229.543	298.187	578.056	345.454	543.338	283.859	488.949	-1.72226	-0.7843	0.00150337	0.0311877	15	61985391	61990374	+	2717	protein_coding	myelocytomatosis oncogene [Source:MGI Symbol;Acc:MGI:97250]	Myc_N
ENSMUSG00000020473	Aebp1	5985.01	5535.6	8011.16	14910.8	9530.35	9225.98	6510.59	11222.4	-1.72372	-0.785527	0.000594376	0.0168823	11	5861947	5872088	+	4058	protein_coding	Adipocyte enhancer-binding protein 1 [Source:UniProtKB/Swiss-Prot;Acc:Q640N1]	F5_F8_type_C
ENSMUSG00000048387	Osr1	745.884	777.896	1225.66	1630.81	1265.62	1845.39	916.479	1580.61	-1.72478	-0.786412	0.000868172	0.0221414	12	9570116	9581500	+	2066	protein_coding	Protein odd-skipped-related 1 [Source:UniProtKB/Swiss-Prot;Acc:Q9WVG7]	-
ENSMUSG00000027339	Rassf2	1125.44	1256.11	1480.96	2330.41	1630.96	2702.99	1287.5	2221.45	-1.72562	-0.787114	0.000211106	0.0080534	2	131989415	132030258	-	11993	protein_coding	Ras association domain-containing protein 2 [Source:UniProtKB/Swiss-Prot;Acc:Q8BMS9]	RA
ENSMUSG00000071656	Lrrn4cl	551.388	641.87	818.768	1427.91	979.834	1070.03	670.675	1159.26	-1.7289	-0.789859	0.000228817	0.00851527	19	8850785	8853909	+	2583	protein_coding	LRRN4 C-terminal-like protein [Source:UniProtKB/Swiss-Prot;Acc:Q3TYX2]	fn3
ENSMUSG00000039683	Sdk1	246.425	202.976	207.434	515.848	324.518	295.654	218.945	378.673	-1.72949	-0.790348	0.00192989	0.0368113	5	141241490	142215586	+	11087	protein_coding	Protein sidekick-1 [Source:UniProtKB/Swiss-Prot;Acc:Q3UH53]	fn3
ENSMUSG00000030768	Disp1	236.039	192.349	261.288	452.683	354.876	387.679	229.892	398.413	-1.73256	-0.792906	6.19167e-05	0.0033503	1	183086266	183221522	-	5224	protein_coding	1 [Source:UniProtKB/Swiss-Prot;Acc:Q3TDN0]	-
ENSMUSG00000034573	Ptpn13	638.25	537.726	803.808	1500.65	971.459	971.156	659.928	1147.75	-1.7392	-0.798428	0.000645737	0.0179497	5	103425192	103598303	+	12102	protein_coding	protein tyrosine phosphatase, non-receptor type 13 [Source:HGNC Symbol;Acc:HGNC:9646]	Y_phosphatase
ENSMUSG00000047414	Flrt2	557.053	432.519	764.915	1153.24	866.776	1037.73	584.829	1019.25	-1.74264	-0.801275	0.000527929	0.0155249	12	95692226	95785215	+	7721	protein_coding	Leucine-rich repeat transmembrane protein FLRT2 [Source:UniProtKB/Swiss-Prot;Acc:Q8BLU0]	-
ENSMUSG00000035967	Ints6l	374.83	470.776	618.314	821.146	713.939	1018.15	487.973	851.077	-1.74461	-0.8029	0.000455498	0.0141014	X	56454857	56507843	+	7173	protein_coding	Integrator complex subunit 6-like [Source:UniProtKB/Swiss-Prot;Acc:Q8BND4]	-
ENSMUSG00000074682	Zcchc3	104.801	128.587	166.546	281.372	205.179	211.461	133.311	232.671	-1.74682	-0.804732	0.00171672	0.0341157	2	152411955	152415027	-	3073	protein_coding	zinc finger, CCHC domain containing 3 [Source:MGI Symbol;Acc:MGI:1915167]	-
ENSMUSG00000066113	Adamtsl1	472.079	358.13	605.35	1066.15	632.286	812.56	478.519	836.998	-1.74908	-0.806595	0.00163504	0.0330709	4	85514172	86428385	+	12767	protein_coding	ADAMTS-like protein 1 [Source:UniProtKB/Swiss-Prot;Acc:Q8BLI0]	TSP_1
ENSMUSG00000031200	Mtcp1	133.126	86.0786	108.704	151.213	193.664	232.02	109.303	192.299	-1.75654	-0.812736	0.00273869	0.0466293	X	75410444	75416588	-	4478	protein_coding	Protein p13 MTCP-1 [Source:UniProtKB/Swiss-Prot;Acc:Q60945]	-
ENSMUSG00000046402	Rbp1	235.095	234.856	332.095	601.025	314.049	493.41	267.349	469.495	-1.75672	-0.812888	0.00297334	0.0493347	9	98422961	98446575	+	2652	protein_coding	retinol binding protein 1, cellular [Source:MGI Symbol;Acc:MGI:97876]	-
ENSMUSG00000022758	P2rx6	189.776	162.593	153.581	311.997	263.801	314.255	168.65	296.685	-1.75872	-0.814526	2.35481e-05	0.00171076	16	17561885	17572011	+	2345	protein_coding	purinergic receptor P2X 6 [Source:HGNC Symbol;Acc:HGNC:8538]	-
ENSMUSG00000034936	Arl4d	236.983	283.741	369.991	556.044	413.498	600.12	296.905	523.221	-1.7631	-0.818113	0.000438773	0.0137475	11	101665541	101667832	+	1382	protein_coding	ADP-ribosylation factor-like protein 4D [Source:UniProtKB/Swiss-Prot;Acc:Q99PE9]	Arf
ENSMUSG00000029053	Prkcz	92.5274	66.95	104.715	186.624	129.807	150.764	88.064	155.732	-1.7674	-0.821631	0.00299082	0.0495346	4	155260129	155361361	-	6318	protein_coding	protein kinase C, zeta [Source:MGI Symbol;Acc:MGI:97602]	Pkinase
ENSMUSG00000085558	4930412C18Rik	63.2585	61.6365	70.8069	92.8335	136.088	117.479	65.234	115.467	-1.7681	-0.822199	0.00278002	0.0471233	4	9770585	9823411	+	6148	processed_transcript	RIKEN cDNA 4930412C18 gene [Source:MGI Symbol;Acc:MGI:2443490]	-
ENSMUSG00000020186	Csrp2	841.244	742.827	1158.84	2121.77	1458.24	1284.43	914.304	1621.48	-1.77346	-0.826563	0.00064007	0.0178194	10	110919789	110939622	+	2171	protein_coding	Cysteine and glycine-rich protein 2 [Source:UniProtKB/Swiss-Prot;Acc:P97314]	LIM
ENSMUSG00000042357	Gjb5	97.2482	79.7024	87.7607	158.87	135.041	179.155	88.2371	157.689	-1.78625	-0.836936	0.00047276	0.0143791	4	127354809	127358181	-	1721	protein_coding	gap junction protein, beta 5 [Source:MGI Symbol;Acc:MGI:95723]	Connexin
ENSMUSG00000031112	Stk26	173.725	155.154	265.277	443.112	321.377	297.612	198.052	354.034	-1.78755	-0.83798	0.00187689	0.0360264	X	50841047	50893097	+	5271	protein_coding	serine/threonine kinase 26 [Source:MGI Symbol;Acc:MGI:1917665]	Pkinase
ENSMUSG00000031328	Flna	16633.2	12538.8	12453	23129.9	15431.3	36067.9	13875	24876.4	-1.79289	-0.842285	0.0025194	0.0440803	X	74223461	74249820	-	9400	protein_coding	Filamin-A [Source:UniProtKB/Swiss-Prot;Acc:Q8BTM8]	CH
ENSMUSG00000033306	Lpp	2587.94	2058.45	2113.24	3886.56	2930.08	5316.88	2253.21	4044.51	-1.79498	-0.843964	0.000172771	0.00693938	16	24393350	24992576	+	15994	protein_coding	Lipoma-preferred partner homolog [Source:UniProtKB/Swiss-Prot;Acc:Q8BFW7]	LIM
ENSMUSG00000059901	Adamts14	99.1365	119.022	101.723	246.918	172.727	155.659	106.627	191.768	-1.80061	-0.848487	0.00112341	0.0261628	10	61197112	61273438	-	5197	protein_coding	a disintegrin-like and metallopeptidase (reprolysin type) with thrombospondin type 1 motif, 14 [Source:MGI Symbol;Acc:MGI:2179942]	TSP_1
ENSMUSG00000029163	Emilin1	794.98	648.246	773.89	1381.02	814.435	1800.36	739.039	1331.94	-1.80231	-0.849844	0.00154938	0.0318332	5	30913402	30921277	+	4937	protein_coding	EMILIN-1 [Source:UniProtKB/Swiss-Prot;Acc:Q99K41]	Collagen
ENSMUSG00000044749	Abca6	275.694	227.418	372.983	544.559	546.446	489.494	292.032	526.833	-1.80327	-0.850617	7.12552e-05	0.00372303	11	110176820	110251776	-	5398	protein_coding	ATP-binding cassette, sub-family A (ABC1), member 6 [Source:MGI Symbol;Acc:MGI:1923434]	ABC_tran
ENSMUSG00000034656	Cacna1a	143.512	157.279	173.527	336.88	302.534	216.356	158.106	285.257	-1.80464	-0.851711	0.000253921	0.00913817	8	84388440	84640246	+	11418	protein_coding	Voltage-dependent P/Q-type calcium channel subunit alpha-1A [Source:UniProtKB/Swiss-Prot;Acc:P97445]	Ion_trans
ENSMUSG00000022032	Scara5	1788.23	2240.17	3078.61	4310.54	3457.68	5078.99	2369	4282.4	-1.80779	-0.854231	0.000191912	0.00754207	14	65666403	65764826	+	6093	protein_coding	Scavenger receptor class A member 5 [Source:UniProtKB/Swiss-Prot;Acc:Q8K299]	SRCR
ENSMUSG00000040612	Ildr2	614.646	436.769	802.811	1421.21	1034.27	903.606	618.076	1119.7	-1.81133	-0.857049	0.00090843	0.0226732	1	166254139	166316823	+	8251	protein_coding	Immunoglobulin-like domain-containing receptor 2 [Source:UniProtKB/Swiss-Prot;Acc:B5TVM2]	-
ENSMUSG00000003378	Grik5	208.659	210.414	312.149	485.222	413.498	425.86	243.741	441.527	-1.81165	-0.857303	7.02385e-05	0.00370173	7	25009849	25072346	-	5168	protein_coding	Glutamate receptor ionotropic, kainate 5 [Source:UniProtKB/Swiss-Prot;Acc:Q61626]	Lig_chan
ENSMUSG00000026676	Ccdc3	190.72	159.405	203.445	310.083	297.3	396.49	184.523	334.624	-1.81273	-0.858168	3.54959e-05	0.00228446	2	5137776	5230878	+	2670	protein_coding	Coiled-coil domain-containing protein 3 [Source:UniProtKB/Swiss-Prot;Acc:Q9D6Y1]	-
ENSMUSG00000022306	Zfpm2	162.395	155.154	201.451	391.432	265.895	287.822	173	315.05	-1.82162	-0.865226	0.000172116	0.00692832	15	40655035	41104592	+	9536	protein_coding	zinc finger protein, multitype 2 [Source:MGI Symbol;Acc:MGI:1334444]	-
ENSMUSG00000023046	Igfbp6	4388.44	4117.96	5952.77	9507.3	6601.32	10275.5	4819.72	8794.69	-1.82475	-0.867699	5.30477e-05	0.00302289	15	102144362	102149511	+	1112	protein_coding	Insulin-like growth factor-binding protein 6 [Source:UniProtKB/Swiss-Prot;Acc:P47880]	-
ENSMUSG00000057969	Sema3b	287.968	293.305	311.152	642.178	425.013	567.813	297.475	545.001	-1.83291	-0.874138	1.05947e-05	0.000980744	9	107597674	107609229	-	4777	protein_coding	sema domain, immunoglobulin domain (Ig), short basic domain, secreted, (semaphorin) 3B [Source:MGI Symbol;Acc:MGI:107561]	Sema
ENSMUSG00000053522	Lgals7	104.801	97.7683	115.685	249.789	148.65	185.029	106.085	194.489	-1.8343	-0.875232	0.000908679	0.0226732	7	28863853	28866284	+	927	protein_coding	-	-
ENSMUSG00000045045	Lrfn4	144.456	131.775	136.627	249.789	220.881	287.822	137.619	252.831	-1.83712	-0.877447	1.35127e-05	0.00116228	19	4611785	4615667	-	3366	protein_coding	Leucine-rich repeat and fibronectin type-III domain-containing protein 4 [Source:UniProtKB/Swiss-Prot;Acc:Q80XU8]	I-set
ENSMUSG00000024548	Setbp1	161.451	128.587	183.5	340.708	209.366	320.129	157.846	290.068	-1.83766	-0.877866	0.000679505	0.0185819	18	78750380	79109391	-	9953	protein_coding	SET-binding protein [Source:UniProtKB/Swiss-Prot;Acc:Q9Z180]	-
ENSMUSG00000053963	Stum	94.4157	62.6992	67.8151	134.943	141.322	138.037	74.9767	138.101	-1.83787	-0.878035	0.000754022	0.0200431	1	180432387	180483504	-	7375	protein_coding	stum, mechanosensory transduction mediator homolog [Source:HGNC Symbol;Acc:HGNC:30491]	-
ENSMUSG00000024087	Cyp1b1	234.151	306.057	306.165	553.173	339.173	668.649	282.125	520.332	-1.84552	-0.884027	0.00096288	0.0234908	17	79706953	79715041	-	5128	protein_coding	Cytochrome P450 1B1 [Source:UniProtKB/Swiss-Prot;Acc:Q64429]	p450
ENSMUSG00000031380	Vegfd	491.906	518.597	459.747	985.757	691.955	1036.75	490.083	904.82	-1.84689	-0.885096	4.36068e-06	0.000503272	X	164373378	164402650	+	2408	protein_coding	vascular endothelial growth factor D [Source:MGI Symbol;Acc:MGI:108037]	-
ENSMUSG00000026825	Dnm1	627.865	651.435	719.04	1509.26	1191.29	992.694	666.113	1231.08	-1.84836	-0.886246	2.42387e-06	0.000320284	2	32308471	32353338	-	5249	protein_coding	Dynamin-1 [Source:UniProtKB/Swiss-Prot;Acc:P39053]	PH
ENSMUSG00000024665	Fads2	312.516	248.672	326.111	633.564	497.245	512.011	295.766	547.607	-1.85087	-0.888207	2.76112e-06	0.000352619	19	10064164	10101503	-	1508	protein_coding	Fatty acid desaturase 2 [Source:UniProtKB/Swiss-Prot;Acc:Q9Z0R9]	-
ENSMUSG00000047766	Lrrc49	97.2482	97.7683	158.568	245.004	180.055	230.062	117.861	218.374	-1.85343	-0.8902	0.00116119	0.0266344	9	60568859	60688158	-	6310	protein_coding	leucine rich repeat containing 49 [Source:HGNC Symbol;Acc:HGNC:25965]	-
ENSMUSG00000037816	Fbxw17	345.562	360.255	366.002	722.57	519.228	745.01	357.273	662.269	-1.85446	-0.890997	2.11278e-06	0.000292387	13	50417864	50433780	+	3818	protein_coding	-	-
ENSMUSG00000032548	Slco2a1	530.616	336.876	355.032	966.617	492.011	810.602	407.508	756.41	-1.8559	-0.892116	0.0015839	0.0323003	9	102988712	103096002	+	13545	protein_coding	solute carrier organic anion transporter family, member 2a1 [Source:MGI Symbol;Acc:MGI:1346021]	-
ENSMUSG00000021130	Galnt16	483.409	431.456	375.975	992.457	565.289	838.014	430.28	798.586	-1.85625	-0.892387	0.000120526	0.00533443	12	80518277	80630972	+	8047	protein_coding	Polypeptide N-acetylgalactosaminyltransferase 16 [Source:UniProtKB/Swiss-Prot;Acc:Q9JJ61]	Glycos_transf_2
ENSMUSG00000056174	Col8a2	182.222	113.709	161.56	389.518	228.209	233.978	152.497	283.902	-1.86074	-0.895873	0.00220399	0.0403917	4	126286793	126314330	+	4489	protein_coding	Collagen alpha-2(VIII) chain [Source:UniProtKB/Swiss-Prot;Acc:P25318]	Collagen
ENSMUSG00000007783	Cpt1c	116.131	111.583	116.682	242.133	196.804	204.608	114.799	214.515	-1.86907	-0.902323	1.1038e-05	0.00100639	7	44959372	44974851	-	5605	protein_coding	Mus musculus carnitine palmitoyltransferase 1c (Cpt1c), transcript variant 3, mRNA. [Source:RefSeq mRNA;Acc:NM_001357670]	-
ENSMUSG00000031355	Arhgap6	216.212	138.151	235.358	486.179	254.38	362.226	196.574	367.595	-1.86956	-0.902702	0.00242156	0.0432913	X	168795099	169304435	+	12128	protein_coding	Rho GTPase activating protein 6 [Source:MGI Symbol;Acc:MGI:1196332]	RhoGAP
ENSMUSG00000035390	Brsk1	43.4312	36.1318	44.8776	80.3919	75.3718	77.3401	41.4802	77.7013	-1.87127	-0.904016	0.00245111	0.0435513	7	4690604	4715997	+	4100	protein_coding	Serine/threonine-protein kinase BRSK1 [Source:UniProtKB/Swiss-Prot;Acc:Q5RJI5]	Pkinase
ENSMUSG00000021390	Ogn	2426.48	2715.2	3336.9	5328.83	3130.03	7414.85	2826.19	5291.24	-1.87229	-0.904804	0.00128289	0.0284594	13	49608046	49624501	+	2566	protein_coding	osteoglycin [Source:MGI Symbol;Acc:MGI:109278]	-
ENSMUSG00000031274	Col4a5	311.572	240.17	328.105	673.76	444.903	530.611	293.282	549.758	-1.87419	-0.906271	3.67215e-05	0.00232506	X	141475385	141689234	+	6718	protein_coding	collagen, type IV, alpha 5 [Source:MGI Symbol;Acc:MGI:88456]	Collagen
ENSMUSG00000044788	Fads6	96.304	95.6429	104.715	246.918	181.102	128.247	98.8872	185.422	-1.87553	-0.907302	0.00172122	0.0341157	11	115279622	115297663	-	6653	protein_coding	Fatty acid desaturase 6 [Source:UniProtKB/Swiss-Prot;Acc:Q80UG1]	-
ENSMUSG00000019467	Arhgef25	435.257	410.202	501.632	815.403	654.269	1061.22	449.03	843.632	-1.87896	-0.909931	1.68871e-05	0.00136255	10	127182525	127190083	-	3994	protein_coding	Mus musculus Rho guanine nucleotide exchange factor (GEF) 25 (Arhgef25), transcript variant 3, mRNA. [Source:RefSeq mRNA;Acc:NM_001358557]	RhoGEF
ENSMUSG00000000881	Dlg3	212.435	146.652	221.396	399.088	283.691	410.196	193.495	364.325	-1.88203	-0.912289	0.000174724	0.00700241	X	100767722	100818410	+	5844	protein_coding	Disks large homolog 3 [Source:UniProtKB/Swiss-Prot;Acc:P70175]	PDZ
ENSMUSG00000000957	Mmp14	1513.48	1509.03	1995.56	4695.27	2178.46	2594.32	1672.69	3156.01	-1.88689	-0.916012	0.000974119	0.0236211	14	54431612	54445364	+	5960	protein_coding	Matrix metalloproteinase-14 [Source:UniProtKB/Swiss-Prot;Acc:P53690]	Hemopexin
ENSMUSG00000029108	Pcdh7	590.098	413.39	476.7	937.905	643.801	1213.95	493.396	931.884	-1.88845	-0.917203	0.000287446	0.00994608	5	57717967	58133230	+	10604	protein_coding	protocadherin 7 [Source:MGI Symbol;Acc:MGI:1860487]	Cadherin
ENSMUSG00000044017	Adgrd1	1422.85	1350.69	2106.26	3752.58	2600.33	2868.43	1626.6	3073.78	-1.88974	-0.918188	3.23581e-05	0.00213786	5	129096750	129204599	+	8321	protein_coding	Adhesion G-protein coupled receptor D1 [Source:UniProtKB/Swiss-Prot;Acc:Q80T32]	7tm_2
ENSMUSG00000040829	Zmynd15	72.7001	115.834	102.72	193.323	147.603	208.524	97.0847	183.15	-1.89053	-0.918792	0.000692297	0.0187808	11	70459433	70466202	+	4409	protein_coding	zinc finger, MYND-type containing 15 [Source:MGI Symbol;Acc:MGI:3603821]	zf-MYND
ENSMUSG00000019124	Scrn1	324.79	289.054	392.929	880.482	460.606	567.813	335.591	636.3	-1.89634	-0.923214	0.000442523	0.0137939	6	54501173	54566489	-	8613	protein_coding	Secernin-1 [Source:UniProtKB/Swiss-Prot;Acc:Q9CZC8]	-
ENSMUSG00000020926	Adam11	49.0962	43.5707	48.8668	88.0482	95.2616	86.1509	47.1779	89.8203	-1.90167	-0.927269	0.000873488	0.0222459	11	102761439	102780262	+	5669	protein_coding	Disintegrin and metalloproteinase domain-containing protein 11 [Source:UniProtKB/Swiss-Prot;Acc:Q9R1V4]	-
ENSMUSG00000031075	Ano1	925.274	789.585	1191.75	2150.48	1670.74	1726.93	968.87	1849.39	-1.90871	-0.932595	1.86022e-06	0.000284254	7	144588549	144751974	-	6244	protein_coding	Anoctamin-1 [Source:UniProtKB/Swiss-Prot;Acc:Q8BHY3]	-
ENSMUSG00000071064	Zfp827	167.116	108.395	168.54	307.212	216.694	325.024	148.017	282.977	-1.91058	-0.934011	0.000381149	0.0124334	8	79028437	79193766	+	8944	protein_coding	zinc finger protein 827 [Source:MGI Symbol;Acc:MGI:2444807]	-
ENSMUSG00000025265	Fgd1	82.1417	59.5111	58.8396	155.041	110.964	117.479	66.8308	127.828	-1.91098	-0.934314	0.00108125	0.0254736	X	151046150	151089521	+	4931	protein_coding	FYVE, RhoGEF and PH domain-containing protein 1 [Source:UniProtKB/Swiss-Prot;Acc:P52734]	RhoGEF
ENSMUSG00000040724	Kcna2	84.03	78.6397	73.7988	167.483	108.87	177.197	78.8228	151.183	-1.91922	-0.940519	0.000698252	0.0188353	3	107101146	107115005	+	11906	protein_coding	Potassium voltage-gated channel subfamily A member 2 [Source:UniProtKB/Swiss-Prot;Acc:P63141]	Ion_trans
ENSMUSG00000029636	Wasf3	116.131	86.0786	124.66	277.543	144.463	205.587	108.957	209.198	-1.91988	-0.941017	0.00173586	0.0341985	5	146384985	146473615	+	5196	protein_coding	WAS protein family, member 3 [Source:MGI Symbol;Acc:MGI:2658986]	-
ENSMUSG00000060572	Mfap2	160.507	132.837	188.486	435.456	210.413	282.928	160.61	309.599	-1.92797	-0.947086	0.00149219	0.0311329	4	141010418	141015984	+	1211	protein_coding	microfibril associated protein 2 [Source:HGNC Symbol;Acc:HGNC:7033]	-
ENSMUSG00000035914	Cd276	77.4209	77.577	63.826	163.655	158.072	100.836	72.9413	140.854	-1.93079	-0.949195	0.00100957	0.024223	9	58524298	58555437	-	3658	protein_coding	CD276 antigen [Source:UniProtKB/Swiss-Prot;Acc:Q8VE98]	V-set
ENSMUSG00000030329	Pianp	92.5274	78.6397	100.725	235.433	152.837	138.037	90.6308	175.436	-1.93566	-0.952828	0.000897723	0.0226105	6	124996694	125003096	+	2851	protein_coding	PILR alpha-associated neural protein [Source:UniProtKB/Swiss-Prot;Acc:Q6P1B3]	-
ENSMUSG00000036036	Zfp57	57.5936	40.3826	58.8396	95.7046	108.87	99.8568	52.2719	101.477	-1.93674	-0.953629	0.000890668	0.0225261	17	37001163	37010635	+	3786	protein_coding	zinc finger protein 57 [Source:MGI Symbol;Acc:MGI:99204]	KRAB
ENSMUSG00000042985	Upk3b	3152.54	2238.04	3670.99	6937.63	5369.2	5295.35	3020.53	5867.39	-1.94241	-0.957848	4.9116e-06	0.000552858	5	136038496	136046487	+	3530	protein_coding	uroplakin 3B [Source:MGI Symbol;Acc:MGI:2140882]	-
ENSMUSG00000028195	Cyr61	501.348	352.816	427.834	878.568	828.043	787.106	427.332	831.239	-1.94385	-0.958916	3.76359e-08	1.75972e-05	3	145646976	145649981	-	2019	protein_coding	Protein CYR61 [Source:UniProtKB/Swiss-Prot;Acc:P18406]	VWC
ENSMUSG00000050069	Grem2	216.212	166.844	260.29	494.793	281.598	474.809	214.449	417.067	-1.94478	-0.959609	0.000460451	0.0141591	1	174833785	174921819	-	3745	protein_coding	Gremlin-2 [Source:UniProtKB/Swiss-Prot;Acc:O88273]	-
ENSMUSG00000031574	Star	100.081	96.7056	129.647	282.329	190.523	162.512	108.811	211.788	-1.94688	-0.961162	0.000670993	0.0184548	8	25806555	25815982	+	4113	protein_coding	Steroidogenic acute regulatory protein, mitochondrial [Source:UniProtKB/Swiss-Prot;Acc:P51557]	START
ENSMUSG00000037762	Slc16a9	135.014	102.019	136.627	332.095	168.54	228.104	124.554	242.913	-1.95023	-0.963641	0.00108863	0.0255813	10	70245100	70285968	+	3869	protein_coding	solute carrier family 16 (monocarboxylic acid transporters), member 9 [Source:MGI Symbol;Acc:MGI:1914109]	MFS_1
ENSMUSG00000037138	Aff3	256.811	247.609	284.225	601.982	403.03	533.548	262.882	512.853	-1.9515	-0.964585	1.74226e-06	0.000276576	1	38177326	38664955	-	6654	protein_coding	AF4/FMR2 family member 3 [Source:HGNC Symbol;Acc:HGNC:6473]	AF-4
ENSMUSG00000030772	Dkk3	202.05	247.609	333.092	646.006	446.997	443.482	260.917	512.162	-1.96382	-0.973661	0.000102624	0.00481066	7	112116017	112159057	-	3359	protein_coding	Dickkopf-related protein 3 [Source:UniProtKB/Swiss-Prot;Acc:Q9QUN9]	-
ENSMUSG00000020160	Meis1	426.759	323.061	510.608	932.163	620.771	926.123	420.142	826.352	-1.96662	-0.975721	3.56265e-05	0.00228446	11	18879817	19018985	-	10532	protein_coding	Homeobox protein Meis1 [Source:UniProtKB/Swiss-Prot;Acc:Q60954]	Coprinus_mating
ENSMUSG00000020532	Acaca	15851.5	27345.4	10036.6	33689	32375.3	38757.2	17744.5	34940.5	-1.96912	-0.977547	0.00118638	0.0270421	11	84129672	84401651	+	17074	protein_coding	acetyl-Coenzyme A carboxylase alpha [Source:MGI Symbol;Acc:MGI:108451]	Carboxyl_trans
ENSMUSG00000031327	Chic1	81.1975	48.8842	66.8178	159.827	130.854	97.8988	65.6332	129.526	-1.96997	-0.978173	0.00196938	0.0372142	X	103356476	103396092	+	7375	protein_coding	Cysteine-rich hydrophobic domain-containing protein 1 [Source:UniProtKB/Swiss-Prot;Acc:Q8CBW7]	-
ENSMUSG00000016458	Wt1	566.494	541.977	662.195	1364.75	936.914	1187.51	590.222	1163.06	-1.9708	-0.978778	1.40993e-07	4.43277e-05	2	105126529	105173616	+	6195	protein_coding	Wilms tumor 1 homolog [Source:MGI Symbol;Acc:MGI:98968]	WT1
ENSMUSG00000021047	Nova1	246.425	278.427	399.91	517.762	479.449	826.266	308.254	607.825	-1.97223	-0.979826	0.000352041	0.0116718	12	46694517	46818929	-	8747	protein_coding	RNA-binding protein Nova-1 [Source:UniProtKB/Swiss-Prot;Acc:Q9JKN6]	KH_1
ENSMUSG00000049872	Fam26e	78.3651	111.583	86.7634	197.151	110.964	237.894	92.2373	182.003	-1.97649	-0.982943	0.00276048	0.0469565	10	34087815	34096519	-	5323	protein_coding	family with sequence similarity 26, member E [Source:MGI Symbol;Acc:MGI:2143897]	-
ENSMUSG00000051166	Eml5	162.395	133.9	152.584	272.758	308.815	308.381	149.626	296.652	-1.98032	-0.985733	1.36777e-07	4.39058e-05	12	98786805	98901484	-	12031	protein_coding	Echinoderm microtubule-associated protein-like 5 [Source:UniProtKB/Swiss-Prot;Acc:Q8BQM8]	-
ENSMUSG00000027210	Meis2	553.276	487.779	658.205	1509.26	826.997	1031.85	566.42	1122.7	-1.98225	-0.987138	4.58008e-05	0.00269438	2	115863064	116065839	-	12043	protein_coding	Homeobox protein Meis2 [Source:UniProtKB/Swiss-Prot;Acc:P97367]	Coprinus_mating
ENSMUSG00000078794	Dact3	296.465	199.787	333.092	588.583	319.284	742.073	276.448	549.98	-1.98924	-0.992218	0.00186472	0.035856	7	16875317	16887462	+	2989	protein_coding	Dapper homolog 3 [Source:UniProtKB/Swiss-Prot;Acc:Q0PHV7]	-
ENSMUSG00000004267	Eno2	87.8066	75.4516	123.663	206.722	170.633	193.84	95.6404	190.398	-1.9902	-0.99291	0.000125466	0.00550485	6	124760053	124769673	-	4705	protein_coding	Gamma-enolase [Source:UniProtKB/Swiss-Prot;Acc:P17183]	-
ENSMUSG00000027223	Mapk8ip1	428.647	459.086	348.051	855.599	718.126	893.816	411.928	822.514	-1.99747	-0.998174	1.28486e-08	7.80982e-06	2	92383676	92401263	-	4644	protein_coding	C-Jun-amino-terminal kinase-interacting protein 1 [Source:UniProtKB/Swiss-Prot;Acc:Q9WVI9]	PID
ENSMUSG00000041540	Sox5	116.131	129.649	160.562	245.961	208.319	358.31	135.448	270.863	-2.00087	-1.00062	0.00020848	0.00798226	6	143828425	144781977	-	14376	protein_coding	SRY (sex determining region Y)-box 5 [Source:MGI Symbol;Acc:MGI:98367]	-
ENSMUSG00000038732	Mboat1	46.2637	40.3826	38.894	90.9194	70.1377	91.0459	41.8467	84.0343	-2.00809	-1.00583	0.000972628	0.0236163	13	30136489	30246717	+	3659	protein_coding	membrane bound O-acyltransferase domain containing 1 [Source:MGI Symbol;Acc:MGI:2387184]	MBOAT
ENSMUSG00000037784	Dzip1l	83.0858	75.4516	100.725	191.409	155.978	174.26	86.421	173.882	-2.01189	-1.00855	1.95368e-05	0.00151055	9	99629496	99669256	+	7984	protein_coding	Zinc finger protein DZIP1L [Source:UniProtKB/Swiss-Prot;Acc:Q499E4]	-
ENSMUSG00000034949	Zfr2	54.7611	55.2604	87.7607	156.956	126.667	114.542	65.9274	132.721	-2.01353	-1.00973	0.000804919	0.0209632	10	81233155	81252123	+	7483	protein_coding	zinc finger RNA binding protein 2 [Source:MGI Symbol;Acc:MGI:2143792]	-
ENSMUSG00000026586	Prrx1	862.016	954.304	1057.12	2387.83	1485.45	1911.96	957.812	1928.42	-2.01373	-1.00987	4.15943e-07	9.88505e-05	1	163245119	163313710	-	11066	protein_coding	Paired mesoderm homeobox protein 1 [Source:UniProtKB/Swiss-Prot;Acc:P63013]	Homeobox
ENSMUSG00000109564	Muc16	401.267	285.866	461.741	885.268	730.688	699.976	382.958	771.977	-2.01502	-1.0108	2.40426e-06	0.000320012	9	18495455	18674530	-	26350	protein_coding	-	-
ENSMUSG00000009731	Kcnd1	47.2079	27.6302	38.894	81.3489	75.3718	73.4241	37.9107	76.715	-2.01757	-1.01262	0.00228751	0.0415879	X	7822289	7838280	+	5287	protein_coding	Potassium voltage-gated channel subfamily D member 1 [Source:UniProtKB/Swiss-Prot;Acc:Q03719]	Ion_trans
ENSMUSG00000051817	Sox12	155.786	141.339	217.407	437.37	247.052	354.394	171.511	346.272	-2.01941	-1.01394	0.000234448	0.00868933	2	152393611	152398063	-	4453	protein_coding	Transcription factor SOX-12 [Source:UniProtKB/Swiss-Prot;Acc:Q04890]	HMG_box
ENSMUSG00000035403	Crb2	138.791	141.339	188.486	385.69	288.925	274.117	156.205	316.244	-2.02513	-1.01801	1.24625e-05	0.00108216	2	37776249	37799103	+	6698	protein_coding	2 [Source:UniProtKB/Swiss-Prot;Acc:Q80YA8]	EGF
ENSMUSG00000002249	Tead3	203.938	166.844	223.391	433.542	297.3	473.83	198.058	401.557	-2.02734	-1.01959	1.65643e-05	0.00134844	17	28331671	28350805	-	4398	protein_coding	TEA domain family member 3 [Source:MGI Symbol;Acc:MGI:109241]	TEA
ENSMUSG00000027068	Dhrs9	79.3092	63.7619	115.685	211.507	166.446	148.806	86.2519	175.587	-2.03476	-1.02486	0.000540737	0.0157766	2	69380445	69404533	+	4281	protein_coding	Dehydrogenase/reductase SDR family member 9 [Source:UniProtKB/Swiss-Prot;Acc:Q58NB6]	adh_short
ENSMUSG00000040690	Col16a1	526.84	446.334	497.643	991.5	524.462	1490.02	490.272	1001.99	-2.04387	-1.0313	0.00125269	0.028028	4	130047840	130099283	+	6750	protein_coding	Collagen alpha-1(XVI) chain [Source:UniProtKB/Swiss-Prot;Acc:Q8BLX7]	Collagen
ENSMUSG00000023336	Wfdc1	224.709	107.333	191.478	336.88	285.785	450.334	174.507	357.667	-2.04762	-1.03395	0.000649383	0.0180236	8	119666365	119688222	+	1539	protein_coding	WAP four-disulfide core domain 1 [Source:MGI Symbol;Acc:MGI:1915116]	-
ENSMUSG00000037852	Cpe	1053.68	714.134	1324.39	2644.32	1233.17	2458.24	1030.73	2111.91	-2.04889	-1.03484	0.000732632	0.0195601	8	64592542	64693054	-	2609	protein_coding	Carboxypeptidase E [Source:UniProtKB/Swiss-Prot;Acc:Q00493]	-
ENSMUSG00000026421	Csrp1	4647.14	4157.28	4100.82	7990.38	4316.08	14151.3	4301.75	8819.24	-2.05017	-1.03575	0.00202735	0.0381514	1	135720061	135752232	+	1956	protein_coding	Cysteine and glycine-rich protein 1 [Source:UniProtKB/Swiss-Prot;Acc:P97315]	LIM
ENSMUSG00000032118	Fez1	67.9793	65.8873	104.715	169.397	116.198	203.63	79.5271	163.075	-2.05141	-1.03662	0.00106609	0.0252798	9	36821864	36878924	+	4104	protein_coding	Mus musculus fasciculation and elongation protein zeta 1 (zygin I) (Fez1), transcript variant 5, mRNA. [Source:RefSeq mRNA;Acc:NM_001357613]	-
ENSMUSG00000039252	Lgi2	285.135	318.81	331.097	955.132	611.349	352.436	311.681	639.639	-2.05261	-1.03746	0.00112144	0.0261501	5	52533517	52566462	-	6528	protein_coding	Leucine-rich repeat LGI family member 2 [Source:UniProtKB/Swiss-Prot;Acc:Q8K4Z0]	-
ENSMUSG00000111942	Gm5182	2251.82	3513.28	1353.31	4994.82	4434.38	5186.68	2372.8	4871.96	-2.05343	-1.03803	0.000349955	0.0116237	12	10152142	10158233	+	6092	processed_pseudogene	predicted gene 5182 [Source:MGI Symbol;Acc:MGI:3649174]	CPSase_L_D2
ENSMUSG00000063455	D630045J12Rik	57.5936	60.5738	65.8205	170.354	100.496	106.71	61.3293	125.853	-2.05427	-1.03863	0.000766113	0.0203349	6	38123174	38254009	-	13450	protein_coding	UPF0606 protein KIAA1549 [Source:UniProtKB/Swiss-Prot;Acc:Q68FD9]	-
ENSMUSG00000036095	Dgkb	47.2079	36.1318	47.8695	80.3919	86.887	102.794	43.7364	90.0242	-2.05496	-1.03911	0.000577649	0.0164842	12	37817726	38634239	+	11377	protein_coding	Diacylglycerol kinase beta [Source:UniProtKB/Swiss-Prot;Acc:Q6NS52]	C1_1
ENSMUSG00000033420	Antxr1	1216.07	1147.71	1539.8	3756.41	1974.32	2290.83	1301.2	2673.85	-2.05502	-1.03915	3.40266e-05	0.00222392	6	87133853	87335821	-	9537	protein_coding	Anthrax toxin receptor 1 [Source:UniProtKB/Swiss-Prot;Acc:Q9CZ52]	VWA
ENSMUSG00000027318	Adam33	242.648	196.599	300.182	500.535	452.231	578.582	246.476	510.449	-2.07027	-1.04982	6.59734e-07	0.00013383	2	131050591	131063814	-	5394	protein_coding	Disintegrin and metalloproteinase domain-containing protein 33 [Source:UniProtKB/Swiss-Prot;Acc:Q923W9]	-
ENSMUSG00000003452	Bicd1	77.4209	98.831	165.549	239.262	157.025	311.318	113.934	235.868	-2.07154	-1.05071	0.00300713	0.0497595	6	149408886	149563329	+	27373	protein_coding	Protein bicaudal D homolog 1 [Source:UniProtKB/Swiss-Prot;Acc:Q8BR07]	-
ENSMUSG00000047181	Samd14	150.121	124.336	185.494	413.444	238.678	304.465	153.317	318.862	-2.07984	-1.05647	8.54199e-05	0.00427921	11	95009879	95026087	+	3379	protein_coding	Sterile alpha motif domain-containing protein 14 [Source:UniProtKB/Swiss-Prot;Acc:Q8K070]	SAM_1
ENSMUSG00000060227	Casc4	236.039	195.537	235.358	609.638	334.986	444.461	222.311	463.028	-2.08292	-1.05861	2.14709e-05	0.00159805	2	121866970	121936220	+	5858	protein_coding	Protein CASC4 [Source:UniProtKB/Swiss-Prot;Acc:Q6P2L7]	-
ENSMUSG00000043969	Emx2	120.852	112.646	199.456	338.794	219.835	346.562	144.318	301.73	-2.09111	-1.06427	0.000319165	0.0107578	19	59458372	59465357	+	3002	protein_coding	Homeobox protein EMX2 [Source:UniProtKB/Swiss-Prot;Acc:Q04744]	Homeobox
ENSMUSG00000025738	Fbxl16	85.9183	70.1381	73.7988	208.636	107.824	165.449	76.6184	160.636	-2.09699	-1.06832	0.000486885	0.0147336	17	25809085	25821244	+	3478	protein_coding	F-box/LRR-repeat protein 16 [Source:UniProtKB/Swiss-Prot;Acc:A2RT62]	-
ENSMUSG00000021690	Jmy	838.412	657.811	921.488	2140.91	1106.5	1823.85	805.903	1690.42	-2.09755	-1.06871	2.34682e-05	0.00171076	13	93430101	93499808	-	8858	protein_coding	junction mediating and regulatory protein, p53 cofactor [Source:HGNC Symbol;Acc:HGNC:28916]	-
ENSMUSG00000068699	Flnc	1336.93	591.923	1113.96	2447.17	1166.17	2772.49	1014.27	2128.61	-2.09844	-1.06932	0.00211711	0.0392333	6	29433256	29461883	+	9402	protein_coding	Filamin-C [Source:UniProtKB/Swiss-Prot;Acc:Q8VHX6]	CH
ENSMUSG00000041220	Elovl6	2462.36	3942.61	1109.97	5173.79	5517.85	5087.8	2504.98	5259.81	-2.09986	-1.07029	0.00209228	0.0388948	3	129532355	129638495	+	6431	protein_coding	Elongation of very long chain fatty acids protein 6 [Source:UniProtKB/Swiss-Prot;Acc:Q920L5]	ELO
ENSMUSG00000058070	Eml1	680.737	485.653	651.224	1542.76	863.636	1411.7	605.872	1272.7	-2.10043	-1.07068	1.24533e-05	0.00108216	12	108370957	108539617	+	7436	protein_coding	Echinoderm microtubule-associated protein-like 1 [Source:UniProtKB/Swiss-Prot;Acc:Q05BC3]	-
ENSMUSG00000042428	Mgat3	145.4	104.145	150.589	421.1	228.209	191.882	133.378	280.397	-2.1018	-1.07162	0.00114115	0.0263071	15	80173721	80215519	+	4665	protein_coding	mannosyl (beta-1,4-)-glycoprotein beta-1,4-N-acetylglucosaminyltransferase [Source:HGNC Symbol;Acc:HGNC:7046]	-
ENSMUSG00000034258	Flvcr2	35.878	36.1318	51.8586	93.7905	86.887	80.277	41.2895	86.9848	-2.10673	-1.07501	0.00055502	0.0160393	12	85746539	85813585	+	3504	protein_coding	feline leukemia virus subgroup C cellular receptor family member 2 [Source:HGNC Symbol;Acc:HGNC:20105]	MFS_1
ENSMUSG00000023034	Nr4a1	348.394	167.906	249.32	753.195	329.752	531.59	255.207	538.179	-2.10799	-1.07587	0.00158534	0.0323003	15	101254269	101274795	+	3509	protein_coding	nuclear receptor subfamily 4, group A, member 1 [Source:MGI Symbol;Acc:MGI:1352454]	Hormone_recep
ENSMUSG00000028125	Abca4	53.817	41.4453	73.7988	133.986	113.058	110.626	56.3537	119.223	-2.11365	-1.07973	0.000365076	0.0120383	3	122044443	122180123	+	12022	protein_coding	ATP-binding cassette, sub-family A (ABC1), member 4 [Source:MGI Symbol;Acc:MGI:109424]	ABC_tran
ENSMUSG00000052726	Kcnt2	50.9845	29.7556	41.8858	84.2201	88.9806	88.1089	40.8753	87.1032	-2.12401	-1.08679	0.000657312	0.0181721	1	140246158	140612067	+	6895	protein_coding	potassium sodium-activated channel subfamily T member 2 [Source:HGNC Symbol;Acc:HGNC:18866]	Ion_trans_2
ENSMUSG00000034765	Dusp5	106.69	100.956	118.676	355.064	187.383	150.764	108.774	231.07	-2.12498	-1.08745	0.00127296	0.0282983	19	53529109	53542431	+	2473	protein_coding	dual specificity phosphatase 5 [Source:HGNC Symbol;Acc:HGNC:3071]	DSPc
ENSMUSG00000078700	D030028A08Rik	41.5429	44.6334	55.8477	104.318	69.0909	129.226	47.3413	100.878	-2.13333	-1.09311	0.00140049	0.0301561	11	96916270	96965060	+	6269	processed_transcript	RIKEN cDNA D030028A08 gene [Source:MGI Symbol;Acc:MGI:2441931]	-
ENSMUSG00000070942	Il1rl2	116.131	117.96	109.701	289.028	233.443	214.398	114.597	245.623	-2.14425	-1.10047	2.90377e-07	7.56431e-05	1	40324610	40367562	+	6812	protein_coding	Mus musculus interleukin 1 receptor-like 2 (Il1rl2), transcript variant 2, mRNA. [Source:RefSeq mRNA;Acc:NM_001356478]	TIR
ENSMUSG00000037166	Ppp1r14a	186.943	166.844	260.29	473.738	218.788	625.573	204.692	439.366	-2.14683	-1.10221	0.00202207	0.0380913	7	29289308	29293801	+	1367	protein_coding	Protein phosphatase 1 regulatory subunit 14A [Source:UniProtKB/Swiss-Prot;Acc:Q91VC7]	-
ENSMUSG00000025909	Sntg1	23.6039	32.9437	29.9184	66.0362	59.6694	59.7183	28.822	61.8079	-2.14999	-1.10433	0.00142936	0.0304481	1	8361475	9299878	-	10908	protein_coding	gamma-1-syntrophin isoform 3 [Source:RefSeq peptide;Acc:NP_001277321]	PDZ
ENSMUSG00000038859	Baiap2l1	53.817	43.5707	81.777	144.514	145.51	97.8988	59.7216	129.307	-2.16299	-1.11302	0.000804058	0.0209632	5	144264526	144358112	-	3366	protein_coding	Brain-specific angiosis inhibitor 1-associated protein 2-like protein 1 [Source:UniProtKB/Swiss-Prot;Acc:Q9DBJ3]	-
ENSMUSG00000039126	Prune2	839.356	691.817	441.795	1843.27	686.721	1742.6	657.656	1424.2	-2.16566	-1.11481	0.00163183	0.0330627	19	16956118	17223932	+	20297	protein_coding	2 [Source:UniProtKB/Swiss-Prot;Acc:Q52KR3]	-
ENSMUSG00000067276	Capn6	66.091	60.5738	96.7363	200.98	140.275	142.932	74.467	161.396	-2.16755	-1.11606	0.000149544	0.00628717	X	143802231	143827414	-	7795	protein_coding	Calpain-6 [Source:UniProtKB/Swiss-Prot;Acc:O35646]	Peptidase_C2
ENSMUSG00000037126	Psd	158.618	156.217	184.497	428.757	270.082	384.742	166.444	361.194	-2.17106	-1.1184	1.24139e-06	0.000218196	19	46312087	46327156	-	7636	protein_coding	Mus musculus pleckstrin and Sec7 domain containing (Psd), transcript variant 2, mRNA. [Source:RefSeq mRNA;Acc:NM_001347454]	Sec7
ENSMUSG00000042842	Serpinb6b	265.308	242.295	420.853	668.018	457.465	895.774	309.485	673.752	-2.17714	-1.12244	0.00015061	0.00628732	13	32965209	32979067	+	2262	protein_coding	serine (or cysteine) peptidase inhibitor, clade B, member 6b [Source:MGI Symbol;Acc:MGI:894688]	Serpin
ENSMUSG00000026764	Kif5c	33.9897	60.5738	76.7906	160.784	116.198	95.9408	57.118	124.308	-2.18016	-1.12443	0.00238416	0.0428326	2	49619298	49774778	+	7142	protein_coding	Kinesin heavy chain isoform 5C [Source:UniProtKB/Swiss-Prot;Acc:P28738]	Kinesin
ENSMUSG00000028967	Errfi1	821.417	656.748	719.04	2295	1125.34	1375.48	732.401	1598.61	-2.1827	-1.12612	1.53722e-05	0.00127415	4	150853919	150868892	+	3582	protein_coding	Mus musculus ERBB receptor feedback inhibitor 1 (Errfi1), transcript variant 1, mRNA. [Source:RefSeq mRNA;Acc:NM_001356323]	-
ENSMUSG00000073557	Ppp1r12b	1965.74	1239.11	1740.26	3524.8	2354.32	4918.44	1648.37	3599.19	-2.18336	-1.12655	3.77193e-05	0.0023726	1	134754658	134955942	-	14983	protein_coding	protein phosphatase 1, regulatory (inhibitor) subunit 12B [Source:MGI Symbol;Acc:MGI:1916417]	-
ENSMUSG00000013921	Clip3	281.359	250.797	319.13	775.207	458.512	628.51	283.762	620.743	-2.18782	-1.12949	8.20068e-07	0.000157498	7	30291728	30308367	+	3935	protein_coding	CAP-Gly domain-containing linker protein 3 [Source:UniProtKB/Swiss-Prot;Acc:B9EHT4]	-
ENSMUSG00000040473	Cfap69	26.4364	43.5707	44.8776	96.6617	64.9035	89.0879	38.2949	83.551	-2.18869	-1.13007	0.00145742	0.0308238	5	5579278	5664239	-	7905	protein_coding	Cilia- and flagella-associated protein 69 [Source:UniProtKB/Swiss-Prot;Acc:Q8BH53]	-
ENSMUSG00000037855	Zfp365	42.4871	41.4453	29.9184	97.6187	80.606	71.4661	37.9503	83.2303	-2.19377	-1.13341	0.000507095	0.0150601	10	67886103	67912662	-	5205	protein_coding	zinc finger protein 365 [Source:MGI Symbol;Acc:MGI:2143676]	-
ENSMUSG00000087691	Gm15674	27.3806	35.0691	35.9021	67.9503	82.6997	66.5712	32.7839	72.407	-2.2105	-1.14437	0.000534551	0.0156211	1	130422824	130437914	+	2438	antisense	predicted gene 15674 [Source:MGI Symbol;Acc:MGI:3783116]	-
ENSMUSG00000028860	Sytl1	84.9742	43.5707	66.8178	154.084	125.62	153.701	65.1209	144.468	-2.21329	-1.14619	0.000164437	0.0066848	4	133253090	133263113	-	2518	protein_coding	synaptotagmin like 1 [Source:HGNC Symbol;Acc:HGNC:15584]	C2
ENSMUSG00000041482	Piezo2	75.5326	90.3294	97.7335	283.286	174.821	127.268	87.8652	195.125	-2.22254	-1.15221	0.000498252	0.0149435	18	63010213	63387183	-	14566	protein_coding	Piezo-type mechanosensitive ion channel component 2 [Source:UniProtKB/Swiss-Prot;Acc:Q8CD54]	-
ENSMUSG00000031340	Gabre	37.7663	41.4453	36.8994	72.7355	101.543	84.193	38.7037	86.157	-2.22539	-1.15406	0.00019952	0.00772453	X	72255999	72274803	-	4736	protein_coding	-	Neur_chan_LBD
ENSMUSG00000017969	Ptgis	975.314	836.344	1225.66	2512.25	1402.75	2859.62	1012.44	2258.21	-2.23051	-1.15737	1.46725e-05	0.00124443	2	167191805	167240604	-	2567	protein_coding	prostaglandin I2 (prostacyclin) synthase [Source:MGI Symbol;Acc:MGI:1097156]	p450
ENSMUSG00000027827	Kcnab1	128.405	104.145	143.608	302.427	199.945	339.709	125.386	280.693	-2.23841	-1.16248	1.15945e-05	0.00104666	3	65109384	65378223	+	8593	protein_coding	Voltage-gated potassium channel subunit beta-1 [Source:UniProtKB/Swiss-Prot;Acc:P63143]	Aldo_ket_red
ENSMUSG00000024268	Celf4	32.1013	23.3794	31.913	54.5516	76.4187	65.5922	29.1312	65.5208	-2.24247	-1.16509	0.00108002	0.0254736	18	25477632	25754157	-	8583	protein_coding	CUGBP Elav-like family member 4 [Source:UniProtKB/Swiss-Prot;Acc:Q7TSY6]	RRM_1
ENSMUSG00000031963	Bmper	165.228	114.771	154.579	393.346	171.68	410.196	144.859	325.074	-2.24383	-1.16596	0.000568237	0.0163694	9	23223076	23485200	+	4833	protein_coding	BMP-binding endothelial regulator protein [Source:UniProtKB/Swiss-Prot;Acc:Q8CJ69]	VWD
ENSMUSG00000031596	Slc7a2	287.024	114.771	168.54	416.315	280.551	588.372	190.112	428.413	-2.25175	-1.17105	0.00131696	0.0290033	8	40862396	40922308	+	9135	protein_coding	solute carrier family 7 (cationic amino acid transporter, y+ system), member 2 [Source:MGI Symbol;Acc:MGI:99828]	-
ENSMUSG00000055368	Slc6a2	43.4312	49.9469	73.7988	185.667	84.7933	105.731	55.7256	125.397	-2.25278	-1.17171	0.00232381	0.0420801	8	92960079	93001667	+	6290	protein_coding	solute carrier family 6 (neurotransmitter transporter, noradrenalin), member 2 [Source:MGI Symbol;Acc:MGI:1270850]	SNF
ENSMUSG00000044033	Ccdc141	91.5833	105.207	124.66	215.335	171.68	338.73	107.15	241.915	-2.25925	-1.17585	9.73264e-05	0.00460067	2	77009902	77170636	-	11717	protein_coding	coiled-coil domain containing 141 [Source:MGI Symbol;Acc:MGI:1919735]	-
ENSMUSG00000003934	Efnb3	36.8221	21.254	33.9076	91.8764	63.8567	52.8654	30.6612	69.5328	-2.26295	-1.17821	0.00295055	0.0490906	11	69554092	69560205	-	3183	protein_coding	Ephrin-B3 [Source:UniProtKB/Swiss-Prot;Acc:O35393]	-
ENSMUSG00000023972	Ptk7	233.207	231.668	370.989	790.52	453.278	648.09	278.621	630.629	-2.26384	-1.17877	1.4898e-05	0.00125771	17	46564451	46629504	-	4255	protein_coding	Inactive tyrosine-protein kinase 7 [Source:UniProtKB/Swiss-Prot;Acc:Q8BKG3]	Pkinase_Tyr
ENSMUSG00000039239	Tgfb2	166.172	104.145	154.579	365.592	222.975	377.889	141.632	322.152	-2.27322	-1.18474	2.92563e-05	0.00199063	1	186622792	186705989	-	5791	protein_coding	Transforming growth factor beta-2 Latency-associated peptide [Source:UniProtKB/Swiss-Prot;Acc:P27090]	TGFb_propeptide
ENSMUSG00000056596	Trnp1	87.8066	68.0127	115.685	183.753	127.713	308.381	90.5013	206.616	-2.28271	-1.19075	0.00107921	0.0254736	4	133491100	133498550	-	1654	protein_coding	TMF1-regulated nuclear protein 1 [Source:MGI Symbol;Acc:MGI:1916789]	-
ENSMUSG00000104814	Gm42979	39.6546	38.2572	24.932	61.2509	82.6997	91.0459	34.2813	78.3322	-2.28375	-1.1914	0.000797588	0.020938	5	129556147	129558374	+	2228	TEC	predicted gene 42979 [Source:MGI Symbol;Acc:MGI:5663116]	-
ENSMUSG00000029859	Epha1	52.8728	52.0723	62.8287	178.968	95.2616	109.647	55.9246	127.959	-2.28992	-1.1953	0.000296368	0.0101767	6	42358487	42373268	-	3928	protein_coding	Ephrin type-A receptor 1 [Source:UniProtKB/Swiss-Prot;Acc:Q60750]	Pkinase_Tyr
ENSMUSG00000054640	Slc8a1	189.776	148.778	183.5	390.475	214.6	593.267	174.018	399.447	-2.29543	-1.19876	0.000405633	0.0129088	17	81388691	81649607	-	2934	protein_coding	solute carrier family 8 (sodium/calcium exchanger), member 1 [Source:MGI Symbol;Acc:MGI:107956]	Na_Ca_ex
ENSMUSG00000115388	Eppk1	61.3702	74.3889	98.7308	139.729	115.151	283.907	78.1633	179.596	-2.29925	-1.20116	0.00176125	0.0344596	15	76101481	76120195	-	12332	protein_coding	epiplakin 1 [Source:NCBI gene;Acc:223650]	-
ENSMUSG00000028031	Dkk2	83.0858	49.9469	107.706	263.188	186.336	104.752	80.2463	184.758	-2.30057	-1.20199	0.00251979	0.0440803	3	132085292	132180304	+	3705	protein_coding	Dickkopf-related protein 2 [Source:UniProtKB/Swiss-Prot;Acc:Q9QYZ8]	-
ENSMUSG00000047793	Sned1	536.281	654.623	536.537	1829.87	1151.51	1038.71	575.814	1340.03	-2.32787	-1.21901	2.31688e-07	6.21758e-05	1	93235841	93301065	+	9491	protein_coding	sushi, nidogen and EGF like domains 1 [Source:HGNC Symbol;Acc:HGNC:24696]	fn3
ENSMUSG00000021943	Gdf10	389.937	390.011	554.488	1077.63	632.286	1405.83	444.812	1038.58	-2.33518	-1.22353	2.32602e-05	0.00170945	14	33923587	33937983	+	5210	protein_coding	Growth/differentiation factor 10 [Source:UniProtKB/Swiss-Prot;Acc:P97737]	-
ENSMUSG00000028542	Slc6a9	70.8118	45.6961	71.8042	173.225	119.339	148.806	62.7707	147.123	-2.34082	-1.22701	3.02009e-05	0.00203215	4	117834506	117875198	+	5141	protein_coding	Sodium- and chloride-dependent glycine transporter 1 [Source:UniProtKB/Swiss-Prot;Acc:P28571]	SNF
ENSMUSG00000086938	4930481A15Rik	41.5429	54.1977	44.8776	77.5207	93.168	160.554	46.8727	110.414	-2.3586	-1.23793	0.000693145	0.0187808	19	5406740	5422847	+	2240	antisense	RIKEN cDNA 4930481A15 gene [Source:MGI Symbol;Acc:MGI:1922181]	-
ENSMUSG00000030077	Chl1	31.1572	41.4453	64.8233	143.557	94.2148	86.1509	45.8086	107.974	-2.36001	-1.23879	0.00103609	0.0247292	6	103510586	103750211	+	12293	protein_coding	Neural cell adhesion molecule L1-like protein Processed neural cell adhesion molecule L1-like protein [Source:UniProtKB/Swiss-Prot;Acc:P70232]	I-set
ENSMUSG00000024076	Vit	157.674	195.537	236.356	458.425	468.98	473.83	196.522	467.079	-2.3781	-1.24981	1.81459e-10	2.30372e-07	17	78508063	78627409	+	2720	protein_coding	vitrin [Source:MGI Symbol;Acc:MGI:1921449]	VWA
ENSMUSG00000026090	2010300C02Rik	94.4157	77.577	124.66	297.641	147.603	264.327	98.8843	236.524	-2.39219	-1.25833	9.37064e-05	0.0044758	1	37611677	37720085	-	5075	protein_coding	RIKEN cDNA 2010300C02 gene [Source:MGI Symbol;Acc:MGI:1919347]	-
ENSMUSG00000039058	Ak5	66.091	65.8873	57.8423	182.796	104.683	166.428	63.2735	151.302	-2.39355	-1.25915	2.33426e-05	0.00170945	3	152462815	152668360	-	3404	protein_coding	Adenylate kinase isoenzyme 5 [Source:UniProtKB/Swiss-Prot;Acc:Q920P5]	ADK
ENSMUSG00000027316	Gfra4	93.4716	78.6397	82.7743	203.851	205.179	204.608	84.9619	204.546	-2.40473	-1.26587	1.55502e-09	1.34518e-06	2	131039632	131043088	-	2165	protein_coding	GDNF family receptor alpha-4 [Source:UniProtKB/Swiss-Prot;Acc:Q9JJT2]	-
ENSMUSG00000050830	Vwc2	52.8728	40.3826	48.8668	159.827	66.9972	115.521	47.374	114.115	-2.40903	-1.26845	0.000767593	0.0203446	11	11114223	11268931	+	6041	protein_coding	von Willebrand factor C domain containing 2 [Source:MGI Symbol;Acc:MGI:2442987]	VWC
ENSMUSG00000035561	Aldh1b1	69.8676	44.6334	37.8967	123.459	64.9035	182.092	50.7992	123.485	-2.42928	-1.28053	0.00283118	0.0477582	4	45799022	45804604	+	2298	protein_coding	Aldehyde dehydrogenase X, mitochondrial [Source:UniProtKB/Swiss-Prot;Acc:Q9CZS1]	Aldedh
ENSMUSG00000087626	Gm15050	15.1065	18.0659	17.9511	37.3248	49.2011	38.1805	17.0412	41.5688	-2.44002	-1.2869	0.00254372	0.0443025	6	52172881	52174059	+	552	antisense	predicted gene 15050 [Source:MGI Symbol;Acc:MGI:3705180]	-
ENSMUSG00000036502	Tmem255a	194.496	221.041	367.997	701.515	560.055	652.985	261.178	638.185	-2.444	-1.28925	5.623e-07	0.000125043	X	38196573	38252439	-	4490	protein_coding	Transmembrane protein 255A [Source:UniProtKB/Swiss-Prot;Acc:Q8BHW5]	-
ENSMUSG00000046442	Ppm1e	34.9338	31.881	28.9211	73.6925	72.2314	89.0879	31.912	78.3373	-2.45383	-1.29503	5.45e-05	0.00306936	11	87226906	87359023	-	6702	protein_coding	Protein phosphatase 1E [Source:UniProtKB/Swiss-Prot;Acc:Q80TL0]	PP2C
ENSMUSG00000037681	Esyt3	33.0455	38.2572	40.8885	124.416	79.5592	74.4031	37.3971	92.7927	-2.48508	-1.31329	0.000142459	0.00611231	9	99309963	99358557	-	7138	protein_coding	Extended synaptotagmin-3 [Source:UniProtKB/Swiss-Prot;Acc:Q5DTI8]	C2
ENSMUSG00000040867	Begain	85.9183	68.0127	100.725	255.531	249.146	129.226	84.8855	211.301	-2.48717	-1.3145	4.8638e-05	0.00282388	12	109032187	109068217	-	4408	protein_coding	brain enriched guanylate kinase associated [Source:HGNC Symbol;Acc:HGNC:24163]	-
ENSMUSG00000037406	Htra4	88.7508	71.2008	86.7634	171.311	122.479	327.961	82.2384	207.25	-2.51985	-1.33334	0.0003259	0.0109042	8	25024929	25038962	-	2404	protein_coding	Serine protease HTRA4 [Source:UniProtKB/Swiss-Prot;Acc:A2RT60]	-
ENSMUSG00000032487	Ptgs2	29.2689	24.4421	24.932	52.6375	80.606	65.5922	26.2143	66.2786	-2.52227	-1.33473	0.000254075	0.00913817	1	150100031	150108227	+	4580	protein_coding	Prostaglandin G/H synthase 2 [Source:UniProtKB/Swiss-Prot;Acc:Q05769]	An_peroxidase
ENSMUSG00000037605	Adgrl3	41.5429	48.8842	74.7961	215.335	99.449	103.773	55.0744	139.519	-2.53576	-1.34242	0.000799168	0.020938	5	81020138	81825133	+	17750	protein_coding	Adhesion G protein-coupled receptor L3 [Source:UniProtKB/Swiss-Prot;Acc:Q80TS3]	7tm_2
ENSMUSG00000000739	Sult5a1	66.091	54.1977	106.709	223.949	144.463	208.524	75.6659	192.312	-2.54122	-1.34552	3.07496e-05	0.00206146	8	123140192	123158315	-	4419	protein_coding	sulfotransferase family 5A, member 1 [Source:MGI Symbol;Acc:MGI:1931463]	Sulfotransfer_1
ENSMUSG00000027015	Cybrd1	238.872	114.771	126.655	533.075	387.328	302.507	160.099	407.636	-2.54345	-1.34679	4.0463e-05	0.00246998	2	71117923	71142926	+	5339	protein_coding	Cytochrome b reductase 1 [Source:UniProtKB/Swiss-Prot;Acc:Q925G2]	Cytochrom_B561
ENSMUSG00000038244	Mical2	551.388	290.117	495.649	1159.94	624.958	1630.01	445.718	1138.3	-2.55335	-1.35239	7.9401e-05	0.00405568	7	112225856	112355194	+	11510	protein_coding	[F-actin]-monooxygenase MICAL2 [Source:UniProtKB/Swiss-Prot;Acc:Q8BML1]	CH
ENSMUSG00000027239	Mdk	90.6391	104.145	151.587	480.437	164.352	247.684	115.457	297.491	-2.57817	-1.36635	0.00045703	0.0141014	2	91929805	91932297	-	1324	protein_coding	Midkine [Source:UniProtKB/Swiss-Prot;Acc:P12025]	-
ENSMUSG00000041351	Rap1gap	53.817	40.3826	51.8586	112.931	152.837	113.563	48.686	126.444	-2.59059	-1.37328	1.99859e-06	0.000289788	4	137664726	137729861	+	6429	protein_coding	Mus musculus Rap1 GTPase-activating protein (Rap1gap), transcript variant 5, mRNA. [Source:RefSeq mRNA;Acc:NM_001331215]	-
ENSMUSG00000060548	Tnfrsf19	100.081	57.3857	152.584	314.868	215.647	274.117	103.35	268.211	-2.59325	-1.37476	6.31384e-05	0.00339625	14	60963875	61046490	-	4738	protein_coding	Tumor necrosis factor receptor superfamily member 19 [Source:UniProtKB/Swiss-Prot;Acc:Q9JLL3]	-
ENSMUSG00000030849	Fgfr2	275.694	165.781	217.407	735.968	376.859	603.057	219.627	571.961	-2.60309	-1.38023	1.668e-06	0.000271571	7	130162451	133123350	-	10328	protein_coding	fibroblast growth factor receptor 2 isoform 3 [Source:RefSeq peptide;Acc:NP_001334567]	Pkinase_Tyr
ENSMUSG00000059146	Ntrk3	87.8066	112.646	118.676	221.078	305.675	305.444	106.376	277.399	-2.60924	-1.38363	6.53431e-09	4.10873e-06	7	78175959	78738012	-	30170	protein_coding	NT-3 growth factor receptor [Source:UniProtKB/Swiss-Prot;Acc:Q6VNS1]	Pkinase_Tyr
ENSMUSG00000115009	AC122397.1	36.8221	15.9405	38.894	86.1341	91.0743	64.6132	30.5522	80.6072	-2.62834	-1.39415	0.000597958	0.0169339	15	38436225	38455134	-	2819	lincRNA	-	-
ENSMUSG00000020439	Smtn	1437.95	1110.52	1440.07	3359.23	1886.39	5274.79	1329.52	3506.8	-2.63762	-1.39924	7.89991e-06	0.000787185	11	3517523	3540612	-	4380	protein_coding	Smoothelin [Source:UniProtKB/Swiss-Prot;Acc:Q921U8]	CH
ENSMUSG00000067149	Jchain	374.83	631.243	235.358	1513.09	740.11	1024.02	413.811	1092.41	-2.64106	-1.40111	8.01506e-05	0.00408253	5	88519809	88527891	-	2517	protein_coding	Immunoglobulin J chain [Source:UniProtKB/Swiss-Prot;Acc:P01592]	-
ENSMUSG00000019831	Wasf1	128.405	130.712	147.598	473.738	215.647	385.721	135.572	358.369	-2.64481	-1.40316	2.3064e-06	0.000312812	10	40883475	40938570	+	2854	protein_coding	WAS protein family, member 1 [Source:MGI Symbol;Acc:MGI:1890563]	-
ENSMUSG00000032085	Tagln	44.3754	45.6961	53.8532	93.7905	64.9035	222.23	47.9749	126.975	-2.64812	-1.40497	0.00213572	0.0394178	9	45929619	45936058	-	1988	protein_coding	Transgelin [Source:UniProtKB/Swiss-Prot;Acc:P37804]	CH
ENSMUSG00000027797	Dclk1	328.567	296.493	251.315	608.681	399.89	1317.72	292.125	775.43	-2.6546	-1.4085	0.000149637	0.00628717	3	55242364	55539068	+	15296	protein_coding	Mus musculus doublecortin-like kinase 1 (Dclk1), transcript variant 12, mRNA. [Source:RefSeq mRNA;Acc:NM_001357475]	Pkinase
ENSMUSG00000086040	Wipf3	36.8221	29.7556	55.8477	148.342	66.9972	109.647	40.8085	108.329	-2.65497	-1.40869	0.000462141	0.0141871	6	54429603	54503768	+	7114	protein_coding	WAS/WASL interacting protein family, member 3 [Source:MGI Symbol;Acc:MGI:3044681]	-
ENSMUSG00000038418	Egr1	321.958	510.096	447.779	1528.4	726.501	1175.76	426.611	1143.56	-2.68192	-1.42327	5.32771e-07	0.000122976	18	34859823	34864984	+	4484	protein_coding	Early growth response protein 1 [Source:UniProtKB/Swiss-Prot;Acc:P08046]	-
ENSMUSG00000025321	Itgb8	56.6494	34.0064	46.8722	137.815	127.713	104.752	45.8427	123.427	-2.68463	-1.42472	2.68353e-06	0.00034705	12	119158022	119238802	-	11060	protein_coding	integrin subunit beta 8 [Source:HGNC Symbol;Acc:HGNC:6163]	-
ENSMUSG00000046714	Foxc2	55.7053	57.3857	59.8369	178.011	154.931	131.184	57.6426	154.709	-2.68483	-1.42483	2.41294e-08	1.33333e-05	8	121116171	121118895	+	2725	protein_coding	Forkhead box protein C2 [Source:UniProtKB/Swiss-Prot;Acc:Q61850]	Fork_head
ENSMUSG00000031673	Cdh11	684.514	451.647	793.836	2263.41	1585.95	1336.32	643.332	1728.56	-2.68637	-1.42566	4.40811e-08	1.91386e-05	8	102632095	102785642	-	8904	protein_coding	Cadherin-11 [Source:UniProtKB/Swiss-Prot;Acc:P55288]	Cadherin
ENSMUSG00000020175	Rab36	40.5988	32.9437	36.8994	97.6187	86.887	112.584	36.8139	99.0298	-2.68721	-1.42611	2.01121e-06	0.000289788	10	75037058	75054748	+	6175	protein_coding	Mus musculus RAB36, member RAS onco family (Rab36), transcript variant 1, mRNA. [Source:RefSeq mRNA;Acc:NM_001359270]	Ras
ENSMUSG00000045319	Proser2	46.2637	39.3199	47.8695	103.361	55.4821	200.693	44.4844	119.845	-2.6946	-1.43007	0.00177163	0.0345885	2	6097607	6130211	-	9563	protein_coding	Proline and serine-rich protein 2 [Source:UniProtKB/Swiss-Prot;Acc:Q8C5R2]	-
ENSMUSG00000021567	Nkd2	43.4312	35.0691	59.8369	142.6	74.325	156.638	46.1124	124.521	-2.70047	-1.43321	0.000154973	0.00637907	13	73818534	73847631	-	4826	protein_coding	Mus musculus naked cuticle 2 (Nkd2), transcript variant 2, mRNA. [Source:RefSeq mRNA;Acc:NM_001347535]	-
ENSMUSG00000038486	Sv2a	44.3754	35.0691	42.8831	125.373	84.7933	122.373	40.7758	110.847	-2.71697	-1.442	3.28785e-06	0.000405094	3	96181151	96195521	+	4636	protein_coding	Synaptic vesicle glycoprotein 2A [Source:UniProtKB/Swiss-Prot;Acc:Q9JIS5]	Sugar_tr
ENSMUSG00000020646	Mboat2	33.0455	13.8151	20.9429	54.5516	57.5757	73.4241	22.6012	61.8505	-2.72315	-1.44528	0.00072127	0.0193133	12	24830879	24964397	+	9566	protein_coding	Lysophospholipid acyltransferase 2 [Source:UniProtKB/Swiss-Prot;Acc:Q8R3I2]	MBOAT
ENSMUSG00000039519	Cyp7b1	34.9338	36.1318	49.864	137.815	40.8264	151.743	40.3099	110.128	-2.73457	-1.45132	0.00265123	0.0453945	3	18071950	18243338	-	2166	protein_coding	25-hydroxycholesterol 7-alpha-hydroxylase [Source:UniProtKB/Swiss-Prot;Acc:Q60991]	p450
ENSMUSG00000026768	Itga8	105.746	60.5738	95.739	319.653	113.058	285.864	87.3528	239.525	-2.74076	-1.45458	0.000249875	0.00909475	2	12106632	12301922	-	7368	protein_coding	Integrin alpha-8 Integrin alpha-8 heavy chain Integrin alpha-8 light chain [Source:UniProtKB/Swiss-Prot;Acc:A2ARA8]	FG-GAP
ENSMUSG00000053965	Pde5a	364.445	318.81	445.785	1593.48	606.115	909.48	376.346	1036.36	-2.75395	-1.4615	4.96831e-06	0.000555811	3	122728947	122859374	+	9831	protein_coding	cGMP-specific 3',5'-cyclic phosphodiesterase [Source:UniProtKB/Swiss-Prot;Acc:Q8CG03]	GAF
ENSMUSG00000097767	Miat	36.8221	31.881	37.8967	75.6066	132.948	88.1089	35.5333	98.8877	-2.77718	-1.47362	2.10062e-05	0.00157255	5	112213228	112229395	-	9293	lincRNA	myocardial infarction associated transcript (non-protein coding) [Source:MGI Symbol;Acc:MGI:2444886]	-
ENSMUSG00000026435	Slc45a3	42.4871	35.0691	24.932	127.287	43.9669	113.563	34.1627	94.9389	-2.78012	-1.47515	0.00126011	0.0281595	1	131962967	131982969	+	3563	protein_coding	Solute carrier family 45 member 3 [Source:UniProtKB/Swiss-Prot;Acc:Q8K0H7]	MFS_1
ENSMUSG00000032968	Inha	16.9948	22.3167	17.9511	45.9382	31.4049	82.235	19.0875	53.1927	-2.79385	-1.48225	0.0025105	0.0440182	1	75507077	75510366	+	1475	protein_coding	Inhibin alpha chain [Source:UniProtKB/Swiss-Prot;Acc:Q04997]	-
ENSMUSG00000033450	Tagap	134.07	116.897	226.383	586.669	281.598	468.935	159.117	445.734	-2.80153	-1.48621	8.04523e-06	0.000795821	17	7926000	7934897	+	3080	protein_coding	T-cell activation Rho GTPase-activating protein [Source:UniProtKB/Swiss-Prot;Acc:B2RWW0]	RhoGAP
ENSMUSG00000070802	Pnmal2	53.817	25.5048	44.8776	155.999	80.606	113.563	41.3998	116.722	-2.81371	-1.49248	0.000121629	0.00535724	7	16944682	16948828	+	4147	protein_coding	PNMA-like 2 [Source:MGI Symbol;Acc:MGI:3645856]	-
ENSMUSG00000045680	Tcf21	67.0352	145.59	148.595	468.953	251.239	299.57	120.407	339.921	-2.82714	-1.49934	1.94319e-05	0.00151055	10	22817281	22820174	-	2349	protein_coding	Transcription factor 21 [Source:UniProtKB/Swiss-Prot;Acc:O35437]	HLH
ENSMUSG00000037579	Kcnh3	20.7715	24.4421	33.9076	89.0053	68.044	66.5712	26.3737	74.5402	-2.83009	-1.50085	4.01831e-05	0.00246998	15	99224861	99242817	+	5756	protein_coding	Potassium voltage-gated channel subfamily H member 3 [Source:UniProtKB/Swiss-Prot;Acc:Q9WVJ0]	Ion_trans
ENSMUSG00000027883	Gpsm2	174.669	147.715	186.492	490.008	281.598	674.523	169.625	482.043	-2.84186	-1.50684	9.52661e-07	0.000177263	3	108678638	108722309	-	3909	protein_coding	G-protein-signaling modulator 2 [Source:UniProtKB/Swiss-Prot;Acc:Q8VDU0]	-
ENSMUSG00000043635	Adamts3	31.1572	38.2572	47.8695	90.9194	54.4352	187.966	39.0946	111.107	-2.84508	-1.50847	0.00136203	0.0296733	5	89677087	89883334	-	5430	protein_coding	a disintegrin-like and metallopeptidase (reprolysin type) with thrombospondin type 1 motif, 3 [Source:MGI Symbol;Acc:MGI:3045353]	TSP_1
ENSMUSG00000042109	Csdc2	58.5378	47.8215	61.8314	198.109	87.9338	201.672	56.0635	162.571	-2.90012	-1.53611	2.56669e-05	0.00182827	15	81936759	81950941	+	4623	protein_coding	Cold shock domain-containing protein C2 [Source:UniProtKB/Swiss-Prot;Acc:Q91YQ3]	CSD
ENSMUSG00000040896	Kcnd3	111.411	35.0691	113.69	272.758	130.854	354.394	86.7232	252.669	-2.91059	-1.54131	0.000896579	0.0226105	3	105452330	105674002	+	9587	protein_coding	potassium voltage-gated channel, Shal-related family, member 3 [Source:MGI Symbol;Acc:MGI:1928743]	Ion_trans
ENSMUSG00000079056	Kcnip3	53.817	51.0096	67.8151	149.299	107.824	249.642	57.5472	168.922	-2.93615	-1.55393	1.43302e-05	0.00122681	2	127456498	127522094	-	3546	protein_coding	Kv channel interacting protein 3, calsenilin [Source:MGI Symbol;Acc:MGI:1929258]	-
ENSMUSG00000112358	AC108802.1	25.4922	41.4453	33.9076	60.2939	96.3085	139.016	33.615	98.5396	-2.93712	-1.5544	0.000132079	0.00572081	12	46701075	46704216	-	3142	TEC	-	-
ENSMUSG00000020704	Asic2	217.156	182.784	292.203	699.601	585.179	765.569	230.715	683.449	-2.96154	-1.56635	9.47841e-13	3.45678e-09	11	80880169	81968457	-	4264	protein_coding	Acid-sensing ion channel 2 [Source:UniProtKB/Swiss-Prot;Acc:Q925H0]	-
ENSMUSG00000051331	Cacna1c	356.891	256.11	309.157	933.12	517.135	1284.43	307.386	911.562	-2.9651	-1.56808	3.08124e-07	7.91357e-05	6	118587240	119196418	-	21191	protein_coding	Voltage-dependent L-type calcium channel subunit alpha-1C [Source:UniProtKB/Swiss-Prot;Acc:Q01815]	Ion_trans
ENSMUSG00000023169	Slc38a1	257.755	189.16	331.097	879.525	285.785	1150.31	259.338	771.874	-2.97628	-1.57351	0.00015543	0.00638098	15	96571418	96642913	-	17236	protein_coding	Sodium-coupled neutral amino acid transporter 1 [Source:UniProtKB/Swiss-Prot;Acc:Q8K2P7]	Aa_trans
ENSMUSG00000029769	Ccdc136	36.8221	27.6302	50.8613	155.999	68.044	120.416	38.4379	114.819	-2.9867	-1.57855	9.11804e-05	0.0044338	6	29396309	29426994	+	4334	protein_coding	Mus musculus coiled-coil domain containing 136 (Ccdc136), transcript variant 4, mRNA. [Source:RefSeq mRNA;Acc:NM_001347072]	-
ENSMUSG00000028883	Sema3a	120.852	80.7651	125.657	333.052	207.273	440.545	109.092	326.956	-2.99545	-1.58277	5.81573e-07	0.000127771	5	13125414	13602565	+	13868	protein_coding	Semaphorin-3A [Source:UniProtKB/Swiss-Prot;Acc:O08665]	Sema
ENSMUSG00000039431	Mtmr7	33.9897	12.7524	23.9347	47.8523	47.1074	117.479	23.5589	70.8128	-2.9965	-1.58328	0.00280577	0.0474436	8	40551095	40634797	-	4454	protein_coding	Myotubularin-related protein 7 [Source:UniProtKB/Swiss-Prot;Acc:Q9Z2C9]	-
ENSMUSG00000029211	Gabra4	14.1624	10.627	17.9511	55.5087	48.1542	25.4537	14.2468	43.0389	-3.01536	-1.59233	0.00175688	0.034411	5	71569749	71658308	-	6083	protein_coding	Gamma-aminobutyric acid receptor subunit alpha-4 [Source:UniProtKB/Swiss-Prot;Acc:Q9D6F4]	Neur_chan_LBD
ENSMUSG00000000402	Egfl6	60.4261	29.7556	45.8749	193.323	118.292	99.8568	45.3522	137.157	-3.01772	-1.59346	2.82775e-05	0.00194345	X	166523007	166585720	-	2704	protein_coding	Epidermal growth factor-like protein 6 [Source:UniProtKB/Swiss-Prot;Acc:Q9JJZ5]	EGF_CA
ENSMUSG00000032374	Plod2	221.877	249.734	266.274	856.556	513.994	857.593	245.962	742.715	-3.02111	-1.59508	1.03811e-11	1.893e-08	9	92542223	92608428	+	5392	protein_coding	Procollagen-lysine,2-oxoglutarate 5-dioxygenase 2 [Source:UniProtKB/Swiss-Prot;Acc:Q9R0B9]	-
ENSMUSG00000025789	St8sia2	18.8831	21.254	56.845	143.557	77.4655	72.4451	32.3274	97.8225	-3.0275	-1.59813	0.00135345	0.0295924	7	73939119	74013690	-	5384	protein_coding	Alpha-2,8-sialyltransferase 8B [Source:UniProtKB/Swiss-Prot;Acc:O35696]	Glyco_transf_29
ENSMUSG00000021536	Adcy2	47.2079	12.7524	21.9402	108.146	49.2011	92.0249	27.3001	83.124	-3.03401	-1.60123	0.0020982	0.0389223	13	68620043	68999541	-	4211	protein_coding	adenylate cyclase 2 [Source:HGNC Symbol;Acc:HGNC:233]	Guanylate_cyc
ENSMUSG00000029093	Sorcs2	57.5936	79.7024	37.8967	317.739	83.7465	132.163	58.3976	177.883	-3.05032	-1.60896	0.000958782	0.0234908	5	36017180	36398139	-	8802	protein_coding	sortilin-related VPS10 domain containing receptor 2 [Source:MGI Symbol;Acc:MGI:1932289]	-
ENSMUSG00000026479	Lamc2	40.5988	30.8183	34.9048	101.447	50.2479	174.26	35.4406	108.652	-3.06514	-1.61595	0.000454758	0.0141014	1	153122756	153186447	-	8039	protein_coding	laminin subunit gamma 2 [Source:HGNC Symbol;Acc:HGNC:6493]	Laminin_EGF
ENSMUSG00000025407	Gli1	33.0455	22.3167	12.9647	71.7785	43.9669	93.9828	22.7756	69.9094	-3.06555	-1.61615	0.000657723	0.0181721	10	127329882	127341974	-	4995	protein_coding	Zinc finger protein GLI1 [Source:UniProtKB/Swiss-Prot;Acc:P47806]	-
ENSMUSG00000021379	Id4	211.491	147.715	226.383	706.3	478.402	620.678	195.196	601.793	-3.08123	-1.6235	3.68412e-12	7.46444e-09	13	48261228	48266026	+	3849	protein_coding	DNA-binding protein inhibitor ID-4 [Source:UniProtKB/Swiss-Prot;Acc:P41139]	HLH
ENSMUSG00000010311	Optc	31.1572	30.8183	19.9456	92.8335	46.0606	113.563	27.307	84.1522	-3.08508	-1.62531	0.000201319	0.00777767	1	133897199	133907999	-	2575	protein_coding	opticin isoform 4 [Source:RefSeq peptide;Acc:NP_001153894]	-
ENSMUSG00000060212	Pcnx2	80.2534	35.0691	90.7526	257.445	182.149	197.756	68.6917	212.45	-3.08715	-1.62628	3.78837e-06	0.000448577	8	125751508	125898317	-	9574	protein_coding	Pecanex-like protein 2 [Source:UniProtKB/Swiss-Prot;Acc:Q5DU28]	-
ENSMUSG00000055022	Cntn1	49.0962	47.8215	98.7308	219.164	116.198	269.222	65.2162	201.528	-3.09103	-1.62809	4.78641e-05	0.00278872	15	92051165	92341967	+	9433	protein_coding	Mus musculus contactin 1 (Cntn1), transcript variant 4, mRNA. [Source:RefSeq mRNA;Acc:NM_001358051]	fn3
ENSMUSG00000020431	Adcy1	56.6494	39.3199	70.8069	229.691	190.523	96.9198	55.5921	172.378	-3.09744	-1.63108	1.92924e-05	0.00151055	11	7063489	7178506	+	12522	protein_coding	Adenylate cyclase type 1 [Source:UniProtKB/Swiss-Prot;Acc:O88444]	Guanylate_cyc
ENSMUSG00000035112	Wnk4	16.0507	22.3167	27.9239	78.4778	51.2947	75.3821	22.0971	68.3849	-3.10339	-1.63384	4.18548e-05	0.0025106	11	101260567	101277409	+	4148	protein_coding	WNK lysine deficient protein kinase 4 [Source:MGI Symbol;Acc:MGI:1917097]	Pkinase
ENSMUSG00000038738	Shank1	50.9845	34.0064	36.8994	126.33	145.51	107.689	40.6301	126.509	-3.10391	-1.63409	6.26425e-08	2.4304e-05	7	44310253	44360572	+	10514	protein_coding	SH3 and multiple ankyrin repeat domains protein 1 [Source:UniProtKB/Swiss-Prot;Acc:D3YZU1]	SAM_1
ENSMUSG00000032289	Thsd4	123.685	99.8937	158.568	511.063	190.523	487.536	127.382	396.374	-3.11183	-1.63776	7.3714e-06	0.000742638	9	59966931	60522046	-	13986	protein_coding	Thrombospondin type-1 domain-containing protein 4 [Source:UniProtKB/Swiss-Prot;Acc:Q3UTY6]	TSP_1
ENSMUSG00000050875	A730017C20Rik	14.1624	10.627	23.9347	45.9382	34.5454	71.4661	16.2414	50.6499	-3.11625	-1.63981	0.00115518	0.0265459	18	59062248	59076962	+	5347	protein_coding	UPF0258 isoform c [Source:RefSeq peptide;Acc:NP_001161397]	-
ENSMUSG00000064294	Aox3	64.2027	76.5143	101.723	235.433	108.87	413.133	80.8132	252.479	-3.12609	-1.64436	0.000148682	0.00628673	1	58113130	58200698	+	7033	protein_coding	Aldehyde oxidase 3 [Source:UniProtKB/Swiss-Prot;Acc:G3X982]	Fer2
ENSMUSG00000023011	Faim2	31.1572	19.1286	21.9402	90.9194	93.168	43.0755	24.0753	75.7209	-3.13572	-1.6488	0.000176376	0.00702835	15	99497012	99528165	-	12520	protein_coding	Protein lifeguard 2 [Source:UniProtKB/Swiss-Prot;Acc:Q8K097]	-
ENSMUSG00000045062	Pcdhb7	22.6598	15.9405	18.9483	72.7355	39.7796	69.5081	19.1829	60.6744	-3.1596	-1.65974	0.000106258	0.00494288	18	37341702	37345202	+	3501	protein_coding	-	Cadherin
ENSMUSG00000065592	Mir145a	19.8273	15.9405	21.9402	38.2818	35.5923	108.668	19.236	60.8473	-3.16195	-1.66081	0.00223452	0.0409102	18	61647825	61647894	-	70	miRNA	microRNA 145a [Source:MGI Symbol;Acc:MGI:2676830]	-
ENSMUSG00000003469	Phyhip	52.8728	25.5048	88.758	208.636	98.4021	222.23	55.7119	176.423	-3.16422	-1.66185	0.000312061	0.0106106	14	70457476	70468832	+	2910	protein_coding	Phytanoyl-CoA hydroxylase-interacting protein [Source:UniProtKB/Swiss-Prot;Acc:Q8K0S0]	-
ENSMUSG00000053930	Shisa6	16.0507	21.254	11.9674	48.8093	52.3416	55.8023	16.424	52.3177	-3.19404	-1.67538	5.8269e-05	0.00324934	11	66211725	66525964	-	7449	protein_coding	shisa family member 6 [Source:HGNC Symbol;Acc:HGNC:34491]	-
ENSMUSG00000042680	Garem1	45.3195	38.2572	40.8885	153.127	66.9972	179.155	41.4884	133.093	-3.20865	-1.68197	2.54132e-05	0.00181729	18	21127201	21300138	-	4923	protein_coding	GRB2-associated and regulator of MAPK protein [Source:UniProtKB/Swiss-Prot;Acc:Q3UFT3]	-
ENSMUSG00000046844	Vat1l	30.213	32.9437	40.8885	158.87	84.7933	91.0459	34.6817	111.57	-3.22083	-1.68743	4.49834e-06	0.000514226	8	114205612	114374071	+	5462	protein_coding	vesicle amine transport protein 1 like [Source:MGI Symbol;Acc:MGI:2142534]	ADH_N
ENSMUSG00000074987	Wt1os	26.4364	30.8183	48.8668	99.5328	117.245	126.289	35.3738	114.356	-3.234	-1.69332	3.67002e-07	8.92303e-05	2	105076538	105126510	-	4183	antisense	Wilms tumor 1 homolog, opposite strand [Source:MGI Symbol;Acc:MGI:2138884]	-
ENSMUSG00000034570	Inpp5j	27.3806	11.6897	24.932	68.9073	76.4187	64.6132	21.3341	69.9797	-3.2625	-1.70598	2.61499e-05	0.00183222	11	3494375	3504821	-	5092	protein_coding	Phosphatidylinositol 4,5-bisphosphate 5-phosphatase A [Source:UniProtKB/Swiss-Prot;Acc:P59644]	Exo_endo_phos
ENSMUSG00000037005	Xpnpep2	69.8676	105.207	130.644	536.903	226.116	241.81	101.906	334.943	-3.28983	-1.71801	5.81275e-06	0.000616253	X	48108725	48136981	+	4878	protein_coding	X-prolyl aminopeptidase (aminopeptidase P) 2, membrane-bound [Source:MGI Symbol;Acc:MGI:2180001]	Peptidase_M24
ENSMUSG00000028373	Astn2	54.7611	47.8215	67.8151	217.249	103.636	242.789	56.7992	187.892	-3.30864	-1.72624	1.79715e-06	0.000282509	4	65380803	66404611	-	4959	protein_coding	Astrotactin-2 [Source:UniProtKB/Swiss-Prot;Acc:Q80Z10]	-
ENSMUSG00000067780	Pi15	169.004	89.2667	168.54	465.124	255.427	695.081	142.27	471.878	-3.31491	-1.72897	3.56723e-06	0.00042795	1	17601901	17630939	+	6923	protein_coding	peptidase inhibitor 15 [Source:MGI Symbol;Acc:MGI:1934659]	SCP
ENSMUSG00000042258	Isl1	39.6546	26.5675	46.8722	143.557	90.0275	141.953	37.6981	125.179	-3.31643	-1.72963	5.4495e-07	0.000124214	13	116298281	116309689	-	3959	protein_coding	Insulin enhancer protein ISL-1 [Source:UniProtKB/Swiss-Prot;Acc:P61372]	Homeobox
ENSMUSG00000060044	Tmem26	18.8831	20.1913	17.9511	88.0482	32.4518	68.5292	19.0085	63.0097	-3.32126	-1.73173	0.000269964	0.00951367	10	68723646	68782650	+	5282	protein_coding	Transmembrane protein 26 [Source:UniProtKB/Swiss-Prot;Acc:Q3UP23]	-
ENSMUSG00000005089	Slc1a2	10.3857	9.56429	11.9674	45.9382	20.9366	39.1595	10.6391	35.3448	-3.32594	-1.73376	0.00135759	0.0296119	2	102658659	102790784	+	13133	protein_coding	solute carrier family 1 (glial high affinity glutamate transporter), member 2 [Source:MGI Symbol;Acc:MGI:101931]	SDF
ENSMUSG00000030222	Rerg	27.3806	30.8183	32.9103	115.803	55.4821	134.121	30.3697	101.802	-3.35731	-1.74731	1.70509e-05	0.00136971	6	137054825	137170497	-	2731	protein_coding	Ras-related and estrogen-regulated growth inhibitor [Source:UniProtKB/Swiss-Prot;Acc:Q8R367]	Ras
ENSMUSG00000005611	Mrvi1	941.325	829.968	1253.58	3705.68	1779.61	4679.56	1008.29	3388.29	-3.36046	-1.74866	2.55257e-08	1.369e-05	7	110868266	110982461	-	6827	protein_coding	Protein MRVI1 [Source:UniProtKB/Swiss-Prot;Acc:Q9WUX5]	-
ENSMUSG00000047298	Kcnv2	16.9948	14.8778	21.9402	83.263	40.8264	57.7603	17.9376	60.6166	-3.38073	-1.75734	8.15099e-05	0.00412024	19	27322588	27337179	+	5108	protein_coding	Potassium voltage-gated channel subfamily V member 2 [Source:UniProtKB/Swiss-Prot;Acc:Q8CFS6]	Ion_trans
ENSMUSG00000089736	Tgfbr3l	12.274	12.7524	12.9647	25.8402	45.0137	57.7603	12.6637	42.8714	-3.38422	-1.75883	0.000506346	0.0150601	8	4248214	4251423	+	2930	protein_coding	transforming growth factor beta receptor 3 like [Source:HGNC Symbol;Acc:HGNC:44152]	Zona_pellucida
ENSMUSG00000023243	Kcnk5	71.756	92.4548	118.676	432.585	163.306	361.247	94.2957	319.046	-3.38638	-1.75974	1.58126e-06	0.000260856	14	20140057	20181809	-	3404	protein_coding	potassium two pore domain channel subfamily K member 5 [Source:HGNC Symbol;Acc:HGNC:6280]	Ion_trans_2
ENSMUSG00000028370	Pappa	34.9338	30.8183	41.8858	182.796	59.6694	123.352	35.8793	121.939	-3.40029	-1.76566	4.53884e-05	0.0026872	4	65124174	65357509	+	11027	protein_coding	Pappalysin-1 [Source:UniProtKB/Swiss-Prot;Acc:Q8R4K8]	Sushi
ENSMUSG00000019880	Rspo3	49.0962	59.5111	122.666	453.64	154.931	178.176	77.091	262.249	-3.40345	-1.767	0.000162362	0.00663828	10	29452416	29535867	-	3090	protein_coding	R-spondin-3 [Source:UniProtKB/Swiss-Prot;Acc:Q2TJ95]	-
ENSMUSG00000042607	Asb4	16.9948	15.9405	10.9701	41.153	27.2176	83.214	14.6351	50.5282	-3.45475	-1.78858	0.00113847	0.0262899	6	5383386	5433022	+	3932	protein_coding	Mus musculus ankyrin repeat and SOCS box-containing 4 (Asb4), transcript variant 2, mRNA. [Source:RefSeq mRNA;Acc:NM_001355662]	SOCS_box
ENSMUSG00000001334	Fndc5	50.9845	22.3167	33.9076	174.182	78.5123	119.437	35.7362	124.044	-3.46268	-1.79189	1.98183e-05	0.00151213	4	129136999	129144593	+	2763	protein_coding	Fibronectin type III domain-containing protein 5 Irisin [Source:UniProtKB/Swiss-Prot;Acc:Q8K4Z2]	fn3
ENSMUSG00000002588	Pon1	88.7508	65.8873	86.7634	185.667	160.165	493.41	80.4672	279.747	-3.47537	-1.79717	1.76633e-05	0.00141011	6	5168090	5193946	-	2898	protein_coding	paraoxonase 1 [Source:MGI Symbol;Acc:MGI:103295]	-
ENSMUSG00000022330	Osr2	70.8118	89.2667	77.7879	300.512	130.854	401.385	79.2888	277.584	-3.50438	-1.80916	2.01399e-06	0.000289788	15	35296098	35303305	+	3623	protein_coding	Protein odd-skipped-related 2 [Source:UniProtKB/Swiss-Prot;Acc:Q91ZD1]	-
ENSMUSG00000089901	Gm8113	109.522	91.3921	120.671	455.554	485.73	193.84	107.195	378.374	-3.52787	-1.8188	1.08851e-07	3.60892e-05	14	43925390	43933411	+	2721	protein_coding	-	-
ENSMUSG00000050010	Shisa3	19.8273	22.3167	18.9483	139.729	31.4049	45.0334	20.3641	72.0557	-3.54426	-1.82549	0.00177689	0.0346171	5	67607882	67623552	+	4754	protein_coding	shisa family member 3 [Source:HGNC Symbol;Acc:HGNC:25159]	-
ENSMUSG00000024112	Cacna1h	88.7508	52.0723	76.7906	297.641	113.058	375.931	72.5379	262.21	-3.61255	-1.85302	9.55634e-06	0.000917157	17	25374285	25433783	-	9763	protein_coding	voltage-dependent T-type calcium channel subunit alpha-1H isoform 2 [Source:RefSeq peptide;Acc:NP_001157163]	Ion_trans
ENSMUSG00000005124	Wisp1	41.5429	17.0032	29.9184	111.974	41.8732	168.386	29.4882	107.411	-3.63566	-1.86222	0.000467693	0.0142854	15	66891320	66923201	+	5565	protein_coding	WNT1 inducible signaling pathway protein 1 [Source:MGI Symbol;Acc:MGI:1197008]	VWC
ENSMUSG00000048038	Ccdc187	18.8831	4.2508	5.98369	36.3678	34.5454	37.2015	9.70588	36.0382	-3.67858	-1.87915	0.00238862	0.0428706	2	26243469	26294557	-	9827	protein_coding	Coiled-coil domain-containing protein 187 [Source:UniProtKB/Swiss-Prot;Acc:Q8C5V8]	-
ENSMUSG00000003279	Dlgap1	16.0507	8.50159	16.9538	48.8093	27.2176	77.3401	13.8353	51.1223	-3.6867	-1.88233	0.000573752	0.0164759	17	69969073	70821413	+	16992	protein_coding	Mus musculus DLG associated protein 1 (Dlgap1), transcript variant 6, mRNA. [Source:RefSeq mRNA;Acc:NM_001347412]	-
ENSMUSG00000037686	Aspg	27.3806	20.1913	8.97553	51.6805	54.4352	102.794	18.8491	69.6365	-3.68907	-1.88326	0.000204278	0.00785866	12	112106679	112127559	+	3521	protein_coding	60 kDa lysophospholipase L-asparaginase Platelet-activating factor acetylhydrolase [Source:UniProtKB/Swiss-Prot;Acc:A0JNU3]	-
ENSMUSG00000047787	Flrt1	50.9845	41.4453	54.8505	233.519	103.636	210.482	49.0934	182.546	-3.7181	-1.89457	1.03824e-07	3.50598e-05	19	7092014	7105729	-	5859	protein_coding	Leucine-rich repeat transmembrane protein FLRT1 [Source:UniProtKB/Swiss-Prot;Acc:Q6RKD8]	-
ENSMUSG00000059991	Nptx2	22.6598	13.8151	23.9347	68.9073	64.9035	94.9618	20.1365	76.2576	-3.77547	-1.91666	1.03604e-06	0.000188922	5	144545902	144557478	+	2536	protein_coding	Neuronal pentraxin-2 [Source:UniProtKB/Swiss-Prot;Acc:O70340]	-
ENSMUSG00000042155	Klhl23	138.791	83.9532	108.704	362.72	249.146	652.006	110.483	421.291	-3.8105	-1.92998	6.79587e-08	2.58172e-05	2	69821944	69836651	+	4925	protein_coding	Kelch-like protein 23 [Source:UniProtKB/Swiss-Prot;Acc:Q6GQU2]	BTB
ENSMUSG00000048485	Zbtb8b	9.44157	8.50159	4.9864	24.8832	17.7961	45.0334	7.64319	29.2376	-3.8267	-1.9361	0.00232924	0.0421366	4	129425765	129440853	-	6489	protein_coding	zinc finger and BTB domain containing 8b [Source:MGI Symbol;Acc:MGI:2387181]	BTB
ENSMUSG00000045876	Pcdhb8	6.6091	9.56429	5.98369	22.9691	29.3113	32.3066	7.38569	28.1957	-3.83086	-1.93767	0.000692367	0.0187808	18	37355121	37358604	+	3484	protein_coding	Protocadherin beta-8 [Source:UniProtKB/Swiss-Prot;Acc:Q91XZ2]	Cadherin
ENSMUSG00000056025	Clca3a1	14.1624	49.9469	34.9048	143.557	41.8732	196.777	33.0047	127.402	-3.87201	-1.95308	0.000798759	0.020938	3	144729677	144760977	-	3899	protein_coding	Calcium-activated chloride channel regulator 3A-1 [Source:UniProtKB/Swiss-Prot;Acc:Q9QX15]	-
ENSMUSG00000033715	Akr1c14	232.263	250.797	388.94	1466.19	378.953	1546.8	290.666	1130.65	-3.89009	-1.9598	0.00173661	0.0341985	13	4049011	4090688	+	3239	protein_coding	aldo-keto reductase family 1, member C14 [Source:MGI Symbol;Acc:MGI:2145458]	Aldo_ket_red
ENSMUSG00000041842	Fhdc1	23.6039	19.1286	30.9157	119.631	48.1542	124.331	24.5494	97.3722	-3.96638	-1.98782	1.10347e-05	0.00100639	3	84442198	84480429	-	6270	protein_coding	FH2 domain-containing protein 1 [Source:UniProtKB/Swiss-Prot;Acc:Q3ULZ2]	FH2
ENSMUSG00000052613	Pcdh15	9.44157	13.8151	33.9076	97.6187	77.4655	51.8864	19.0547	75.6569	-3.97405	-1.99061	0.000129343	0.00564253	10	73099342	74649737	+	23773	protein_coding	Protocadherin-15 [Source:UniProtKB/Swiss-Prot;Acc:Q99PJ1]	Cadherin
ENSMUSG00000021396	Nxnl2	17.939	24.4421	25.9293	131.115	56.5289	85.172	22.7701	90.9387	-4.00475	-2.00171	2.60903e-06	0.000342271	13	51171022	51175188	+	3505	protein_coding	Nucleoredoxin-like protein 2 [Source:UniProtKB/Swiss-Prot;Acc:Q9D531]	-
ENSMUSG00000053117	E330013P04Rik	30.213	28.6929	39.8912	124.416	59.6694	218.314	32.9324	134.133	-4.07453	-2.02663	1.50488e-05	0.00125879	19	60144675	60162591	+	5106	lincRNA	-	-
ENSMUSG00000033590	Myo5c	89.6949	59.5111	68.8124	411.53	191.57	287.822	72.6728	296.974	-4.08296	-2.02961	3.90783e-10	3.95884e-07	9	75232020	75305451	+	9697	protein_coding	myosin VC [Source:HGNC Symbol;Acc:HGNC:7604]	Myosin_head
ENSMUSG00000045498	Pcdhb3	4.72079	12.7524	7.97825	28.7114	18.843	58.7393	8.48381	35.4312	-4.20646	-2.07261	0.00167363	0.0335739	18	37300799	37304585	+	3787	protein_coding	protocadherin beta 3 [Source:HGNC Symbol;Acc:HGNC:8688]	Cadherin
ENSMUSG00000051504	Siglech	30.213	8.50159	29.9184	101.447	106.777	85.172	22.8777	97.7985	-4.25161	-2.08801	2.3207e-06	0.000312812	7	55768178	55778925	+	3383	protein_coding	sialic acid binding Ig-like lectin H [Source:MGI Symbol;Acc:MGI:2443256]	-
ENSMUSG00000058806	Col13a1	10.3857	4.2508	9.97281	34.4537	16.7493	53.8443	8.20311	35.0158	-4.25196	-2.08813	0.00135653	0.0296119	10	61838236	61979108	-	4605	protein_coding	Collagen alpha-1(XIII) chain [Source:UniProtKB/Swiss-Prot;Acc:Q9R1N9]	Collagen
ENSMUSG00000057914	Cacnb2	37.7663	27.6302	41.8858	179.925	85.8402	192.861	35.7608	152.875	-4.2722	-2.09498	4.65677e-08	1.92991e-05	2	14603088	14987908	+	13228	protein_coding	Voltage-dependent L-type calcium channel subunit beta-2 [Source:UniProtKB/Swiss-Prot;Acc:Q8CC27]	-
ENSMUSG00000051242	Pcdhb9	36.8221	31.881	70.8069	303.384	86.887	208.524	46.5034	199.598	-4.29278	-2.10191	8.54919e-06	0.00083366	18	37400855	37403909	+	3055	protein_coding	protocadherin beta 9 [Source:MGI Symbol;Acc:MGI:2136744]	Cadherin
ENSMUSG00000076934	Iglv1	151.065	86.0786	124.66	960.874	281.598	311.318	120.601	517.93	-4.29291	-2.10196	1.8706e-06	0.000284254	16	19085017	19085500	-	391	IG_V_gene	-	V-set
ENSMUSG00000047330	Kcne4	90.6391	83.9532	121.668	460.339	175.868	651.027	98.7535	429.078	-4.34551	-2.11953	2.11173e-07	5.95016e-05	1	78816758	78820028	+	2657	protein_coding	Potassium voltage-gated channel subfamily E member 4 [Source:UniProtKB/Swiss-Prot;Acc:Q9WTW3]	-
ENSMUSG00000102091	Olfr1034	5.66494	11.6897	9.97281	20.098	29.3113	69.5081	9.10915	39.6391	-4.37044	-2.12778	0.00105058	0.0250422	2	86045861	86050742	+	4882	protein_coding	-	-
ENSMUSG00000039385	Cdh6	33.0455	19.1286	23.9347	112.931	58.6225	167.407	25.3696	112.987	-4.44536	-2.1523	1.98071e-06	0.000289788	15	13028701	13173675	-	9024	protein_coding	Cadherin-6 [Source:UniProtKB/Swiss-Prot;Acc:P97326]	Cadherin
ENSMUSG00000030217	Art4	10.3857	8.50159	10.9701	67.9503	12.562	52.8654	9.95247	44.4592	-4.46944	-2.16009	0.00116763	0.0267149	6	136848451	136857733	-	2517	protein_coding	Ecto-ADP-ribosyltransferase 4 [Source:UniProtKB/Swiss-Prot;Acc:Q9CRA0]	-
ENSMUSG00000076613	Ighg2b	45.3195	41.4453	19.9456	112.931	260.661	106.71	35.5701	160.101	-4.49656	-2.16882	1.69057e-06	0.00027281	12	113302965	113307933	-	2678	IG_C_gene	-	C1-set
ENSMUSG00000020155	Kcnmb1	86.8625	47.8215	84.7689	333.052	128.76	536.485	73.1509	332.766	-4.54599	-2.18459	1.58788e-06	0.000260856	11	33963013	33973641	+	4191	protein_coding	potassium calcium-activated channel subfamily M regulatory beta subunit 1 [Source:HGNC Symbol;Acc:HGNC:6285]	-
ENSMUSG00000029603	Dtx1	12.274	23.3794	10.9701	136.858	15.7025	60.6973	15.5412	71.0858	-4.59021	-2.19856	0.00172002	0.0341157	5	120680202	120711927	-	5270	protein_coding	E3 ubiquitin-protein ligase DTX1 [Source:UniProtKB/Swiss-Prot;Acc:Q61010]	WWE
ENSMUSG00000048644	Ctxn1	64.2027	62.6992	148.595	433.542	169.587	675.502	91.8323	426.21	-4.64166	-2.21464	3.19399e-06	0.000396206	8	4257660	4259274	-	1212	protein_coding	Cortexin-1 [Source:UniProtKB/Swiss-Prot;Acc:Q8K129]	-
ENSMUSG00000047844	Bex4	7.55326	2.1254	14.9592	48.8093	32.4518	34.2646	8.21262	38.5086	-4.66789	-2.22277	0.00050406	0.0150188	X	136138996	136140443	+	837	protein_coding	Protein BEX4 [Source:UniProtKB/Swiss-Prot;Acc:Q9CWT2]	-
ENSMUSG00000062760	1810041L15Rik	16.0507	7.43889	26.9266	95.7046	34.5454	109.647	16.8054	79.9656	-4.75023	-2.248	9.29371e-05	0.00447152	15	84379203	84447097	-	6551	protein_coding	Mus musculus RIKEN cDNA 1810041L15 (1810041L15Rik), transcript variant 2, mRNA. [Source:RefSeq mRNA;Acc:NM_001347543]	-
ENSMUSG00000028246	Faxc	18.8831	17.0032	23.9347	105.275	46.0606	133.142	19.9404	94.826	-4.75704	-2.25006	1.4651e-06	0.000252031	4	21931329	21996839	+	8362	protein_coding	Failed axon connections homolog [Source:UniProtKB/Swiss-Prot;Acc:Q3UMF9]	-
ENSMUSG00000027748	Trpc4	17.939	3.1881	14.9592	79.4348	32.4518	63.6342	12.0288	58.5069	-4.8356	-2.2737	0.000186142	0.00734696	3	54156035	54318471	+	8032	protein_coding	transient receptor potential cation channel, subfamily C, member 4 [Source:MGI Symbol;Acc:MGI:109525]	Ion_trans
ENSMUSG00000053414	Hunk	7.55326	12.7524	20.9429	99.5328	42.9201	62.6552	13.7495	68.3694	-4.98822	-2.31852	8.86807e-06	0.000860156	16	90386397	90499553	+	5009	protein_coding	Hormonally up-regulated neu tumor-associated kinase [Source:UniProtKB/Swiss-Prot;Acc:O88866]	Pkinase
ENSMUSG00000074634	Tmem267	59.4819	20.1913	85.7662	282.329	180.055	371.036	55.1465	277.807	-5.02973	-2.33048	2.42535e-07	6.40961e-05	13	119488039	119611059	+	5419	protein_coding	transmembrane protein 267 [Source:MGI Symbol;Acc:MGI:3648543]	-
ENSMUSG00000020916	Krt36	4.72079	7.43889	0.997281	27.7543	12.562	26.4327	4.38565	22.2497	-5.10952	-2.35319	0.00296871	0.0493028	11	100102007	100105626	-	1671	protein_coding	Keratin, type I cuticular Ha6 [Source:UniProtKB/Swiss-Prot;Acc:B1AQ75]	Filament
ENSMUSG00000034275	Igsf9b	50.9845	32.9437	74.7961	253.617	101.543	462.082	52.9081	272.414	-5.14638	-2.36356	1.83441e-06	0.000284057	9	27299204	27357546	+	16686	protein_coding	B [Source:UniProtKB/Swiss-Prot;Acc:E9PZ19]	-
ENSMUSG00000028519	Dab1	5.66494	3.1881	5.98369	37.3248	13.6088	26.4327	4.94558	25.7888	-5.2004	-2.37862	0.000747365	0.0198952	4	103619359	104744844	+	7908	protein_coding	Disabled homolog 1 [Source:UniProtKB/Swiss-Prot;Acc:P97318]	PID
ENSMUSG00000095562	Gm21887	7.55326	21.254	21.9402	29.6684	144.463	93.0039	16.9158	89.045	-5.27582	-2.3994	9.35907e-05	0.0044758	X	170009659	170019281	+	759	protein_coding	-	-
ENSMUSG00000046589	Lrrc8e	3.77663	5.3135	3.98912	17.2268	15.7025	37.2015	4.35975	23.3769	-5.38462	-2.42884	0.00088159	0.0223275	8	4226827	4237470	+	4134	protein_coding	Volume-regulated anion channel subunit LRRC8E [Source:UniProtKB/Swiss-Prot;Acc:Q66JT1]	-
ENSMUSG00000016179	Camk1g	4.72079	6.37619	0.997281	31.5825	14.6556	18.6008	4.03142	21.613	-5.3911	-2.43058	0.00213469	0.0394178	1	193346346	193370298	-	2759	protein_coding	Calcium/calmodulin-dependent protein kinase type 1G [Source:UniProtKB/Swiss-Prot;Acc:Q91VB2]	Pkinase
ENSMUSG00000006777	Krt23	1.88831	4.2508	6.98097	24.8832	12.562	33.2856	4.37336	23.5769	-5.42232	-2.43891	0.00138885	0.0300068	11	99477974	99493137	-	1565	protein_coding	Keratin, type I cytoskeletal 23 [Source:UniProtKB/Swiss-Prot;Acc:Q99PS0]	Filament
ENSMUSG00000051076	Vtcn1	37.7663	43.5707	92.7471	523.504	147.603	288.801	58.028	319.97	-5.51642	-2.46373	1.65203e-07	4.93848e-05	3	100825459	100896922	+	2622	protein_coding	V-set domain containing T cell activation inhibitor 1 [Source:MGI Symbol;Acc:MGI:3039619]	V-set
ENSMUSG00000074923	Pak6	8.49742	9.56429	9.97281	49.7664	26.1708	81.256	9.34484	52.3977	-5.61795	-2.49004	1.19482e-05	0.00106281	2	118663303	118698020	+	5211	protein_coding	Serine/threonine-protein kinase PAK 6 [Source:UniProtKB/Swiss-Prot;Acc:Q3ULB5]	Pkinase
ENSMUSG00000027894	Slc6a17	76.4767	47.8215	52.8559	317.739	131.901	554.107	59.0514	334.582	-5.66173	-2.50124	2.98519e-08	1.4765e-05	3	107467543	107518018	-	10283	protein_coding	Sodium-dependent neutral amino acid transporter SLC6A17 [Source:UniProtKB/Swiss-Prot;Acc:Q8BJI1]	SNF
ENSMUSG00000021464	Ror2	80.2534	89.2667	89.7553	408.659	116.198	993.673	86.4251	506.177	-5.85751	-2.55029	0.0014853	0.0311316	13	53109312	53286124	-	4242	protein_coding	receptor tyrosine kinase-like orphan receptor 2 [Source:MGI Symbol;Acc:MGI:1347521]	Pkinase_Tyr
ENSMUSG00000096107	Gm16505	9.44157	12.7524	5.98369	76.5637	19.8898	69.5081	9.39255	55.3205	-5.91213	-2.56368	4.22719e-05	0.0025273	13	3358273	3363862	+	1627	transcribed_unprocessed_pseudogene	predicted gene 16505 [Source:MGI Symbol;Acc:MGI:3642261]	-
ENSMUSG00000032726	Bmp8a	6.6091	2.1254	7.97825	30.6255	17.7961	51.8864	5.57092	33.436	-5.96748	-2.57712	0.000259365	0.00923736	4	123312645	123343252	-	2405	protein_coding	Bone morphotic protein 8A [Source:UniProtKB/Swiss-Prot;Acc:P34821]	TGFb_propeptide
ENSMUSG00000031870	Pgr	100.081	71.2008	133.636	668.975	141.322	1013.25	101.639	607.85	-5.98005	-2.58016	0.00089514	0.0226079	9	8899833	8968611	+	8546	protein_coding	Progesterone receptor [Source:UniProtKB/Swiss-Prot;Acc:Q00175]	Prog_receptor
ENSMUSG00000047502	Mroh7	4.72079	2.1254	2.99184	22.9691	24.0771	13.7058	3.27934	20.2507	-6.11962	-2.61344	0.000632233	0.0176551	4	106680417	106730925	-	4800	protein_coding	Maestro heat-like repeat-containing protein family member 7 [Source:UniProtKB/Swiss-Prot;Acc:A2AVR2]	-
ENSMUSG00000074345	Tnfaip8l3	65.1469	30.8183	66.8178	301.47	70.1377	635.363	54.261	335.657	-6.18388	-2.62851	0.00249262	0.0438303	9	54023405	54068388	-	4585	protein_coding	Tumor necrosis factor alpha-induced protein 8-like protein 3 [Source:UniProtKB/Swiss-Prot;Acc:Q3TBL6]	-
ENSMUSG00000075334	Rprm	7.55326	9.56429	5.98369	82.306	21.9835	40.1385	7.70041	48.1426	-6.27445	-2.64949	3.17952e-05	0.00211601	2	54084093	54085552	-	1460	protein_coding	Protein reprimo [Source:UniProtKB/Swiss-Prot;Acc:Q9JJ72]	-
ENSMUSG00000104918	Gm42944	2.83247	4.2508	3.98912	41.153	9.42148	18.6008	3.6908	23.0584	-6.28219	-2.65127	0.00133354	0.0291921	3	18622162	18626141	+	3980	TEC	predicted gene 42944 [Source:MGI Symbol;Acc:MGI:5663081]	-
ENSMUSG00000093861	Igkv1-110	23.6039	20.1913	17.9511	181.839	45.0137	163.491	20.5821	130.114	-6.32235	-2.66046	2.27123e-07	6.21758e-05	6	68270485	68271267	+	401	IG_V_gene	-	V-set
ENSMUSG00000050503	Fbxl22	75.5326	58.4484	84.7689	262.231	150.744	987.799	72.9166	466.924	-6.40297	-2.67874	0.000771724	0.0203948	9	66508459	66514593	-	3935	protein_coding	F-box and leucine-rich protein 22 [Source:UniProtKB/Swiss-Prot;Acc:Q8C7B6]	-
ENSMUSG00000105366	Gm43719	6.6091	3.1881	5.98369	19.1409	25.1239	57.7603	5.26029	34.0084	-6.43039	-2.68491	0.000125584	0.00550485	5	13604035	13606233	+	2199	TEC	predicted gene 43719 [Source:MGI Symbol;Acc:MGI:5663856]	-
ENSMUSG00000052974	Cyp2f2	147.289	73.3262	116.682	404.83	551.68	1257.02	112.432	737.844	-6.55651	-2.71293	2.07881e-11	3.4461e-08	7	27119909	27133660	+	2025	protein_coding	Cytochrome P450 2F2 [Source:UniProtKB/Swiss-Prot;Acc:P33267]	p450
ENSMUSG00000075408	6030408B16Rik	3.77663	5.3135	6.98097	35.4107	24.0771	46.0124	5.35703	35.1668	-6.58983	-2.72024	9.53717e-06	0.000917157	15	101293212	101297426	+	1967	protein_coding	RIKEN cDNA 6030408B16 gene [Source:MGI Symbol;Acc:MGI:1924967]	-
ENSMUSG00000050751	Pgbd5	3.77663	2.1254	11.9674	59.3369	14.6556	46.9914	5.95647	40.328	-6.76265	-2.75759	0.000356927	0.0117909	8	124369049	124439658	-	4197	protein_coding	PiggyBac transposable element-derived protein 5 [Source:UniProtKB/Swiss-Prot;Acc:D3YZI9]	-
ENSMUSG00000110071	Gm45512	5.66494	3.1881	1.99456	28.7114	12.562	34.2646	3.61587	25.1793	-6.92976	-2.79281	0.00029763	0.0101767	8	45920872	45922424	+	1553	TEC	predicted gene 45512 [Source:MGI Symbol;Acc:MGI:5791348]	-
ENSMUSG00000049691	Nkx3-2	1.88831	4.2508	1.99456	32.5396	6.28099	18.6008	2.71122	19.1404	-7.13525	-2.83496	0.00231482	0.041959	5	41761483	41764501	-	1718	protein_coding	Homeobox protein Nkx-3.2 [Source:UniProtKB/Swiss-Prot;Acc:P97503]	Homeobox
ENSMUSG00000029838	Ptn	97.2482	53.135	71.8042	610.595	153.884	842.909	74.0625	535.796	-7.23188	-2.85437	4.78678e-05	0.00278872	6	36714929	36810220	-	3433	protein_coding	pleiotrophin [Source:MGI Symbol;Acc:MGI:97804]	-
ENSMUSG00000053441	Adamts19	13.2182	12.7524	13.9619	84.2201	68.044	137.058	13.3108	96.4408	-7.24697	-2.85738	4.09005e-11	6.21517e-08	18	58836764	59053678	+	4666	protein_coding	A disintegrin and metalloproteinase with thrombospondin motifs 19 [Source:UniProtKB/Swiss-Prot;Acc:P59509]	TSP_1
ENSMUSG00000050368	Hoxd10	14.1624	3.1881	24.932	133.029	40.8264	156.638	14.0942	110.165	-7.79293	-2.96217	5.32013e-06	0.000577456	2	74691924	74695105	+	1816	protein_coding	Homeobox protein Hox-D10 [Source:UniProtKB/Swiss-Prot;Acc:P28359]	Homeobox
ENSMUSG00000057378	Ryr3	23.6039	11.6897	40.8885	187.581	57.5757	358.31	25.394	201.155	-7.91231	-2.9841	7.89366e-07	0.000154775	2	112631355	113217096	-	18977	protein_coding	Ryanodine receptor 3 [Source:UniProtKB/Swiss-Prot;Acc:A2AGL3]	SPRY
ENSMUSG00000035964	Tmem59l	4.72079	1.0627	7.97825	38.2818	16.7493	56.7813	4.58724	37.2708	-8.07562	-3.01357	7.15535e-05	0.00372794	8	70483867	70487358	-	1663	protein_coding	Transmembrane protein 59-like [Source:UniProtKB/Swiss-Prot;Acc:Q7TNI2]	-
ENSMUSG00000028785	Hpca	0	8.50159	4.9864	44.0241	36.6391	28.3907	4.496	36.3513	-8.222	-3.03949	5.45364e-05	0.00306936	4	129111570	129122036	-	2922	protein_coding	Neuron-specific calcium-binding protein hippocalcin [Source:UniProtKB/Swiss-Prot;Acc:P84075]	efhand
ENSMUSG00000038156	Spon1	493.794	495.218	1076.07	4546.93	2418.18	10422.3	688.359	5795.8	-8.41975	-3.07378	2.00132e-05	0.00152059	7	113765998	114043370	+	10382	protein_coding	spondin 1, (f-spondin) extracellular matrix protein [Source:MGI Symbol;Acc:MGI:2385287]	TSP_1
ENSMUSG00000024598	Fbn2	16.9948	18.0659	27.9239	170.354	51.2947	325.024	20.9949	182.224	-8.68362	-3.1183	4.87901e-08	1.96767e-05	18	58008623	58209926	-	10480	protein_coding	Fibrillin-2 Fibrillin-2 C-terminal peptide [Source:UniProtKB/Swiss-Prot;Acc:Q61555]	EGF_CA
ENSMUSG00000074736	Syndig1	22.6598	12.7524	13.9619	241.176	61.763	129.226	16.458	144.055	-8.73168	-3.12626	1.98309e-09	1.50673e-06	2	149829211	150004392	+	2463	protein_coding	Synapse differentiation-inducing protein 1 [Source:UniProtKB/Swiss-Prot;Acc:A2ANU3]	-
ENSMUSG00000022518	4930562C15Rik	2.83247	2.1254	1.99456	22.9691	10.4683	27.4117	2.31748	20.283	-8.73688	-3.12712	0.000268442	0.00948652	16	4835416	4867686	+	5312	protein_coding	Uncharacterized [Source:UniProtKB/Swiss-Prot;Acc:E9QMW4]	-
ENSMUSG00000042499	Hoxd11	7.55326	12.7524	9.97281	94.7476	36.6391	135.1	10.0928	88.829	-8.8417	-3.14432	2.07138e-08	1.18036e-05	2	74679557	74687016	+	4212	protein_coding	homeobox D11 [Source:HGNC Symbol;Acc:HGNC:5134]	-
ENSMUSG00000006642	Tcf23	34.9338	18.0659	42.8831	224.906	41.8732	583.477	31.9609	283.419	-8.86419	-3.14799	0.00150034	0.0311603	5	30968662	30977018	+	4116	protein_coding	Transcription factor 23 [Source:UniProtKB/Swiss-Prot;Acc:Q9JLR5]	HLH
ENSMUSG00000023992	Trem2	2.83247	1.0627	4.9864	10.5275	43.9669	25.4537	2.96053	26.6494	-8.92887	-3.15848	0.000249169	0.00908718	17	48346401	48354147	+	4946	protein_coding	Triggering receptor expressed on myeloid cells 2 [Source:UniProtKB/Swiss-Prot;Acc:Q99NH8]	V-set
ENSMUSG00000093894	Ighv1-53	7.55326	7.43889	7.97825	40.1959	20.9366	144.89	7.6568	68.6743	-8.97323	-3.16563	1.23848e-05	0.00108216	12	115158403	115158835	-	351	IG_V_gene	-	V-set
ENSMUSG00000026494	Kif26b	25.4922	15.9405	35.9021	341.665	133.994	220.272	25.7783	231.977	-8.98424	-3.1674	4.22483e-14	1.926e-10	1	178529125	178939200	+	14696	protein_coding	Kinesin-like protein KIF26B [Source:UniProtKB/Swiss-Prot;Acc:Q7TNC6]	Kinesin
ENSMUSG00000042793	Lgr6	44.3754	26.5675	36.8994	233.519	52.3416	696.06	35.9474	327.307	-9.10218	-3.18621	0.000876059	0.0222492	1	134983301	135105276	-	6851	protein_coding	Leucine-rich repeat-containing G-protein coupled receptor 6 [Source:UniProtKB/Swiss-Prot;Acc:Q3UVD5]	-
ENSMUSG00000028004	Npy2r	11.3299	3.1881	4.9864	84.2201	32.4518	62.6552	6.50146	59.7757	-9.10537	-3.18672	2.31859e-07	6.21758e-05	3	82538383	82548084	-	3383	protein_coding	Neuropeptide Y receptor type 2 [Source:UniProtKB/Swiss-Prot;Acc:P97295]	7tm_1
ENSMUSG00000090223	Pcp4	11.3299	10.627	28.9211	124.416	40.8264	308.381	16.9593	157.875	-9.3087	-3.21858	1.01783e-06	0.000187477	16	96467606	96525793	+	641	protein_coding	Calmodulin regulator protein PCP4 [Source:UniProtKB/Swiss-Prot;Acc:P63054]	-
ENSMUSG00000051599	Pcdhb2	1.88831	2.1254	4.9864	23.9262	17.7961	43.0755	3.00004	28.2659	-9.43362	-3.23781	3.20319e-05	0.00212401	18	37294812	37297624	+	2813	protein_coding	protocadherin beta 2 [Source:HGNC Symbol;Acc:HGNC:8687]	Cadherin
ENSMUSG00000039533	Mmd2	7.55326	0	10.9701	23.9262	29.3113	126.289	6.17445	59.8423	-9.6331	-3.268	0.000253197	0.00913817	5	142562358	142608800	-	5193	protein_coding	Monocyte to macrophage differentiation factor 2 [Source:UniProtKB/Swiss-Prot;Acc:Q8R189]	-
ENSMUSG00000076652	Ighv7-3	9.44157	3.1881	4.9864	131.115	29.3113	12.7268	5.87202	57.7178	-9.78008	-3.28985	0.000121324	0.00535674	12	114153180	114153644	-	361	IG_V_gene	-	V-set
ENSMUSG00000061013	Mkx	3.77663	0	0.997281	22.9691	7.32782	20.5587	1.5913	16.9519	-10.4043	-3.3791	0.00165259	0.0332617	18	6910459	7004780	-	3925	protein_coding	mohawk homeobox [Source:HGNC Symbol;Acc:HGNC:23729]	Coprinus_mating
ENSMUSG00000030623	Prss23os	3.77663	1.0627	0.997281	19.1409	7.32782	35.2436	1.94554	20.5708	-10.438	-3.38377	0.00067969	0.0185819	7	89510007	89511873	+	1592	antisense	-	Trypsin
ENSMUSG00000000120	Ngfr	49.0962	46.7588	59.8369	666.104	317.19	654.943	51.8973	546.079	-10.5228	-3.39544	1.17433e-26	1.0707e-22	11	95568818	95587735	-	3446	protein_coding	nerve growth factor receptor [Source:HGNC Symbol;Acc:HGNC:7809]	Death
ENSMUSG00000015090	Ptgds	10.3857	5.3135	2.99184	17.2268	19.8898	171.323	6.23036	69.4798	-11.114	-3.4743	0.000109042	0.0050339	2	25466709	25470046	-	1649	protein_coding	Prostaglandin-H2 D-isomerase [Source:UniProtKB/Swiss-Prot;Acc:O09114]	-
ENSMUSG00000035228	Ccdc106	3.77663	3.1881	1.99456	37.3248	9.42148	56.7813	2.98643	34.5092	-11.5513	-3.52998	3.32316e-05	0.00217978	7	5020553	5060785	+	2699	protein_coding	Coiled-coil domain-containing protein 106 [Source:UniProtKB/Swiss-Prot;Acc:Q3ULM0]	-
ENSMUSG00000048528	Nkx1-2	2.83247	1.0627	0.997281	25.8402	10.4683	22.5167	1.63082	19.6084	-11.8834	-3.57088	0.000179582	0.00711886	7	132594878	132599637	-	3264	protein_coding	NK1 transcription factor-related protein 2 [Source:UniProtKB/Swiss-Prot;Acc:P42580]	Homeobox
ENSMUSG00000036523	Greb1	15.1065	12.7524	12.9647	158.87	41.8732	287.822	13.6079	162.855	-11.9631	-3.58052	2.18502e-09	1.59375e-06	12	16670615	16800886	-	9580	protein_coding	Protein GREB1 [Source:UniProtKB/Swiss-Prot;Acc:Q3UHK3]	-
ENSMUSG00000105606	Igkv2-109	3.77663	0	6.98097	118.674	16.7493	1.95798	3.58587	45.7937	-12.713	-3.66823	0.0028513	0.0479202	6	68302427	68303158	+	374	IG_V_gene	-	V-set
ENSMUSG00000022262	Dnah5	4.72079	0	2.99184	33.4966	6.28099	61.6762	2.57088	33.8179	-12.9693	-3.69703	0.000264552	0.00938542	15	28203752	28472052	+	15637	protein_coding	Dynein heavy chain 5, axonemal [Source:UniProtKB/Swiss-Prot;Acc:Q8VHE6]	Dynein_heavy
ENSMUSG00000051048	P4ha3	3.77663	5.3135	2.99184	35.4107	11.5151	117.479	4.02732	54.8015	-13.6585	-3.77173	1.05954e-05	0.000980744	7	100285520	100319699	+	3135	protein_coding	prolyl 4-hydroxylase subunit alpha 3 [Source:HGNC Symbol;Acc:HGNC:30135]	-
ENSMUSG00000078612	Fyb2	3.77663	7.43889	10.9701	67.9503	16.7493	225.167	7.3952	103.289	-14.0048	-3.80785	2.02041e-06	0.000289788	4	104913456	105016863	+	3136	protein_coding	FYN-binding protein 2 [Source:UniProtKB/Swiss-Prot;Acc:A2A995]	-
ENSMUSG00000074575	Kcng1	12.274	10.627	15.9565	205.765	40.8264	336.772	12.9525	194.454	-15.008	-3.90766	3.89676e-10	3.95884e-07	2	168260117	168281736	-	4508	protein_coding	Potassium voltage-gated channel subfamily G member 1 [Source:UniProtKB/Swiss-Prot;Acc:A2BDX4]	Ion_trans
ENSMUSG00000048304	Slitrk3	7.55326	8.50159	21.9402	110.06	69.0909	399.427	12.665	192.859	-15.2317	-3.929	1.62292e-09	1.34518e-06	3	73047265	73057803	-	4848	protein_coding	Mus musculus SLIT and NTRK-like family, member 3 (Slitrk3), transcript variant 2, mRNA. [Source:RefSeq mRNA;Acc:NM_001357851]	-
ENSMUSG00000030854	Ptpn5	20.7715	21.254	65.8205	494.793	116.198	1101.36	35.9487	570.784	-15.8776	-3.98892	4.00671e-05	0.00246998	7	47077795	47133684	-	5794	protein_coding	Tyrosine-protein phosphatase non-receptor type 5 [Source:UniProtKB/Swiss-Prot;Acc:P54830]	Y_phosphatase
ENSMUSG00000025582	Nptx1	7.55326	2.1254	5.98369	200.98	38.7328	22.5167	5.22078	87.4097	-16.6412	-4.05668	1.06568e-06	0.000192403	11	119538719	119547753	-	5217	protein_coding	neuronal pentraxin 1 [Source:MGI Symbol;Acc:MGI:107811]	-
ENSMUSG00000034009	Rxfp1	11.3299	22.3167	45.8749	690.987	38.7328	619.699	26.5072	449.806	-16.9748	-4.08533	0.000297342	0.0101767	3	79641611	79737880	-	10052	protein_coding	Relaxin receptor 1 [Source:UniProtKB/Swiss-Prot;Acc:Q6R6I7]	7tm_1
ENSMUSG00000025128	Bhlhe22	2.83247	1.0627	4.9864	62.208	21.9835	72.4451	2.96053	52.2122	-17.5242	-4.13128	4.52385e-08	1.91843e-05	3	18054174	18057517	+	3344	protein_coding	basic helix-loop-helix family member e22 [Source:HGNC Symbol;Acc:HGNC:11963]	HLH
ENSMUSG00000036264	Fstl4	1.88831	0	1.99456	34.4537	7.32782	30.3486	1.29429	24.0434	-18.2635	-4.19089	9.14347e-05	0.00443434	11	52764634	53188538	+	4380	protein_coding	Follistatin-related protein 4 [Source:UniProtKB/Swiss-Prot;Acc:Q5STE3]	-
ENSMUSG00000031710	Ucp1	2.83247	1.0627	0	0.957046	36.6391	35.2436	1.29839	24.2799	-18.4636	-4.20661	0.00144948	0.0307341	8	83290352	83298452	+	1636	protein_coding	uncoupling protein 1 (mitochondrial, proton carrier) [Source:MGI Symbol;Acc:MGI:98894]	Mito_carr
ENSMUSG00000094356	Igkv8-28	0.944157	0	2.99184	1.91409	83.7465	2.93696	1.312	29.5325	-22.336	-4.4813	0.00233646	0.0421417	6	70143593	70144166	-	370	IG_V_gene	-	V-set
ENSMUSG00000098204	Gm26984	0.944157	0	1.99456	29.6684	6.28099	42.0965	0.979573	26.0153	-26.2322	-4.71327	6.18142e-05	0.0033503	3	79673367	79676876	-	3510	sense_intronic	predicted gene, 26984 [Source:MGI Symbol;Acc:MGI:5504099]	-
ENSMUSG00000051726	Kcnf1	1.88831	0	0.997281	45.9382	1.04683	33.2856	0.961865	26.7569	-27.2593	-4.76867	0.000437251	0.0137233	12	17172100	17176888	-	4789	protein_coding	potassium voltage-gated channel modifier subfamily F member 1 [Source:HGNC Symbol;Acc:HGNC:6246]	Ion_trans
ENSMUSG00000053519	Kcnip1	0.944157	0	0	17.2268	5.23416	10.7689	0.314719	11.0766	-30.9713	-4.95286	0.00120923	0.0273917	11	33629339	33993152	-	6200	protein_coding	Kv channel-interacting protein 1 [Source:UniProtKB/Swiss-Prot;Acc:Q9JJ57]	-
ENSMUSG00000061576	Dpp6	2.83247	15.9405	2.99184	225.863	37.6859	756.758	7.25493	340.102	-47.0697	-5.55673	1.6709e-05	0.00135417	5	26817203	27727505	+	12347	protein_coding	Dipeptidyl aminopeptidase-like protein 6 [Source:UniProtKB/Swiss-Prot;Acc:Q9Z218]	-
ENSMUSG00000044647	Csrnp3	1.88831	0	0.997281	37.3248	7.32782	98.8778	0.961865	47.8435	-48.5237	-5.60062	2.67594e-06	0.00034705	2	65845767	66031546	+	12336	protein_coding	Cysteine/serine-rich nuclear protein 3 [Source:UniProtKB/Swiss-Prot;Acc:P59055]	-
ENSMUSG00000106554	Gm33474	0	0	0	19.1409	2.09366	12.7268	0	11.3205	-61.6481	-5.94599	0.000408316	0.012949	5	107048836	107056042	+	1231	lincRNA	predicted gene, 33474 [Source:MGI Symbol;Acc:MGI:5592633]	-
ENSMUSG00000076556	Igkv4-57	0	0	0	31.5825	6.28099	1.95798	0	13.2738	-72.244	-6.17481	0.000412297	0.0130525	6	69575975	69576500	-	352	IG_V_gene	-	V-set
ENSMUSG00000094561	Ighv1-22	0	0	0	0.957046	42.9201	1.95798	0	15.2784	-82.8906	-6.37314	0.000940604	0.0232096	12	114746273	114746706	-	351	IG_V_gene	-	V-set
ENSMUSG00000057913	Gm10032	0	0	0	0.957046	1.04683	46.9914	0	16.3318	-88.8101	-6.47265	0.00105562	0.0250845	14	66784480	66793758	+	2253	lincRNA	-	-
ENSMUSG00000076563	Igkv5-48	0	0	0	3.82818	43.9669	5.87393	0	17.8897	-97.0362	-6.60045	8.17947e-05	0.00412024	6	69726573	69727138	-	360	IG_V_gene	Ig kappa chain V-V region L7 [Source:UniProtKB/Swiss-Prot;Acc:P01642]	V-set
ENSMUSG00000025955	Akr1cl	0.944157	0	0	55.5087	7.32782	88.1089	0.314719	50.3151	-140.52	-7.13463	7.36775e-07	0.000146034	1	65012689	65032759	-	4209	protein_coding	aldo-keto reductase family 1, member C-like [Source:MGI Symbol;Acc:MGI:1918111]	Aldo_ket_red
ENSMUSG00000026383	Epb41l5	215.268	177.471	254.307	305.298	309.862	386.7	215.682	333.953	-1.54769	-0.630117	0.00302574	0.050022	1	119545037	119649000	-	14758	protein_coding	Band 4.1-like protein 5 [Source:UniProtKB/Swiss-Prot;Acc:Q8BGS1]	Band_41
ENSMUSG00000063887	Nlgn1	23.6039	15.9405	34.9048	91.8764	56.5289	44.0545	24.8164	64.1533	-2.58252	-1.36878	0.00304016	0.050215	3	25426215	26332460	-	13422	protein_coding	Neuroligin-1 [Source:UniProtKB/Swiss-Prot;Acc:Q99K10]	COesterase
ENSMUSG00000024044	Epb41l3	84.03	97.7683	143.608	290.942	144.463	203.63	108.469	213.011	-1.96544	-0.974849	0.00304719	0.0502384	17	69075683	69289989	+	11919	protein_coding	Band 4.1-like protein 3 Band 4.1-like protein 3, N-terminally processed [Source:UniProtKB/Swiss-Prot;Acc:Q9WV92]	-
ENSMUSG00000038119	Cdon	1401.13	1411.26	1981.6	3008	2118.79	2206.64	1598	2444.47	-1.5298	-0.613339	0.00304605	0.0502384	9	35421128	35507652	+	7715	protein_coding	Cell adhesion molecule-related/down-regulated by oncos [Source:UniProtKB/Swiss-Prot;Acc:Q32MD9]	I-set
ENSMUSG00000027465	Tbc1d20	4328.96	4121.15	4549.6	3115.18	3723.58	3163.11	4333.23	3333.96	1.29986	0.378353	0.00304985	0.0502384	2	152293828	152313996	+	4171	protein_coding	TBC1 domain family member 20 [Source:UniProtKB/Swiss-Prot;Acc:Q9D9I4]	TBC
ENSMUSG00000026021	Sumo1	1248.18	1310.31	1170.81	930.249	1026.94	806.686	1243.1	921.292	1.34946	0.432379	0.00306394	0.0503951	1	59586558	59670834	-	2076	protein_coding	Small ubiquitin-related modifier 1 [Source:UniProtKB/Swiss-Prot;Acc:P63166]	-
ENSMUSG00000056054	S100a8	94.4157	80.7651	51.8586	12.4416	42.9201	4.89494	75.6798	20.0855	3.78509	1.92033	0.00306488	0.0503951	3	90668978	90670035	+	694	protein_coding	S100 calcium binding protein A8 (calgranulin A) [Source:MGI Symbol;Acc:MGI:88244]	-
ENSMUSG00000041741	Pde3a	513.622	399.575	466.727	925.464	517.135	801.791	459.975	748.13	-1.62651	-0.701776	0.00307693	0.0505476	6	141249269	141507448	+	12737	protein_coding	phosphodiesterase 3A, cGMP inhibited [Source:MGI Symbol;Acc:MGI:1860764]	-
ENSMUSG00000040703	Cyp2s1	247.369	213.603	269.266	548.387	319.284	350.478	243.413	406.05	-1.6684	-0.738467	0.00308344	0.0505634	7	25802475	25816913	-	4938	protein_coding	Cytochrome P450 2S1 [Source:UniProtKB/Swiss-Prot;Acc:Q9DBX6]	p450
ENSMUSG00000034336	Ina	42.4871	9.56429	6.98097	2.87114	3.14049	0	19.6774	2.00388	9.88443	3.30516	0.00308227	0.0505634	19	47014698	47025327	+	3240	protein_coding	internexin neuronal intermediate filament protein, alpha [Source:MGI Symbol;Acc:MGI:96568]	Filament
ENSMUSG00000113010	Gm34084	58.5378	51.0096	53.8532	18.1839	33.4986	10.7689	54.4668	20.8171	2.62791	1.39391	0.00309204	0.0506589	13	44472426	44504548	-	1298	lincRNA	predicted gene, 34084 [Source:MGI Symbol;Acc:MGI:5593243]	-
ENSMUSG00000028527	Ak4	38.7104	30.8183	38.894	83.263	53.3884	86.1509	36.1409	74.2674	-2.05476	-1.03897	0.00309488	0.0506599	4	101419277	101466995	+	4646	protein_coding	Adenylate kinase 4, mitochondrial [Source:UniProtKB/Swiss-Prot;Acc:Q9WUR9]	ADK
ENSMUSG00000026581	Sell	70.8118	78.6397	128.649	42.11	53.3884	21.5377	92.7003	39.0121	2.37945	1.25063	0.00310201	0.050731	1	164061982	164084181	+	5911	protein_coding	selectin, lymphocyte [Source:MGI Symbol;Acc:MGI:98279]	Lectin_C
ENSMUSG00000015653	Steap2	131.238	77.577	142.611	290.942	153.884	238.873	117.142	227.9	-1.94457	-0.95945	0.00310647	0.0507584	5	5664829	5694578	-	12144	protein_coding	six transmembrane epithelial antigen of prostate 2 [Source:MGI Symbol;Acc:MGI:1921301]	F420_oxidored
ENSMUSG00000022550	Adck5	112.355	163.656	153.581	244.047	200.992	238.873	143.197	227.97	-1.59462	-0.673212	0.00311395	0.0508202	15	76576358	76595816	+	3633	protein_coding	aarF domain containing kinase 5 [Source:HGNC Symbol;Acc:HGNC:21738]	ABC1
ENSMUSG00000074415	2610203C20Rik	129.35	147.715	131.641	178.011	230.303	221.251	136.235	209.855	-1.54052	-0.623416	0.00311582	0.0508202	9	41327260	41655483	+	11379	processed_transcript	RIKEN cDNA 2610203C20 gene [Source:MGI Symbol;Acc:MGI:1917705]	-
ENSMUSG00000030323	Ift122	357.836	277.364	283.228	485.222	427.107	416.07	306.143	442.8	-1.4456	-0.531669	0.00313325	0.0510587	6	115853470	115926699	+	10319	protein_coding	Intraflagellar transport [Source:UniProtKB/Swiss-Prot;Acc:Q6NWV3]	WD40
ENSMUSG00000027219	Slc28a2	1065.01	1302.87	1012.24	547.43	908.649	346.562	1126.71	600.881	1.87554	0.907307	0.00314068	0.0511342	2	122426477	122461137	+	4208	protein_coding	Mus musculus solute carrier family 28 (sodium-coupled nucleoside transporter), member 2 (Slc28a2), transcript variant 2, mRNA. [Source:RefSeq mRNA;Acc:NM_001356532]	-
ENSMUSG00000054871	Tmem158	213.38	191.286	257.298	576.142	348.595	276.075	220.655	400.27	-1.81417	-0.859311	0.00316678	0.05133	9	123259053	123260764	-	1712	protein_coding	transmembrane protein 158 [Source:MGI Symbol;Acc:MGI:1919559]	-
ENSMUSG00000022820	Ndufb4	1944.02	1998.94	1783.14	1300.63	1603.75	1427.36	1908.7	1443.91	1.32208	0.402806	0.00315933	0.05133	16	37647170	37654453	-	1170	protein_coding	NADH dehydrogenase [ubiquinone] 1 beta subcomplex subunit 4 [Source:UniProtKB/Swiss-Prot;Acc:Q9CQC7]	-
ENSMUSG00000090150	Acad11	4953.05	3579.17	3950.23	2396.44	3435.7	1865.95	4160.82	2566.03	1.62169	0.697496	0.00316395	0.05133	9	104063377	104127725	+	9798	protein_coding	acyl-Coenzyme A dehydrogenase family, member 11 [Source:MGI Symbol;Acc:MGI:2143169]	APH
ENSMUSG00000022206	Npr3	24846.4	19360.3	13063.4	13205.3	11036.7	5276.75	19090	9839.6	1.94013	0.956152	0.00315959	0.05133	15	11839896	11907287	-	9389	protein_coding	natriuretic peptide receptor 3 [Source:MGI Symbol;Acc:MGI:97373]	ANF_receptor
ENSMUSG00000058975	Kcnc1	57.5936	5.3135	9.97281	4.78523	0	0	24.2933	1.59508	15.0338	3.91013	0.00316641	0.05133	7	46396497	46438704	+	9458	protein_coding	Potassium voltage-gated channel subfamily C member 1 [Source:UniProtKB/Swiss-Prot;Acc:P15388]	Ion_trans
ENSMUSG00000015217	Hmgb3	222.821	217.853	216.41	299.555	310.909	301.528	219.028	303.998	-1.38764	-0.472632	0.0031784	0.0514725	X	71555918	71560676	+	2234	protein_coding	High mobility group protein B3 [Source:UniProtKB/Swiss-Prot;Acc:O54879]	HMG_box
ENSMUSG00000039477	Tnrc18	2761.66	2298.62	2977.88	3751.62	3356.14	3663.37	2679.39	3590.38	-1.33992	-0.42215	0.00318648	0.0515577	5	142724661	142817662	-	12266	protein_coding	trinucleotide repeat-containing 18 protein isoform A [Source:RefSeq peptide;Acc:NP_001116202]	BAH
ENSMUSG00000030732	Chrdl2	2.83247	1.0627	2.99184	44.0241	2.09366	19.5798	2.29567	21.8992	-9.49674	-3.24743	0.00319059	0.0515784	7	100006172	100034728	+	3660	protein_coding	chordin like 2 [Source:HGNC Symbol;Acc:HGNC:24168]	VWC
ENSMUSG00000101089	2610016A17Rik	1599.4	1980.87	1768.18	1156.11	1309.59	576.624	1782.82	1014.11	1.75811	0.814029	0.00320141	0.0517075	19	25671134	25672253	-	1097	lincRNA	RIKEN cDNA 2610016A17 gene [Source:MGI Symbol;Acc:MGI:1919653]	-
ENSMUSG00000004612	Nkg7	39.6546	64.8246	126.655	32.5396	28.2644	26.4327	77.0446	29.0789	2.64755	1.40466	0.00321246	0.0517941	7	43437073	43438249	+	914	protein_coding	natural killer cell granule protein 7 [Source:HGNC Symbol;Acc:HGNC:7830]	-
ENSMUSG00000052270	Fpr2	11.3299	47.8215	35.9021	11.4846	3.14049	5.87393	31.6845	6.83299	4.60244	2.2024	0.00321001	0.0517941	17	17887824	17893952	+	1296	protein_coding	Formyl peptide receptor 2 [Source:UniProtKB/Swiss-Prot;Acc:O88536]	7tm_1
ENSMUSG00000022403	St13	5931.2	5928.8	5885.95	4779.49	5058.29	4533.69	5915.32	4790.49	1.23485	0.304332	0.00327202	0.0527079	15	81363669	81400077	-	10305	protein_coding	suppression of tumorigenicity 13 [Source:MGI Symbol;Acc:MGI:1917606]	-
ENSMUSG00000042215	Bag2	106.69	80.7651	90.7526	153.127	120.386	361.247	92.7358	211.587	-2.28122	-1.1898	0.00328512	0.0528256	1	33745484	33757795	-	3059	protein_coding	BAG family molecular chaperone regulator 2 [Source:UniProtKB/Swiss-Prot;Acc:Q91YN9]	-
ENSMUSG00000074151	Nlrc5	623.144	1427.2	1464.01	488.093	831.184	365.163	1171.45	561.48	2.08658	1.06114	0.00328429	0.0528256	8	94434356	94527272	+	8493	protein_coding	Protein NLRC5 [Source:UniProtKB/Swiss-Prot;Acc:C3VPR6]	NACHT
ENSMUSG00000053552	Ebf4	41.5429	36.1318	33.9076	83.263	57.5757	78.319	37.1941	73.0526	-1.96456	-0.974208	0.00328933	0.0528466	2	130295169	130370481	+	3236	protein_coding	early B cell factor 4 [Source:MGI Symbol;Acc:MGI:2385972]	TIG
ENSMUSG00000021870	Slmap	2022.38	1822.53	1973.62	2828.07	2213	3928.68	1939.51	2989.92	-1.54162	-0.624447	0.00329979	0.052875	14	26413168	26534931	-	8054	protein_coding	Sarcolemmal membrane-associated protein [Source:UniProtKB/Swiss-Prot;Acc:Q3URD3]	FHA
ENSMUSG00000021196	Pfkp	2270.7	2333.69	2175.07	1712.16	1878.02	1818.96	2259.82	1803.04	1.2534	0.325845	0.00329717	0.052875	13	6579768	6648777	-	13401	protein_coding	ATP-dependent 6-phosphofructokinase, platelet type [Source:UniProtKB/Swiss-Prot;Acc:Q9WUA3]	PFK
ENSMUSG00000004056	Akt2	8657.92	8000	7764.83	5588.19	6990.74	4710.89	8140.92	5763.27	1.41262	0.498376	0.00329751	0.052875	7	27591552	27640826	+	7131	protein_coding	Mus musculus thymoma viral proto-onco 2 (Akt2), transcript variant 4, mRNA. [Source:RefSeq mRNA;Acc:NM_001331109]	Pkinase
ENSMUSG00000020475	Pgam2	1142.43	27.6302	288.214	35.4107	46.0606	44.0545	486.092	41.8419	11.6192	3.53843	0.00334076	0.0534844	11	5801640	5803733	-	840	protein_coding	phosphoglycerate mutase 2 [Source:MGI Symbol;Acc:MGI:1933118]	-
ENSMUSG00000023232	Serinc2	45.3195	6.37619	8.97553	2.87114	3.14049	0	20.2238	2.00388	10.1592	3.34471	0.00335328	0.0536377	4	130253495	130279205	-	2319	protein_coding	Serine incorporator 2 [Source:UniProtKB/Swiss-Prot;Acc:Q8K0E7]	TMS_TDE
ENSMUSG00000038351	Sgsm2	456.972	451.647	535.54	796.262	645.895	608.931	481.386	683.696	-1.42045	-0.506344	0.00336116	0.0536696	11	74849261	74897060	-	6884	protein_coding	Small G protein signaling modulator 2 [Source:UniProtKB/Swiss-Prot;Acc:Q80U12]	RUN
ENSMUSG00000002799	Jag2	717.56	701.381	717.045	530.204	585.179	516.906	711.995	544.096	1.30901	0.388471	0.00336065	0.0536696	12	112907819	112929776	-	6965	protein_coding	Protein jagged-2 [Source:UniProtKB/Swiss-Prot;Acc:Q9QYE5]	EGF
ENSMUSG00000032462	Pik3cb	1784.46	1700.32	1785.13	1216.41	1494.87	1324.57	1756.64	1345.28	1.30608	0.385244	0.00340408	0.0543074	9	99036654	99140621	-	7193	protein_coding	Phosphatidylinositol 4,5-bisphosphate 3-kinase catalytic subunit beta isoform [Source:UniProtKB/Swiss-Prot;Acc:Q8BTI9]	PI3Ka
ENSMUSG00000024451	Arap3	1601.29	1656.75	1603.63	1085.29	1405.89	1063.18	1620.56	1184.79	1.36809	0.452162	0.00340776	0.0543187	18	37972624	37997574	-	5224	protein_coding	Arf-GAP with Rho-GAP domain, ANK repeat and PH domain-containing protein 3 [Source:UniProtKB/Swiss-Prot;Acc:Q8R5G7]	RhoGAP
ENSMUSG00000020798	Spns3	10.3857	11.6897	8.97553	36.3678	23.0303	30.3486	10.3503	29.9156	-2.89751	-1.53481	0.0034132	0.0543342	11	72494919	72550506	-	5508	protein_coding	3 [Source:UniProtKB/Swiss-Prot;Acc:Q9D232]	MFS_1
ENSMUSG00000033960	Jcad	2618.15	1987.25	2300.73	1778.19	1751.35	1420.51	2302.04	1650.02	1.39537	0.480644	0.00341469	0.0543342	18	4634929	4682868	+	6730	protein_coding	Junctional protein associated with coronary artery disease [Source:UniProtKB/Swiss-Prot;Acc:Q5DTX6]	-
ENSMUSG00000039501	Znfx1	1995.95	4923.48	4174.62	2039.47	2166.94	2030.42	3698.02	2078.94	1.77869	0.830811	0.00342279	0.0544155	2	167035793	167063015	-	8189	protein_coding	zinc finger, NFX1-type containing 1 [Source:MGI Symbol;Acc:MGI:2138982]	-
ENSMUSG00000026610	Esrrg	44.3754	13.8151	6.98097	2.87114	5.23416	0.978988	21.7238	3.02809	7.23835	2.85566	0.0034306	0.0544922	1	187608791	188214885	+	6208	protein_coding	Mus musculus estrogen-related receptor gamma (Esrrg), transcript variant 5, mRNA. [Source:RefSeq mRNA;Acc:NM_001357536]	Hormone_recep
ENSMUSG00000020607	Fam84a	549.5	432.519	453.763	939.819	811.294	541.38	478.594	764.165	-1.5963	-0.674729	0.00343415	0.0545011	12	14146830	14152054	-	4308	protein_coding	family with sequence similarity 84 member A [Source:HGNC Symbol;Acc:HGNC:20743]	-
ENSMUSG00000058163	Gm5431	37.7663	147.715	112.693	48.8093	32.4518	19.5798	99.3914	33.6136	2.95192	1.56165	0.00344452	0.0546181	11	48887422	48902214	-	3862	protein_coding	-	IIGP
ENSMUSG00000086765	Gm11827	5.66494	7.43889	3.98912	13.3986	11.5151	70.4871	5.69765	31.8003	-5.59632	-2.48448	0.00345148	0.0546335	4	11122805	11126998	+	1368	lincRNA	predicted gene 11827 [Source:MGI Symbol;Acc:MGI:3649801]	-
ENSMUSG00000019841	Rev3l	705.285	574.92	618.314	1050.84	730.688	998.568	632.84	926.697	-1.46435	-0.550257	0.00344853	0.0546335	10	39732118	39875211	+	13293	protein_coding	DNA polymerase zeta catalytic subunit [Source:UniProtKB/Swiss-Prot;Acc:Q61493]	DNA_pol_B
ENSMUSG00000033933	Vhl	879.01	746.015	979.33	542.645	674.159	631.447	868.118	616.084	1.40968	0.495367	0.00347191	0.0549092	6	113623959	113631633	+	2997	protein_coding	von Hippel-Lindau tumor suppressor [Source:MGI Symbol;Acc:MGI:103223]	-
ENSMUSG00000027580	Helz2	1290.66	2314.56	2046.42	1060.41	1374.49	1101.36	1883.88	1178.75	1.59812	0.676378	0.00347862	0.0549675	2	181227615	181242027	-	11529	protein_coding	Helicase with zinc finger domain 2 [Source:UniProtKB/Swiss-Prot;Acc:E9QAM5]	RNB
ENSMUSG00000034192	Lsm3	280.415	358.13	347.054	232.562	238.678	197.756	328.533	222.998	1.47276	0.558524	0.00349072	0.0550743	6	91515928	91522625	+	2753	protein_coding	U6 snRNA-associated Sm-like protein LSm3 [Source:UniProtKB/Swiss-Prot;Acc:P62311]	LSM
ENSMUSG00000086546	Gm13709	19.8273	30.8183	3.98912	2.87114	3.14049	0.978988	18.2116	2.33021	7.82674	2.96841	0.00349141	0.0550743	2	73370909	73379297	+	614	antisense	predicted gene 13709 [Source:MGI Symbol;Acc:MGI:3651118]	-
ENSMUSG00000029334	Prkg2	14.1624	17.0032	6.98097	42.11	27.2176	40.1385	12.7155	36.4887	-2.87802	-1.52508	0.0034946	0.0550769	5	98929773	99037351	-	5369	protein_coding	protein kinase, cGMP-dependent, type II [Source:MGI Symbol;Acc:MGI:108173]	Pkinase
ENSMUSG00000032475	Nck1	857.295	869.288	938.441	712.042	687.768	669.628	888.341	689.813	1.28773	0.364831	0.00351785	0.0553956	9	100492293	100546134	-	4792	protein_coding	Cytoplasmic protein NCK1 [Source:UniProtKB/Swiss-Prot;Acc:Q99M51]	SH2
ENSMUSG00000019785	Clvs2	11.3299	0	5.98369	55.5087	8.37465	55.8023	5.77119	39.8952	-6.85611	-2.77739	0.00352645	0.055483	10	33512286	33624769	-	7259	protein_coding	Clavesin-2 [Source:UniProtKB/Swiss-Prot;Acc:Q8BG92]	CRAL_TRIO_N
ENSMUSG00000039349	C130074G19Rik	7474.89	8224.23	6294.84	5195.8	6029.75	4670.75	7331.32	5298.77	1.38361	0.468439	0.003531	0.0555067	1	184871926	184883218	-	3035	protein_coding	Uncharacterized [Source:UniProtKB/Swiss-Prot;Acc:Q8BGN9]	-
ENSMUSG00000022385	Gtse1	73.6443	53.135	28.9211	14.3557	26.1708	15.6638	51.9001	18.7301	2.78102	1.47561	0.00354078	0.0556125	15	85859745	85876573	+	2742	protein_coding	G2 and S phase-expressed protein 1 [Source:UniProtKB/Swiss-Prot;Acc:Q8R080]	-
ENSMUSG00000036390	Gadd45a	299.298	387.885	492.657	258.402	229.256	100.836	393.28	196.165	2.00478	1.00344	0.00354428	0.0556196	6	67035096	67037457	-	1764	protein_coding	Growth arrest and DNA damage-inducible protein GADD45 alpha [Source:UniProtKB/Swiss-Prot;Acc:P48316]	-
ENSMUSG00000021876	Rnase4	3520.76	3308.18	4573.53	6198.79	4523.36	5889.59	3800.83	5537.25	-1.45688	-0.542885	0.00354782	0.0556272	14	51091077	51106151	+	1637	protein_coding	ribonuclease, RNase A family 4 [Source:MGI Symbol;Acc:MGI:1926217]	-
ENSMUSG00000028289	Epha7	3.77663	3.1881	3.98912	17.2268	12.562	20.5587	3.65128	16.7825	-4.59357	-2.19962	0.00355303	0.0556612	4	28813131	28967499	+	9884	protein_coding	Ephrin type-A receptor 7 [Source:UniProtKB/Swiss-Prot;Acc:Q61772]	Pkinase_Tyr
ENSMUSG00000024479	Mal2	98.1924	89.2667	72.8015	133.986	147.603	139.995	86.7535	140.528	-1.61866	-0.694802	0.00356299	0.0557406	15	54571192	54602847	+	2950	protein_coding	Protein MAL2 [Source:UniProtKB/Swiss-Prot;Acc:Q8BI08]	-
ENSMUSG00000037321	Tap1	727.945	1994.69	2117.23	740.754	1020.66	582.498	1613.29	781.304	2.06486	1.04605	0.00356422	0.0557406	17	34187553	34197225	+	5476	protein_coding	transporter 1, ATP-binding cassette, sub-family B (MDR/TAP) [Source:MGI Symbol;Acc:MGI:98483]	ABC_membrane
ENSMUSG00000057530	Ece1	5037.08	4876.73	5050.23	4087.54	4191.51	3637.92	4988.01	3972.33	1.25574	0.328543	0.00356835	0.0557573	4	137862237	137965229	+	5300	protein_coding	Endothelin-converting enzyme 1 [Source:UniProtKB/Swiss-Prot;Acc:Q4PZA2]	-
ENSMUSG00000103527	Gm37261	13.2182	11.6897	5.98369	17.2268	57.5757	35.2436	10.2972	36.682	-3.55341	-1.8292	0.00358424	0.0559577	3	51672801	51673901	+	1101	TEC	predicted gene, 37261 [Source:MGI Symbol;Acc:MGI:5610489]	-
ENSMUSG00000038555	Reep2	58.5378	47.8215	51.8586	121.545	53.3884	253.558	52.7393	142.83	-2.70857	-1.43753	0.00359698	0.0561086	18	34840589	34847463	+	1926	protein_coding	Receptor expression-enhancing protein 2 [Source:UniProtKB/Swiss-Prot;Acc:Q8VCD6]	TB2_DP1_HVA22
ENSMUSG00000029651	Mtus2	45.3195	31.881	27.9239	86.1341	48.1542	106.71	35.0415	80.3327	-2.29128	-1.19615	0.00360402	0.0561704	5	147957320	148316065	+	12874	protein_coding	Microtubule-associated tumor suppressor candidate 2 homolog [Source:UniProtKB/Swiss-Prot;Acc:Q3UHD3]	-
ENSMUSG00000097222	1010001N08Rik	44.3754	58.4484	70.8069	94.7476	122.479	99.8568	57.8769	105.695	-1.82699	-0.869471	0.00361916	0.0563571	18	11049087	11052567	-	2060	lincRNA	RIKEN cDNA 1010001N08 gene [Source:MGI Symbol;Acc:MGI:1915684]	-
ENSMUSG00000022033	Pbk	18.8831	24.4421	26.9266	4.78523	8.37465	0	23.4173	4.38663	5.37657	2.42668	0.00362219	0.0563571	14	65805837	65817822	+	1791	protein_coding	Lymphokine-activated killer T-cell-originated protein kinase [Source:UniProtKB/Swiss-Prot;Acc:Q9JJ78]	Pkinase
ENSMUSG00000021095	Gsc	1.88831	6.37619	0	16.2698	21.9835	15.6638	2.75484	17.9723	-6.62342	-2.72758	0.00363342	0.056466	12	104471209	104473330	-	1268	protein_coding	Homeobox protein goosecoid [Source:UniProtKB/Swiss-Prot;Acc:Q02591]	Homeobox
ENSMUSG00000042895	Abra	189.776	11.6897	78.7852	21.055	28.2644	11.7479	93.4168	20.3558	4.5983	2.2011	0.00363538	0.056466	15	41864076	41869720	-	2979	protein_coding	actin-binding Rho activating protein [Source:MGI Symbol;Acc:MGI:2444891]	-
ENSMUSG00000040653	Ppp1r14c	87.8066	6.37619	9.97281	2.87114	5.23416	5.87393	34.7185	4.65974	7.47719	2.9025	0.00365096	0.0566598	10	3366057	3464975	+	2617	protein_coding	protein phosphatase 1, regulatory (inhibitor) subunit 14c [Source:MGI Symbol;Acc:MGI:1923392]	-
ENSMUSG00000035934	Pknox2	95.3599	85.0159	141.614	296.684	110.964	298.591	107.33	235.413	-2.1941	-1.13363	0.0036783	0.0570356	9	36890982	37147407	-	10335	protein_coding	Homeobox protein PKNOX2 [Source:UniProtKB/Swiss-Prot;Acc:Q8BG99]	Coprinus_mating
ENSMUSG00000005410	Mcm5	151.065	256.11	157.57	116.76	112.011	70.4871	188.249	99.7526	1.8859	0.915252	0.00368414	0.0570776	8	75109569	75128439	+	3993	protein_coding	minichromosome maintenance complex component 5 [Source:MGI Symbol;Acc:MGI:103197]	MCM
ENSMUSG00000049625	Tifab	196.385	223.167	258.296	147.385	144.463	68.5292	225.949	120.126	1.88131	0.911739	0.0036891	0.0571059	13	56173704	56178885	-	3497	protein_coding	TRAF-interacting protein with FHA domain-containing protein B [Source:UniProtKB/Swiss-Prot;Acc:Q8JZM6]	-
ENSMUSG00000054690	Emcn	845.965	871.413	764.915	670.889	619.724	593.267	827.431	627.96	1.31744	0.397734	0.00370374	0.0572839	3	137341067	137432185	+	5409	protein_coding	Endomucin [Source:UniProtKB/Swiss-Prot;Acc:Q9R0H2]	-
ENSMUSG00000020411	Nipal4	15.1065	14.8778	11.9674	41.153	15.7025	102.794	13.9839	53.2164	-3.80898	-1.92941	0.00372069	0.0574973	11	46148155	46166508	-	3444	protein_coding	Magnesium transporter NIPA4 [Source:UniProtKB/Swiss-Prot;Acc:Q8BZF2]	DUF803
ENSMUSG00000019210	Atp6v1e1	3581.19	3396.39	2644.79	2228	2573.11	2107.76	3207.45	2302.96	1.39286	0.47805	0.00373781	0.0577129	6	120794305	120822793	-	4110	protein_coding	ATPase, H+ transporting, lysosomal V1 subunit E1 [Source:MGI Symbol;Acc:MGI:894326]	-
ENSMUSG00000025854	Fam20c	1643.78	1025.5	1283.5	742.668	999.724	427.818	1317.59	723.403	1.82191	0.865453	0.00374665	0.0578005	5	138754514	138810077	+	6590	protein_coding	Extracellular serine/threonine protein kinase FAM20C [Source:UniProtKB/Swiss-Prot;Acc:Q5MJS3]	DUF1193
ENSMUSG00000061451	Tmem151a	323.846	263.549	422.847	690.03	510.854	448.376	336.747	549.753	-1.63233	-0.706935	0.0037681	0.0580116	19	5070859	5085531	-	4807	protein_coding	Transmembrane protein 151A [Source:UniProtKB/Swiss-Prot;Acc:Q6GQT5]	-
ENSMUSG00000026365	Cfh	2890.07	2645.06	4578.52	6754.83	5192.28	4494.53	3371.21	5480.55	-1.62569	-0.701049	0.00377306	0.0580116	1	140084708	140183764	-	8383	protein_coding	Complement factor H [Source:UniProtKB/Swiss-Prot;Acc:P06909]	Sushi
ENSMUSG00000036103	Colec12	1608.84	1387.88	1577.7	2619.44	1970.14	1869.87	1524.81	2153.15	-1.41206	-0.497799	0.0037708	0.0580116	18	9707648	9877995	+	3322	protein_coding	Collectin-12 [Source:UniProtKB/Swiss-Prot;Acc:Q8K4Q8]	Lectin_C
ENSMUSG00000033191	Tie1	3006.2	2335.81	2402.45	1902.61	2057.02	1674.07	2581.49	1877.9	1.3749	0.459323	0.00377188	0.0580116	4	118471191	118490061	-	4917	protein_coding	tyrosine kinase with immunoglobulin-like and EGF-like domains 1 [Source:MGI Symbol;Acc:MGI:99906]	Pkinase_Tyr
ENSMUSG00000032915	Adgre4	127.461	147.715	157.57	70.8214	85.8402	20.5587	144.249	59.0734	2.44399	1.28924	0.00378288	0.0580646	17	55749984	55853662	+	3491	protein_coding	Adhesion G protein-coupled receptor E4 [Source:UniProtKB/Swiss-Prot;Acc:Q91ZE5]	7tm_2
ENSMUSG00000021702	Thbs4	147.289	12.7524	105.712	14.3557	3.14049	32.3066	88.5842	16.6009	5.32939	2.41397	0.00378025	0.0580646	13	92751590	92794818	-	3289	protein_coding	thrombospondin 4 [Source:MGI Symbol;Acc:MGI:1101779]	TSP_C
ENSMUSG00000017716	Birc5	35.878	73.3262	48.8668	22.9691	19.8898	3.91595	52.6903	15.5916	3.37767	1.75603	0.00379356	0.0581796	11	117849251	117855743	+	3402	protein_coding	Baculoviral IAP repeat-containing protein 5 [Source:UniProtKB/Swiss-Prot;Acc:O70201]	BIR
ENSMUSG00000044807	Zfp354c	116.131	93.5175	117.679	245.961	135.041	194.819	109.109	191.94	-1.75945	-0.815127	0.00380119	0.0581988	11	50811086	50827724	-	5596	protein_coding	zinc finger protein 354C [Source:MGI Symbol;Acc:MGI:1353621]	KRAB
ENSMUSG00000025212	Sfxn3	615.591	538.788	690.118	949.39	728.594	964.303	614.832	880.762	-1.43257	-0.518608	0.0037988	0.0581988	19	45047576	45056383	+	2966	protein_coding	Sideroflexin-3 [Source:UniProtKB/Swiss-Prot;Acc:Q91V61]	-
ENSMUSG00000031883	Car7	174.669	194.474	172.53	116.76	132.948	98.8778	180.558	116.195	1.55451	0.636464	0.00381168	0.0583103	8	104534689	104550343	+	3637	protein_coding	Carbonic anhydrase 7 [Source:UniProtKB/Swiss-Prot;Acc:Q9ERQ8]	-
ENSMUSG00000030782	Tgfb1i1	1145.26	1040.38	905.531	1724.6	1102.31	2522.85	1030.39	1783.25	-1.73075	-0.7914	0.00382381	0.0584469	7	128246812	128255699	+	5585	protein_coding	Transforming growth factor beta-1-induced transcript 1 protein [Source:UniProtKB/Swiss-Prot;Acc:Q62219]	LIM
ENSMUSG00000041073	Nacad	50.0403	42.508	59.8369	97.6187	56.5289	288.801	50.7951	147.65	-2.90702	-1.53954	0.00383491	0.0585675	11	6597823	6606053	-	4892	protein_coding	NAC-alpha domain-containing protein 1 [Source:UniProtKB/Swiss-Prot;Acc:Q5SWP3]	-
ENSMUSG00000047749	Zc3hav1l	101.025	82.8905	117.679	202.894	143.416	158.596	100.532	168.302	-1.67388	-0.743196	0.0038793	0.0591168	6	38287396	38299259	-	6536	protein_coding	zinc finger CCCH-type, antiviral 1-like [Source:MGI Symbol;Acc:MGI:2443387]	-
ENSMUSG00000052423	B4galt3	159.563	163.656	171.532	208.636	266.942	257.474	164.917	244.351	-1.48107	-0.566644	0.00388061	0.0591168	1	171270328	171276896	+	5467	protein_coding	Beta-1,4-galactosyltransferase 3 N-acetyllactosamine synthase Beta-N-acetylglucosaminylglycopeptide beta-1,4-galactosyltransferase Beta-N-acetylglucosaminyl-glycolipid beta-1,4-galactosyltransferase [Source:UniProtKB/Swiss-Prot;Acc:Q91YY2]	-
ENSMUSG00000027076	Timm10	337.064	394.261	320.127	205.765	243.912	268.243	350.484	239.306	1.46436	0.550273	0.00387529	0.0591168	2	84826997	84830213	+	815	protein_coding	Mitochondrial import inner membrane translocase subunit Tim10 [Source:UniProtKB/Swiss-Prot;Acc:P62073]	-
ENSMUSG00000068245	Phf11d	240.76	1218.92	889.575	231.605	226.116	203.63	783.084	220.45	3.55182	1.82856	0.0038926	0.05925	14	59347407	59365470	-	4498	protein_coding	PHD finger protein 11 [Source:UniProtKB/Swiss-Prot;Acc:A6H5X4]	-
ENSMUSG00000028098	Rnf115	657.133	651.435	746.963	550.301	481.542	506.137	685.177	512.66	1.33623	0.418173	0.00390139	0.0593344	3	96727664	96791638	+	2893	protein_coding	E3 ubiquitin-protein ligase RNF115 [Source:UniProtKB/Swiss-Prot;Acc:Q9D0C1]	-
ENSMUSG00000059336	Slc14a1	0	3.1881	12.9647	36.3678	15.7025	51.8864	5.38425	34.6522	-6.45587	-2.69061	0.00391214	0.0593602	18	78100091	78142119	-	3995	protein_coding	Urea transporter 1 [Source:UniProtKB/Swiss-Prot;Acc:Q8VHL0]	-
ENSMUSG00000030340	Scnn1a	65.1469	41.4453	80.7798	100.49	135.041	120.416	62.4573	118.649	-1.89557	-0.922634	0.00391285	0.0593602	6	125320659	125344943	+	4132	protein_coding	sodium channel, nonvoltage-gated 1 alpha [Source:MGI Symbol;Acc:MGI:101782]	-
ENSMUSG00000028358	Zfp618	85.9183	69.0754	81.777	141.643	131.901	114.542	78.9236	129.362	-1.63724	-0.711268	0.00390951	0.0593602	4	62965573	63139708	+	9352	protein_coding	zinc finger protein 618 [Source:MGI Symbol;Acc:MGI:1919950]	-
ENSMUSG00000024210	Ip6k3	46.2637	9.56429	33.9076	9.57046	2.09366	6.85292	29.9119	6.17235	4.82769	2.27133	0.00393207	0.0596021	17	27143969	27167764	-	2307	protein_coding	Inositol hexakisphosphate kinase 3 [Source:UniProtKB/Swiss-Prot;Acc:Q8BWD2]	-
ENSMUSG00000020216	Jsrp1	302.13	11.6897	53.8532	12.4416	4.18732	13.7058	122.558	10.1116	12.1094	3.59805	0.00394607	0.0597647	10	80808496	80813498	-	1333	protein_coding	Junctional sarcoplasmic reticulum protein 1 [Source:UniProtKB/Swiss-Prot;Acc:Q3MI48]	-
ENSMUSG00000032254	Kif23	78.3651	89.2667	93.7444	46.8953	55.4821	25.4537	87.1254	42.6103	2.04701	1.03352	0.00395349	0.0598274	9	61915905	61946774	-	7901	protein_coding	Kinesin-like protein KIF23 [Source:UniProtKB/Swiss-Prot;Acc:E9Q5G3]	Kinesin
ENSMUSG00000065445	Mir143	6.6091	1.0627	1.99456	12.4416	12.562	35.2436	3.22212	20.0824	-6.14981	-2.62054	0.00397742	0.0598683	18	61649196	61649258	-	63	miRNA	microRNA 143 [Source:MGI Symbol;Acc:MGI:2676828]	-
ENSMUSG00000074480	Mex3a	38.7104	19.1286	11.9674	101.447	38.7328	65.5922	23.2688	68.5906	-2.94185	-1.55672	0.00397918	0.0598683	3	88532395	88541396	+	5778	protein_coding	mex-3 RNA binding family member A [Source:HGNC Symbol;Acc:HGNC:33482]	KH_1
ENSMUSG00000039481	Nrtn	31.1572	14.8778	25.9293	66.9932	34.5454	88.1089	23.9881	63.2159	-2.63001	-1.39507	0.00397601	0.0598683	17	56751325	56757530	-	1023	protein_coding	Neurturin [Source:UniProtKB/Swiss-Prot;Acc:P97463]	-
ENSMUSG00000062329	Cytl1	165.228	116.897	178.513	348.365	129.807	713.682	153.546	397.285	-2.58731	-1.37145	0.00397638	0.0598683	5	37735519	37739820	+	1056	protein_coding	cytokine-like 1 [Source:MGI Symbol;Acc:MGI:2684993]	-
ENSMUSG00000031586	Rbpms	1868.49	1869.29	1844.97	2635.7	2086.33	3009.41	1860.91	2577.15	-1.38501	-0.469896	0.00397631	0.0598683	8	33782643	33929863	-	4022	protein_coding	RNA-binding protein with multiple splicing [Source:UniProtKB/Swiss-Prot;Acc:Q9WVB0]	RRM_1
ENSMUSG00000010095	Slc3a2	2642.7	2636.56	2833.28	1948.55	2024.57	2329.01	2704.18	2100.71	1.28726	0.364301	0.00397024	0.0598683	19	8706882	8723369	-	3529	protein_coding	solute carrier family 3 (activators of dibasic and neutral amino acid transport), member 2 [Source:MGI Symbol;Acc:MGI:96955]	-
ENSMUSG00000079550	Mpp4	36.8221	46.7588	26.9266	13.3986	17.7961	6.85292	36.8358	12.6826	2.91041	1.54122	0.00396207	0.0598683	1	59120935	59163389	-	7063	protein_coding	MAGUK p55 subfamily member 4 [Source:UniProtKB/Swiss-Prot;Acc:Q6P7F1]	PDZ
ENSMUSG00000029291	Rufy3	301.186	332.625	366.002	449.812	468.98	445.44	333.271	454.744	-1.36473	-0.448619	0.00399256	0.0600067	5	88565040	88651392	+	10214	protein_coding	Protein RUFY3 [Source:UniProtKB/Swiss-Prot;Acc:Q9D394]	RUN
ENSMUSG00000026672	Optn	1420.01	1212.54	649.23	560.829	781.983	419.007	1093.93	587.273	1.86315	0.897741	0.00399496	0.0600067	2	5020642	5064051	-	3753	protein_coding	Mus musculus optineurin (Optn), transcript variant 1, mRNA. [Source:RefSeq mRNA;Acc:NM_001356487]	-
ENSMUSG00000038754	Elovl3	0.944157	2.1254	0	0.957046	9.42148	45.0334	1.02319	18.4707	-18.2749	-4.19179	0.0040245	0.0602927	19	46131897	46135307	+	1494	protein_coding	Elongation of very long chain fatty acids protein 3 [Source:UniProtKB/Swiss-Prot;Acc:O35949]	ELO
ENSMUSG00000044641	Pard6b	178.446	144.527	196.464	290.942	267.989	231.041	173.146	263.324	-1.51979	-0.603874	0.00402723	0.0602927	2	168081004	168101203	+	3399	protein_coding	Partitioning defective 6 homolog beta [Source:UniProtKB/Swiss-Prot;Acc:Q9JK83]	PDZ
ENSMUSG00000049295	Zfp219	782.706	923.485	963.373	1170.47	1190.25	1148.35	889.855	1169.69	-1.31476	-0.394797	0.00402446	0.0602927	14	52006077	52020733	-	4519	protein_coding	zinc finger protein 219 [Source:MGI Symbol;Acc:MGI:1917140]	-
ENSMUSG00000022587	Ly6e	8098.98	35475	19265.5	7595.12	6615.97	6737.4	20946.5	6982.83	2.99969	1.58481	0.00402468	0.0602927	15	74955051	74959905	+	3784	protein_coding	lymphocyte antigen 6 family member E [Source:HGNC Symbol;Acc:HGNC:6727]	-
ENSMUSG00000078566	Bnip3	7680.72	5924.55	7535.45	3955.47	5470.74	5349.19	7046.91	4925.13	1.4309	0.516921	0.00403601	0.0603483	7	138890836	138909519	-	2265	protein_coding	BCL2/adenovirus E1B 19 kDa protein-interacting protein 3 [Source:UniProtKB/Swiss-Prot;Acc:O55003]	-
ENSMUSG00000009292	Trpm2	41.5429	76.5143	70.8069	26.7973	33.4986	25.4537	62.9547	28.5832	2.20159	1.13855	0.00403756	0.0603483	10	77907722	77970563	-	12459	protein_coding	Transient receptor potential cation channel subfamily M member 2 [Source:UniProtKB/Swiss-Prot;Acc:Q91YD4]	Ion_trans
ENSMUSG00000028337	Coro2a	190.72	184.91	169.538	121.545	124.573	70.4871	181.722	105.535	1.72287	0.784813	0.00404414	0.0603971	4	46536937	46602202	-	6459	protein_coding	Coronin-2A [Source:UniProtKB/Swiss-Prot;Acc:Q8C0P5]	-
ENSMUSG00000005836	Gata6	697.732	657.811	924.479	1148.46	960.991	1172.83	760.007	1094.09	-1.43964	-0.525705	0.00405363	0.0604456	18	11052510	11085635	+	3194	protein_coding	Transcription factor GATA-6 [Source:UniProtKB/Swiss-Prot;Acc:Q61169]	GATA-N
ENSMUSG00000039105	Atp6v1g1	1517.26	1784.27	1565.73	1274.79	1248.87	1271.71	1622.42	1265.12	1.28216	0.358574	0.00405401	0.0604456	4	63544772	63550750	+	1135	protein_coding	ATPase, H+ transporting, lysosomal V1 subunit G1 [Source:MGI Symbol;Acc:MGI:1913540]	-
ENSMUSG00000028047	Thbs3	400.323	390.011	547.507	816.36	520.275	789.064	445.947	708.567	-1.58924	-0.668333	0.00406689	0.060588	3	89215180	89226837	+	4823	protein_coding	Thrombospondin-3 [Source:UniProtKB/Swiss-Prot;Acc:Q05895]	TSP_C
ENSMUSG00000039529	Atp8b1	411.653	363.443	436.809	729.269	463.746	639.279	403.968	610.765	-1.51217	-0.596618	0.00407335	0.0606347	18	64528979	64661000	-	6440	protein_coding	Phospholipid-transporting ATPase IC [Source:UniProtKB/Swiss-Prot;Acc:Q148W0]	E1-E2_ATPase
ENSMUSG00000024696	Lpxn	107.634	143.464	156.573	88.0482	82.6997	68.5292	135.89	79.759	1.70252	0.767675	0.00407778	0.0606512	19	12798606	12833807	+	1675	protein_coding	Leupaxin [Source:UniProtKB/Swiss-Prot;Acc:Q99N69]	LIM
ENSMUSG00000057346	Apol9a	82.1417	497.343	373.98	145.471	110.964	93.9828	317.822	116.806	2.71935	1.44326	0.00408371	0.0606898	15	77403789	77411135	-	5953	protein_coding	apolipoprotein L 9a [Source:MGI Symbol;Acc:MGI:3606001]	-
ENSMUSG00000019987	Arg1	66.091	36.1318	69.8097	33.4966	6.28099	9.78988	57.3441	16.5225	3.45831	1.79007	0.00410417	0.0609442	10	24915221	24927484	-	2228	protein_coding	Arginase-1 [Source:UniProtKB/Swiss-Prot;Acc:Q61176]	-
ENSMUSG00000071337	Tia1	507.957	506.907	496.646	605.81	671.019	769.485	503.837	682.104	-1.35376	-0.436976	0.0041293	0.0612676	6	86404219	86433405	+	15750	protein_coding	cytotoxic granule-associated RNA binding protein 1 [Source:MGI Symbol;Acc:MGI:107914]	RRM_1
ENSMUSG00000021701	Plk2	636.362	719.447	831.732	475.652	577.851	510.053	729.181	521.185	1.39929	0.484698	0.00413268	0.0612678	13	110395046	110400844	+	4491	protein_coding	Serine/threonine-protein kinase PLK2 [Source:UniProtKB/Swiss-Prot;Acc:P53351]	Pkinase
ENSMUSG00000020415	Pttg1	586.322	634.431	774.887	425.886	475.261	512.99	665.213	471.379	1.41122	0.496943	0.00416075	0.0616338	11	43420250	43426251	-	2000	protein_coding	Securin [Source:UniProtKB/Swiss-Prot;Acc:Q9CQJ7]	-
ENSMUSG00000027778	Ift80	159.563	151.966	176.519	240.219	218.788	248.663	162.682	235.89	-1.45008	-0.536136	0.00417028	0.0617249	3	68892499	69004570	-	12428	protein_coding	Intraflagellar transport [Source:UniProtKB/Swiss-Prot;Acc:Q8K057]	-
ENSMUSG00000033389	Arhgap44	192.608	167.906	229.375	399.088	246.005	310.339	196.63	318.478	-1.62001	-0.696	0.0041782	0.061792	11	65002039	65162961	-	5819	protein_coding	Rho GTPase-activating protein 44 [Source:UniProtKB/Swiss-Prot;Acc:Q5SSM3]	RhoGAP
ENSMUSG00000048388	Fam171b	81.1975	87.1413	123.663	268.93	137.135	155.659	97.3339	187.241	-1.92512	-0.944947	0.00419198	0.0619405	2	83812636	83883486	+	5744	protein_coding	Protein FAM171B [Source:UniProtKB/Swiss-Prot;Acc:Q14CH0]	-
ENSMUSG00000054555	Adam12	628.809	437.832	308.16	779.993	672.066	840.951	458.267	764.336	-1.66745	-0.73764	0.00419504	0.0619405	7	133883199	134232146	-	10573	protein_coding	Disintegrin and metalloproteinase domain-containing protein 12 [Source:UniProtKB/Swiss-Prot;Acc:Q61824]	-
ENSMUSG00000022516	Nudt16l1	589.154	596.174	617.317	470.867	471.074	446.419	600.882	462.786	1.29843	0.376766	0.00422726	0.0623657	16	4938761	4941032	+	1948	protein_coding	Tudor-interacting repair regulator protein [Source:UniProtKB/Swiss-Prot;Acc:Q8VHN8]	-
ENSMUSG00000006462	A530013C23Rik	89.6949	113.709	114.687	58.3798	70.1377	33.2856	106.03	53.9344	1.96744	0.976317	0.00424411	0.0624628	2	167691177	167729172	+	5964	lincRNA	RIKEN cDNA A530013C23 gene [Source:MGI Symbol;Acc:MGI:3041178]	-
ENSMUSG00000045328	Cenpe	63.2585	46.7588	56.845	22.0121	28.2644	4.89494	55.6208	18.3905	3.03315	1.60082	0.00424033	0.0624628	3	135212537	135273611	+	8620	protein_coding	centromere protein E [Source:HGNC Symbol;Acc:HGNC:1856]	Kinesin
ENSMUSG00000046179	E2f8	26.4364	32.9437	22.9375	10.5275	8.37465	0.978988	27.4392	6.62705	4.14027	2.04972	0.00424118	0.0624628	7	48866429	48881596	-	5443	protein_coding	Transcription factor E2F8 [Source:UniProtKB/Swiss-Prot;Acc:Q58FA4]	E2F_TDP
ENSMUSG00000038871	Bpgm	410.708	386.822	892.566	299.555	276.363	326.003	563.366	300.641	1.87382	0.905986	0.00427762	0.0629052	6	34476207	34505613	+	3588	protein_coding	Bisphosphoglycerate mutase [Source:UniProtKB/Swiss-Prot;Acc:P15327]	-
ENSMUSG00000039960	Rhou	660.91	526.036	1090.03	1255.64	1010.19	1927.63	758.991	1397.82	-1.84163	-0.880987	0.00428803	0.0629586	8	123653929	123663884	+	3806	protein_coding	Rho-related GTP-binding protein RhoU [Source:UniProtKB/Swiss-Prot;Acc:Q9EQT3]	Ras
ENSMUSG00000030551	Nr2f2	671.296	639.745	789.847	1126.44	772.561	1506.66	700.296	1135.22	-1.62124	-0.697098	0.00428816	0.0629586	7	70351944	70366735	-	8625	protein_coding	nuclear receptor subfamily 2, group F, member 2 [Source:MGI Symbol;Acc:MGI:1352452]	Hormone_recep
ENSMUSG00000017167	Cntnap1	312.516	327.311	325.114	400.045	438.622	617.741	321.647	485.47	-1.50955	-0.594114	0.00431172	0.0632536	11	101170523	101190724	+	5875	protein_coding	Contactin-associated protein 1 [Source:UniProtKB/Swiss-Prot;Acc:O54991]	Laminin_G_2
ENSMUSG00000031357	Syap1	4060.82	3972.37	3835.54	2914.21	3439.89	2609	3956.24	2987.7	1.3243	0.405226	0.00432499	0.0633972	X	162857057	162888447	-	2351	protein_coding	Synapse-associated protein 1 [Source:UniProtKB/Swiss-Prot;Acc:Q9D5V6]	-
ENSMUSG00000055541	Lair1	122.74	280.553	258.296	123.459	101.543	29.3696	220.53	84.7904	2.60009	1.37856	0.00432907	0.0634061	7	4003402	4063204	-	7475	protein_coding	Leukocyte-associated immunoglobulin-like receptor 1 [Source:UniProtKB/Swiss-Prot;Acc:Q8BG84]	-
ENSMUSG00000007827	Ankrd26	138.791	116.897	106.709	209.593	172.727	179.155	120.799	187.158	-1.5488	-0.631154	0.00433855	0.0634939	6	118501308	118562226	-	7253	protein_coding	-	-
ENSMUSG00000025885	Myo5b	139.735	65.8873	147.598	317.739	179.008	211.461	117.74	236.07	-2.00339	-1.00244	0.00434641	0.063558	18	74440936	74771493	+	9766	protein_coding	myosin VB [Source:MGI Symbol;Acc:MGI:106598]	Myosin_head
ENSMUSG00000079557	March2	2643.64	2598.3	2614.87	2208.86	2146	2040.21	2618.94	2131.69	1.22858	0.296996	0.00437962	0.0639411	17	33685692	33718670	-	5997	protein_coding	E3 ubiquitin-protein ligase MARCH2 [Source:UniProtKB/Swiss-Prot;Acc:Q99M02]	-
ENSMUSG00000099719	Gm28802	306.851	264.612	93.7444	79.4348	125.62	27.4117	221.736	77.4887	2.86414	1.5181	0.00437687	0.0639411	1	58850085	58892792	-	944	unprocessed_pseudogene	predicted gene 28802 [Source:MGI Symbol;Acc:MGI:5579508]	-
ENSMUSG00000094006	Igkv4-59	2.83247	3.1881	5.98369	363.678	23.0303	0.978988	4.00142	129.229	-32.302	-5.01355	0.00438561	0.0639772	6	69438218	69438757	-	368	IG_V_gene	-	V-set
ENSMUSG00000020803	Txndc17	1583.35	1682.25	1483.95	1305.41	1249.92	1123.88	1583.19	1226.4	1.29082	0.368292	0.00440133	0.0641425	11	72207547	72210015	+	1324	protein_coding	thioredoxin domain containing 17 [Source:MGI Symbol;Acc:MGI:1289248]	-
ENSMUSG00000034911	Ushbp1	1775.96	2183.85	1999.55	1130.27	1726.22	1154.23	1986.45	1336.91	1.48604	0.571478	0.00440397	0.0641425	8	71384272	71395802	-	6461	protein_coding	USH1 protein network component harmonin binding protein 1 [Source:MGI Symbol;Acc:MGI:1922920]	-
ENSMUSG00000044217	Aqp5	16.0507	15.9405	20.9429	43.0671	31.4049	52.8654	17.6447	42.4458	-2.40789	-1.26777	0.00441688	0.0642792	15	99590782	99594829	+	2599	protein_coding	Aquaporin-5 [Source:UniProtKB/Swiss-Prot;Acc:Q9WTY4]	-
ENSMUSG00000021497	Txndc15	1658.88	1692.88	1643.52	1311.15	1335.76	1391.14	1665.09	1346.02	1.23702	0.306865	0.00442434	0.0643364	13	55714650	55726227	+	4386	protein_coding	thioredoxin domain containing 15 [Source:MGI Symbol;Acc:MGI:1916922]	-
ENSMUSG00000052920	Prkg1	125.573	62.6992	108.704	262.231	122.479	221.251	98.9919	201.987	-2.03895	-1.02783	0.00444099	0.0644776	19	30567551	31765033	-	7799	protein_coding	protein kinase, cGMP-dependent, type I [Source:MGI Symbol;Acc:MGI:108174]	Pkinase
ENSMUSG00000038256	Bcl9	485.297	522.848	564.461	692.901	662.644	707.808	524.202	687.785	-1.31241	-0.392222	0.00444112	0.0644776	3	97203662	97297917	-	8446	protein_coding	B-cell CLL/lymphoma 9 protein [Source:UniProtKB/Swiss-Prot;Acc:Q9D219]	-
ENSMUSG00000068220	Lgals1	27295.6	24424	19149.8	16148.2	18084	17438.7	23623.1	17223.7	1.37156	0.455823	0.00445843	0.0646296	15	78926725	78930465	+	903	protein_coding	Galectin-1 [Source:UniProtKB/Swiss-Prot;Acc:P16045]	-
ENSMUSG00000024768	Lipf	32.1013	12.7524	8.97553	3.82818	3.14049	2.93696	17.9431	3.30188	5.44345	2.44452	0.00445868	0.0646296	19	33961187	33976810	+	1411	protein_coding	Gastric triacylglycerol lipase [Source:UniProtKB/Swiss-Prot;Acc:Q9CPP7]	Abhydrolase_1
ENSMUSG00000067599	Klra7	18.8831	13.8151	37.8967	7.65637	6.28099	2.93696	23.5316	5.62477	4.18647	2.06573	0.00446354	0.0646487	6	130218605	130233322	-	1265	protein_coding	Killer cell lectin-like receptor 7 [Source:UniProtKB/Swiss-Prot;Acc:Q60654]	Lectin_C
ENSMUSG00000022686	B3gnt5	15.1065	19.1286	9.97281	33.4966	24.0771	88.1089	14.736	48.5609	-3.30258	-1.72359	0.00448306	0.0648253	16	19760208	19772753	+	5197	protein_coding	Lactosylceramide 1,3-N-acetyl-beta-D-glucosaminyltransferase [Source:UniProtKB/Swiss-Prot;Acc:Q8BGY6]	Galactosyl_T
ENSMUSG00000037379	Spon2	320.069	458.023	705.078	1250.86	538.071	1171.85	494.39	986.926	-1.99674	-0.997647	0.00448996	0.0648253	5	33198184	33218455	-	2947	protein_coding	Spondin-2 [Source:UniProtKB/Swiss-Prot;Acc:Q8BMS2]	-
ENSMUSG00000039735	Fnbp1l	734.554	726.886	818.768	585.712	612.396	515.927	760.069	571.345	1.33057	0.412049	0.00448982	0.0648253	3	122538719	122619715	-	12376	protein_coding	formin binding protein 1 like [Source:HGNC Symbol;Acc:HGNC:20851]	SH3_1
ENSMUSG00000057143	Trim12c	431.48	829.968	816.773	437.37	451.184	326.003	692.74	404.852	1.71074	0.774617	0.00448204	0.0648253	7	104338754	104353362	-	3740	protein_coding	tripartite motif-containing 12C [Source:MGI Symbol;Acc:MGI:4821183]	SPRY
ENSMUSG00000025422	Agap2	120.852	75.4516	187.489	296.684	164.352	344.604	127.931	268.547	-2.09865	-1.06946	0.00449522	0.06485	10	127075284	127093169	+	5941	protein_coding	Arf-GAP with GTPase, ANK repeat and PH domain-containing protein 2 [Source:UniProtKB/Swiss-Prot;Acc:Q3UHD9]	Ras
ENSMUSG00000032046	Abhd12	2349.06	2251.86	1964.64	1752.35	1667.6	1710.29	2188.52	1710.08	1.27976	0.355876	0.00450351	0.0649182	2	150832493	150904741	-	2823	protein_coding	abhydrolase domain containing 12 [Source:MGI Symbol;Acc:MGI:1923442]	-
ENSMUSG00000045038	Prkce	1398.3	1159.4	1352.31	1008.73	1031.13	787.106	1303.34	942.321	1.38344	0.468257	0.00452377	0.0651588	17	86167785	86657919	+	7261	protein_coding	protein kinase C, epsilon [Source:MGI Symbol;Acc:MGI:97599]	Pkinase
ENSMUSG00000069300	Hist1h2bj	40.5988	27.6302	8.97553	7.65637	5.23416	4.89494	25.7348	5.92849	4.33771	2.11693	0.00453078	0.0652081	13	22043214	22043676	+	463	protein_coding	Histone H2B type 1-F/J/L [Source:UniProtKB/Swiss-Prot;Acc:P10853]	Histone
ENSMUSG00000027716	Trpc3	169.948	165.781	186.492	287.114	202.038	423.902	174.074	304.351	-1.74903	-0.806552	0.00453596	0.0652312	3	36620482	36690167	-	5419	protein_coding	transient receptor potential cation channel, subfamily C, member 3 [Source:MGI Symbol;Acc:MGI:109526]	Ion_trans
ENSMUSG00000020363	Gfpt2	435.257	632.306	891.569	1519.79	862.589	1083.74	653.044	1155.37	-1.76965	-0.823462	0.00454062	0.0652469	11	49794178	49838613	+	5591	protein_coding	Glutamine--fructose-6-phosphate aminotransferase [isomerizing] 2 [Source:UniProtKB/Swiss-Prot;Acc:Q9Z2Z9]	SIS
ENSMUSG00000038766	Gabpb2	871.457	837.407	1001.27	1293.93	1216.42	1090.59	903.378	1200.31	-1.32862	-0.409929	0.00454803	0.0653018	3	95181766	95217916	-	15465	protein_coding	GA-binding protein subunit beta-2 [Source:UniProtKB/Swiss-Prot;Acc:P81069]	-
ENSMUSG00000039116	Adgrg6	151.065	151.966	204.443	335.923	225.069	254.537	169.158	271.843	-1.60778	-0.685072	0.00457867	0.0655869	10	14402583	14545179	-	11748	protein_coding	Adhesion G-protein coupled receptor G6 ADGRG6 N-terminal fragment ADGRG6 C-terminal fragment [Source:UniProtKB/Swiss-Prot;Acc:Q6F3F9]	7tm_2
ENSMUSG00000072872	Rybp	318.181	246.546	296.192	499.578	350.688	434.671	286.973	428.312	-1.4923	-0.577535	0.00457567	0.0655869	6	100228565	100287485	-	4740	protein_coding	RING1 and YY1-binding protein [Source:UniProtKB/Swiss-Prot;Acc:Q8CCI5]	zf-RanBP
ENSMUSG00000027257	Pacsin3	939.436	730.074	716.048	599.111	593.553	497.326	795.186	563.33	1.41207	0.49781	0.00457368	0.0655869	2	91255954	91264679	+	4327	protein_coding	Protein kinase C and casein kinase II substrate protein 3 [Source:UniProtKB/Swiss-Prot;Acc:Q99JB8]	-
ENSMUSG00000019929	Dcn	24782.2	24741.8	33765.9	48050.4	34623.9	37894.7	27763.3	40189.7	-1.44759	-0.533651	0.00458323	0.0656006	10	97479609	97518143	+	5838	protein_coding	Decorin [Source:UniProtKB/Swiss-Prot;Acc:P28654]	-
ENSMUSG00000027470	Mylk2	700.565	6.37619	142.611	13.3986	0	6.85292	283.184	6.75052	41.8828	5.38829	0.00460057	0.0657972	2	152911352	152923068	+	2951	protein_coding	Myosin light chain kinase 2, skeletal/cardiac muscle [Source:UniProtKB/Swiss-Prot;Acc:Q8VCR8]	Pkinase
ENSMUSG00000058715	Fcer1g	570.271	1156.22	1008.25	597.197	570.523	466.977	911.58	544.899	1.67249	0.741996	0.0046215	0.0659414	1	171229572	171234365	-	874	protein_coding	High affinity immunoglobulin epsilon receptor subunit gamma [Source:UniProtKB/Swiss-Prot;Acc:P20491]	-
ENSMUSG00000092021	Gbp11	65.1469	201.913	87.7607	31.5825	55.4821	54.8233	118.273	47.296	2.49948	1.32163	0.00462122	0.0659414	5	105323042	105346472	-	2692	polymorphic_pseudogene	Mus musculus guanylate binding protein 11 (Gbp11), transcript variant 1, mRNA. [Source:RefSeq mRNA;Acc:NM_001039647]	-
ENSMUSG00000028487	Bnc2	286.08	368.757	437.806	724.484	435.482	606.973	364.214	588.979	-1.61802	-0.694233	0.00462901	0.0659969	4	84275095	84675275	-	8174	protein_coding	Zinc finger protein basonuclin-2 [Source:UniProtKB/Swiss-Prot;Acc:Q8BMQ3]	-
ENSMUSG00000036223	Ska1	6.6091	14.8778	9.97281	1.91409	0	0	10.4866	0.638031	15.9797	3.99817	0.00464795	0.0662151	18	74195299	74207818	-	2669	protein_coding	spindle and kinetochore associated complex subunit 1 [Source:MGI Symbol;Acc:MGI:1913718]	-
ENSMUSG00000043531	Sorcs1	17.939	14.8778	28.9211	59.3369	48.1542	39.1595	20.5793	48.8835	-2.37341	-1.24696	0.00465928	0.066273	19	50143299	50678646	-	8441	protein_coding	sortilin related VPS10 domain containing receptor 1 [Source:HGNC Symbol;Acc:HGNC:16697]	-
ENSMUSG00000055745	Rtl6	142.568	154.091	177.516	252.66	217.741	227.125	158.058	232.509	-1.47191	-0.557687	0.00465606	0.066273	15	84553398	84557823	-	4426	protein_coding	Retrotransposon Gag-like protein 6 [Source:UniProtKB/Swiss-Prot;Acc:Q505G4]	-
ENSMUSG00000027435	Cd93	3905.03	3183.85	3260.11	2235.66	2877.74	1578.13	3449.66	2230.51	1.54676	0.629248	0.00466775	0.0663192	2	148436640	148443563	-	6677	protein_coding	Complement component C1q receptor [Source:UniProtKB/Swiss-Prot;Acc:O89103]	EGF_CA
ENSMUSG00000020486	Sept4	1193.41	1123.27	1118.95	626.865	972.506	429.776	1145.21	676.382	1.69368	0.760157	0.0046698	0.0663192	11	87568903	87590539	+	3563	protein_coding	Septin-4 [Source:UniProtKB/Swiss-Prot;Acc:P28661]	GTP_CDC
ENSMUSG00000019039	Dalrd3	537.225	602.55	548.505	675.675	758.953	969.198	562.76	801.275	-1.42408	-0.510034	0.00468853	0.0665333	9	108569886	108572774	+	2458	protein_coding	DALR anticodon-binding domain-containing protein 3 [Source:UniProtKB/Swiss-Prot;Acc:Q6PJN8]	-
ENSMUSG00000105504	Gbp5	380.495	1027.63	919.493	399.088	486.776	201.672	775.873	362.512	2.14023	1.09777	0.00470067	0.0666538	3	142493978	142522344	+	6637	protein_coding	Guanylate-binding protein 5 [Source:UniProtKB/Swiss-Prot;Acc:Q8CFB4]	-
ENSMUSG00000027750	Postn	4296.86	3868.22	3641.07	6279.18	4246.99	6661.03	3935.39	5729.07	-1.45582	-0.541831	0.0047138	0.0667522	3	54361109	54391037	+	8702	protein_coding	periostin, osteoblast specific factor [Source:MGI Symbol;Acc:MGI:1926321]	-
ENSMUSG00000038150	Ormdl3	6279.59	6513.28	6860.3	4249.28	5388.04	5327.65	6551.06	4988.33	1.31332	0.393222	0.00472093	0.0667522	11	98581256	98587368	-	2184	protein_coding	ORM1-like protein 3 [Source:UniProtKB/Swiss-Prot;Acc:Q9CPZ6]	-
ENSMUSG00000051375	Pcdh1	1875.1	1582.36	1579.69	1008.73	1456.14	894.795	1679.05	1119.89	1.49972	0.584695	0.00472226	0.0667522	18	38185914	38212053	-	8797	protein_coding	protocadherin 1 [Source:HGNC Symbol;Acc:HGNC:8655]	Cadherin
ENSMUSG00000040483	Xaf1	326.678	1555.79	1063.1	262.231	360.11	173.281	981.857	265.207	3.70228	1.88842	0.00471983	0.0667522	11	72301629	72313733	+	4689	protein_coding	XIAP associated factor 1 [Source:MGI Symbol;Acc:MGI:3772572]	-
ENSMUSG00000041444	Arhgap32	458.86	408.076	451.768	576.142	632.286	549.212	439.568	585.88	-1.33212	-0.413722	0.004735	0.0668805	9	32116136	32268446	+	17179	protein_coding	Rho GTPase-activating protein 32 [Source:UniProtKB/Swiss-Prot;Acc:Q811P8]	RhoGAP
ENSMUSG00000026639	Lamb3	124.629	99.8937	106.709	43.0671	78.5123	59.7183	110.411	60.4326	1.8318	0.873261	0.00476569	0.0672619	1	193207699	193343878	+	6612	protein_coding	Laminin subunit beta-3 [Source:UniProtKB/Swiss-Prot;Acc:Q61087]	Laminin_EGF
ENSMUSG00000047342	Zfp286	22.6598	15.9405	23.9347	39.2389	46.0606	54.8233	20.845	46.7076	-2.23511	-1.16034	0.00479236	0.0673877	11	62752577	62789462	-	7991	protein_coding	zinc finger protein 286 [Source:MGI Symbol;Acc:MGI:2384758]	KRAB
ENSMUSG00000042810	Krba1	450.363	390.011	420.853	538.817	562.148	564.876	420.409	555.28	-1.32013	-0.400678	0.00479308	0.0673877	6	48395586	48419781	+	14064	protein_coding	Mus musculus KRAB-A domain containing 1 (Krba1), transcript variant 1, mRNA. [Source:RefSeq mRNA;Acc:NM_001347152]	-
ENSMUSG00000039087	Rreb1	1299.16	1296.49	1444.06	1619.32	1700.05	1825.81	1346.57	1715.06	-1.27362	-0.348936	0.0047887	0.0673877	13	37778400	37952005	+	13994	protein_coding	Ras-responsive element-binding protein 1 [Source:UniProtKB/Swiss-Prot;Acc:Q3UH06]	-
ENSMUSG00000013622	Atraid	2094.14	2159.4	2127.2	1715.03	1733.55	1771.97	2126.92	1740.18	1.22219	0.289472	0.00478641	0.0673877	5	31048312	31054623	+	2082	protein_coding	All-trans retinoic acid-induced differentiation factor [Source:UniProtKB/Swiss-Prot;Acc:Q6PGD0]	-
ENSMUSG00000024725	Ostf1	1800.51	1795.96	1597.64	1386.76	1407.99	1165.97	1731.37	1320.24	1.31148	0.391196	0.00478184	0.0673877	19	18579328	18631789	-	4784	protein_coding	Osteoclast-stimulating factor 1 [Source:UniProtKB/Swiss-Prot;Acc:Q62422]	SH3_1
ENSMUSG00000089929	Bcl2a1b	14.1624	12.7524	13.9619	0.957046	4.18732	1.95798	13.6256	2.36745	5.82784	2.54296	0.00480715	0.0675334	9	89199209	89207827	+	817	protein_coding	B cell leukemia/lymphoma 2 related protein A1b [Source:MGI Symbol;Acc:MGI:1278326]	-
ENSMUSG00000070803	Cited4	18.8831	22.3167	17.9511	61.2509	26.1708	63.6342	19.717	50.352	-2.56045	-1.3564	0.00482474	0.0677284	4	120666572	120667820	+	1249	protein_coding	Cbp/p300-interacting transactivator 4 [Source:UniProtKB/Swiss-Prot;Acc:Q9WUL8]	-
ENSMUSG00000031647	Mfap3l	151.065	125.398	136.627	273.715	147.603	340.688	137.697	254.002	-1.84502	-0.883636	0.00484205	0.0678669	8	60632827	60676729	+	6837	protein_coding	Microfibrillar-associated protein 3-like [Source:UniProtKB/Swiss-Prot;Acc:Q9D3X9]	I-set
ENSMUSG00000043421	Hilpda	239.816	196.599	214.415	117.717	136.088	167.407	216.944	140.404	1.54609	0.628626	0.00484986	0.0679241	6	29272488	29275446	+	1103	protein_coding	Hypoxia-inducible lipid droplet-associated protein [Source:UniProtKB/Swiss-Prot;Acc:Q9JLS0]	-
ENSMUSG00000022949	Clic6	15.1065	12.7524	27.9239	73.6925	74.325	22.5167	18.5943	56.8448	-3.05374	-1.61058	0.00486425	0.0680734	16	92485736	92541243	+	3914	protein_coding	Chloride intracellular channel protein 6 [Source:UniProtKB/Swiss-Prot;Acc:Q8BHB9]	-
ENSMUSG00000078117	Gm16485	2.83247	13.8151	24.932	110.06	21.9835	246.705	13.8599	126.25	-9.12012	-3.18905	0.00487861	0.068222	9	8971791	8975773	+	3983	protein_coding	-	-
ENSMUSG00000105906	Iglc1	14.1624	120.085	10.9701	921.635	206.226	301.528	48.4058	476.463	-9.85263	-3.30051	0.00488487	0.0682571	16	19061618	19062071	-	454	IG_C_gene	-	C1-set
ENSMUSG00000040033	Stat2	676.017	2901.17	2487.22	699.601	672.066	477.746	2021.47	616.471	3.27898	1.71325	0.00492199	0.0687232	10	128270559	128292849	+	5926	protein_coding	signal transducer and activator of transcription 2 [Source:MGI Symbol;Acc:MGI:103039]	STAT_alpha
ENSMUSG00000040966	Slc22a2	65.1469	52.0723	28.9211	22.9691	18.843	5.87393	48.7134	15.8953	3.06658	1.61663	0.00493002	0.0687826	17	12584189	12628465	+	2115	protein_coding	Solute carrier family 22 member 2 [Source:UniProtKB/Swiss-Prot;Acc:O70577]	Sugar_tr
ENSMUSG00000010608	Rbm25	1248.18	1250.8	1348.32	1512.13	1664.46	1675.05	1282.43	1617.21	-1.26096	-0.334522	0.00496944	0.0692796	12	83631236	83683123	+	17376	protein_coding	RNA-binding protein 25 [Source:UniProtKB/Swiss-Prot;Acc:B2RY56]	RRM_1
ENSMUSG00000048154	Kmt2d	1613.56	1523.91	1878.88	2027.02	2204.63	2377.96	1672.12	2203.2	-1.31752	-0.397822	0.0050012	0.0696691	15	98831669	98871204	-	19931	protein_coding	Histone-lysine N-methyltransferase 2D [Source:UniProtKB/Swiss-Prot;Acc:Q6PDK2]	FYRC
ENSMUSG00000028134	Ptbp2	346.506	363.443	365.005	425.886	506.666	549.212	358.318	493.921	-1.37839	-0.46298	0.0050101	0.0697398	3	119718742	119784466	-	9175	protein_coding	Polypyrimidine tract-binding protein 2 [Source:UniProtKB/Swiss-Prot;Acc:Q91Z31]	RRM_1
ENSMUSG00000026678	Rgs5	9603.97	6906.48	6053.5	4073.19	6194.1	4135.25	7521.31	4800.84	1.56677	0.64779	0.00502157	0.0698462	1	169655501	169695813	+	4546	protein_coding	regulator of G-protein signaling 5 [Source:MGI Symbol;Acc:MGI:1098434]	RGS
ENSMUSG00000089682	Bcl2l2	1542.75	1408.08	1475.98	1025.95	1254.1	1129.75	1475.6	1136.6	1.29864	0.377006	0.00505798	0.070299	14	54883377	54888234	+	4462	protein_coding	Bcl-2-like protein 2 [Source:UniProtKB/Swiss-Prot;Acc:P70345]	-
ENSMUSG00000063286	Gm8995	564.606	1223.17	1372.26	683.331	599.834	377.889	1053.34	553.685	1.90216	0.92764	0.00506705	0.0703715	7	106504239	106511671	-	7433	transcribed_unprocessed_pseudogene	-	-
ENSMUSG00000033161	Atp1a1	2500.13	2579.17	3088.58	4136.35	3028.48	4614.95	2722.63	3926.59	-1.44229	-0.528366	0.00507807	0.070442	3	101576219	101604684	-	4568	protein_coding	Sodium/potassium-transporting ATPase subunit alpha-1 [Source:UniProtKB/Swiss-Prot;Acc:Q8VDN2]	E1-E2_ATPase
ENSMUSG00000041012	Cmtm8	102.913	90.3294	84.7689	46.8953	62.8099	25.4537	92.6705	45.0529	2.06122	1.0435	0.00507986	0.070442	9	114789345	114844156	-	3401	protein_coding	CKLF-like MARVEL transmembrane domain-containing protein 8 [Source:UniProtKB/Swiss-Prot;Acc:Q9CZR4]	-
ENSMUSG00000033446	Lpar6	796.869	1257.17	1270.54	507.234	701.377	840.951	1108.19	683.187	1.62196	0.69774	0.00508793	0.0705003	14	73237895	73243294	+	5400	protein_coding	Lysophosphatidic acid receptor 6 [Source:UniProtKB/Swiss-Prot;Acc:Q8BMC0]	7tm_1
ENSMUSG00000051185	Fam174a	924.33	926.674	879.602	754.152	709.752	611.867	910.202	691.924	1.31544	0.395549	0.00513733	0.071039	1	95313623	95335284	+	4814	protein_coding	Membrane protein FAM174A [Source:UniProtKB/Swiss-Prot;Acc:Q9D3L0]	-
ENSMUSG00000032035	Ets1	1980.84	1666.31	1775.16	1264.26	1549.31	1148.35	1807.44	1320.64	1.36897	0.453096	0.00513416	0.071039	9	32636221	32757820	+	8476	protein_coding	Protein C-ets-1 [Source:UniProtKB/Swiss-Prot;Acc:P27577]	-
ENSMUSG00000005873	Reep5	9344.32	9419.76	6942.07	6223.67	6831.62	5550.86	8568.72	6202.05	1.38162	0.466356	0.00513849	0.071039	18	34344889	34373415	-	2894	protein_coding	receptor accessory protein 5 [Source:MGI Symbol;Acc:MGI:1270152]	TB2_DP1_HVA22
ENSMUSG00000090942	F830016B08Rik	84.03	337.938	265.277	73.6925	137.135	47.9704	229.082	86.2659	2.65651	1.40953	0.00514448	0.0710679	18	60293380	60303016	+	3297	protein_coding	-	IIGP
ENSMUSG00000032356	Rasgrf1	2.83247	15.9405	21.9402	38.2818	33.4986	75.3821	13.571	49.0542	-3.62996	-1.85995	0.0051687	0.0712973	9	89909908	90026977	+	11063	protein_coding	RAS protein-specific guanine nucleotide-releasing factor 1 [Source:MGI Symbol;Acc:MGI:99694]	RhoGEF
ENSMUSG00000039787	Cercam	446.586	370.882	352.04	602.939	490.964	542.359	389.836	545.421	-1.39887	-0.484264	0.00516891	0.0712973	2	29869164	29882840	+	3383	protein_coding	Inactive glycosyltransferase 25 family member 3 [Source:UniProtKB/Swiss-Prot;Acc:A3KGW5]	-
ENSMUSG00000032033	Barx2	30.213	1.0627	19.9456	0	2.09366	1.95798	17.0738	1.35055	12.7884	3.67676	0.0052004	0.0716774	9	31846044	31913462	-	1968	protein_coding	Homeobox protein BarH-like 2 [Source:UniProtKB/Swiss-Prot;Acc:O08686]	Homeobox
ENSMUSG00000029561	Oasl2	586.322	3826.78	3039.71	722.57	610.303	389.637	2484.27	574.17	4.32659	2.11323	0.00522019	0.0718958	5	114896936	114912234	+	6374	protein_coding	2'-5'-oligoadenylate synthase-like protein 2 [Source:UniProtKB/Swiss-Prot;Acc:Q9Z2F2]	ubiquitin
ENSMUSG00000092341	Malat1	5321.27	6240.17	5214.78	6112.65	10647.3	8383.07	5592.07	8381.02	-1.49871	-0.583725	0.00525438	0.0723122	19	5795690	5802672	-	6983	lincRNA	-	-
ENSMUSG00000027840	Wnt2b	828.97	685.441	1413.15	2082.53	1692.73	1292.26	975.853	1689.17	-1.73089	-0.791511	0.00526233	0.0723125	3	104945272	104961921	-	4201	protein_coding	wingless-type MMTV integration site family, member 2B [Source:MGI Symbol;Acc:MGI:1261834]	wnt
ENSMUSG00000044461	Shisa2	332.343	122.21	92.7471	55.5087	102.589	57.7603	182.434	71.9528	2.53964	1.34462	0.00526154	0.0723125	14	59625308	59631660	+	3672	protein_coding	shisa family member 2 [Source:HGNC Symbol;Acc:HGNC:20366]	-
ENSMUSG00000029591	Ung	118.964	102.019	108.704	78.4778	56.5289	60.6973	109.896	65.2346	1.68347	0.751436	0.00527617	0.072448	5	114130386	114139323	+	5468	protein_coding	uracil DNA glycosylase [Source:MGI Symbol;Acc:MGI:109352]	UDG
ENSMUSG00000031298	Adgrg2	414.485	473.964	622.303	570.399	839.559	1137.58	503.584	849.181	-1.68631	-0.75387	0.00528846	0.0725621	X	160390690	160498070	+	5278	protein_coding	Adhesion G-protein coupled receptor G2 [Source:UniProtKB/Swiss-Prot;Acc:Q8CJ12]	7tm_2
ENSMUSG00000021939	Ctsb	43926.9	46920.3	39633.9	34305.3	36500.9	29816.1	43493.7	33540.8	1.29674	0.374893	0.0053183	0.0729167	14	63122462	63145923	+	6051	protein_coding	cathepsin B [Source:MGI Symbol;Acc:MGI:88561]	Peptidase_C1
ENSMUSG00000025068	Gsto1	1405.85	1374.07	1224.66	777.121	1016.47	1089.61	1334.86	961.069	1.38913	0.474185	0.00534	0.0731592	19	47854970	47864790	+	1968	protein_coding	Glutathione S-transferase omega-1 [Source:UniProtKB/Swiss-Prot;Acc:O09131]	GST_C
ENSMUSG00000034706	Dnaic2	6.6091	7.43889	9.97281	31.5825	21.9835	20.5587	8.00693	24.7082	-3.09084	-1.628	0.00540222	0.0737044	11	114727408	114757889	+	4568	protein_coding	Dynein intermediate chain 2, axonemal [Source:UniProtKB/Swiss-Prot;Acc:A2AC93]	-
ENSMUSG00000098912	1500004A13Rik	32.1013	32.9437	31.913	51.6805	65.9504	68.5292	32.3193	62.0533	-1.91927	-0.940556	0.00540809	0.0737044	3	88782943	88832547	-	13854	processed_transcript	RIKEN cDNA 1500004A13 gene [Source:MGI Symbol;Acc:MGI:2442808]	-
ENSMUSG00000098098	Bvht	273.806	248.672	247.326	346.451	327.658	712.703	256.601	462.271	-1.8016	-0.849281	0.00539273	0.0737044	18	61639542	61647472	+	699	lincRNA	braveheart long non-coding RNA [Source:MGI Symbol;Acc:MGI:5434104]	-
ENSMUSG00000026207	Speg	691.123	345.377	443.79	855.599	664.738	973.114	493.43	831.15	-1.68374	-0.75167	0.00540152	0.0737044	1	75375297	75432320	+	12741	protein_coding	SPEG complex locus [Source:MGI Symbol;Acc:MGI:109282]	Pkinase
ENSMUSG00000030616	Sytl2	103.857	151.966	142.611	277.543	181.102	201.672	132.811	220.106	-1.65991	-0.731106	0.00540017	0.0737044	7	90302252	90410719	+	13941	protein_coding	Synaptotagmin-like protein 2 [Source:UniProtKB/Swiss-Prot;Acc:Q99N50]	-
ENSMUSG00000026511	Srp9	1332.21	1343.25	1184.77	985.757	1075.1	924.165	1286.74	995.006	1.29336	0.371129	0.00540442	0.0737044	1	182124737	182132407	+	5541	protein_coding	signal recognition particle 9 [Source:MGI Symbol;Acc:MGI:1350930]	-
ENSMUSG00000039236	Isg20	265.308	436.769	636.265	249.789	261.708	241.81	446.114	251.102	1.77631	0.82888	0.00540298	0.0737044	7	78913424	78920396	+	1860	protein_coding	Interferon-stimulated 20 kDa protein [Source:UniProtKB/Swiss-Prot;Acc:Q9JL16]	Exonuc_X-T
ENSMUSG00000007682	Dio2	23.6039	7.43889	20.9429	13.3986	62.8099	142.932	17.3286	73.0469	-4.20419	-2.07183	0.00543866	0.0738419	12	90724552	90738438	-	5815	protein_coding	Type II iodothyronine deiodinase [Source:UniProtKB/Swiss-Prot;Acc:Q9Z1Y9]	-
ENSMUSG00000018830	Myh11	4622.59	2827.84	4439.89	12044.4	5008.04	29642.8	3963.44	15565.1	-3.92715	-1.97348	0.00544186	0.0738419	16	14194535	14291372	-	7578	protein_coding	myosin heavy chain 11 [Source:HGNC Symbol;Acc:HGNC:7569]	Myosin_tail_1
ENSMUSG00000062661	Ncs1	86.8625	83.9532	83.7716	162.698	103.636	163.491	84.8624	143.275	-1.68976	-0.756815	0.00544247	0.0738419	2	31245823	31295989	+	4653	protein_coding	Neuronal calcium sensor 1 [Source:UniProtKB/Swiss-Prot;Acc:Q8BNY6]	efhand
ENSMUSG00000030737	Slco2b1	1838.27	1943.68	2328.65	1590.61	1611.07	1348.07	2036.87	1516.58	1.34309	0.425555	0.0054315	0.0738419	7	99657804	99711340	-	5958	protein_coding	solute carrier organic anion transporter family, member 2b1 [Source:MGI Symbol;Acc:MGI:1351872]	-
ENSMUSG00000031442	Mcf2l	1371.86	1194.47	1304.44	742.668	949.476	1074.93	1290.26	922.357	1.39915	0.484552	0.00542447	0.0738419	8	12873806	13020905	+	12760	protein_coding	MCF.2 cell line derived transforming sequence like [Source:HGNC Symbol;Acc:HGNC:14576]	RhoGEF
ENSMUSG00000033576	Apol6	6863.08	7836.34	8056.04	4559.37	6694.49	4899.83	7585.15	5384.56	1.40874	0.494406	0.00543016	0.0738419	15	77044729	77057106	+	4498	protein_coding	apolipoprotein L 6 [Source:MGI Symbol;Acc:MGI:1919189]	-
ENSMUSG00000003070	Efna2	76.4767	59.5111	79.7825	147.385	100.496	121.395	71.9235	123.092	-1.71093	-0.774783	0.00544742	0.0738541	10	80179482	80190010	+	2131	protein_coding	Ephrin-A2 [Source:UniProtKB/Swiss-Prot;Acc:P52801]	-
ENSMUSG00000030748	Il4ra	1430.4	1693.94	2342.61	4074.15	2276.86	2640.33	1822.32	2997.11	-1.6448	-0.717916	0.00546011	0.0739711	7	125552120	125579474	+	6002	protein_coding	Interleukin-4 receptor subunit alpha Soluble interleukin-4 receptor subunit alpha [Source:UniProtKB/Swiss-Prot;Acc:P16382]	-
ENSMUSG00000006369	Fbln1	2677.63	2930.92	3464.55	5513.54	3450.36	4353.56	3024.37	4439.15	-1.4679	-0.55375	0.00547628	0.0741229	15	85205949	85286535	+	4368	protein_coding	Mus musculus fibulin 1 (Fbln1), transcript variant 2, mRNA. [Source:RefSeq mRNA;Acc:NM_001347088]	EGF_CA
ENSMUSG00000015947	Fcgr1	121.796	674.814	507.616	136.858	115.151	55.8023	434.742	102.604	4.23652	2.08288	0.00547944	0.0741229	3	96282909	96293969	-	2589	protein_coding	High affinity immunoglobulin gamma Fc receptor I [Source:UniProtKB/Swiss-Prot;Acc:P26151]	ig
ENSMUSG00000038807	Rap1gap2	1910.97	1444.21	1075.07	1122.62	881.432	559.002	1476.75	854.35	1.72857	0.789577	0.00551367	0.0745306	11	74383356	74610915	-	7164	protein_coding	Rap1 GTPase-activating protein 2 [Source:UniProtKB/Swiss-Prot;Acc:Q5SVL6]	-
ENSMUSG00000035236	Scai	340.841	278.427	261.288	388.561	420.826	424.881	293.519	411.423	-1.4007	-0.486153	0.00552383	0.0746126	2	39066214	39190734	-	12341	protein_coding	Protein SCAI [Source:UniProtKB/Swiss-Prot;Acc:Q8C8N2]	-
ENSMUSG00000033998	Kcnk1	9.44157	3.1881	8.97553	27.7543	9.42148	61.6762	7.20173	32.9507	-4.55863	-2.1886	0.00553535	0.0747129	8	125995170	126030685	+	2235	protein_coding	Potassium channel subfamily K member 1 [Source:UniProtKB/Swiss-Prot;Acc:O08581]	Ion_trans_2
ENSMUSG00000045733	Sprn	19.8273	27.6302	12.9647	59.3369	28.2644	72.4451	20.1407	53.3488	-2.65753	-1.41009	0.00557132	0.0749211	7	140150628	140154877	-	3374	protein_coding	Shadow of prion protein [Source:UniProtKB/Swiss-Prot;Acc:Q8BWU1]	-
ENSMUSG00000021614	Vcan	388.993	364.506	402.902	619.209	423.967	718.577	385.467	587.251	-1.52384	-0.607707	0.00556356	0.0749211	13	89655312	89742509	-	14462	protein_coding	versican [Source:MGI Symbol;Acc:MGI:102889]	Xlink
ENSMUSG00000009281	Rarres2	2622.87	2974.49	2420.4	2208.86	1790.08	2049.02	2672.59	2015.99	1.32547	0.406504	0.00556939	0.0749211	6	48569696	48572789	-	2656	protein_coding	retinoic acid receptor responder (tazarotene induced) 2 [Source:MGI Symbol;Acc:MGI:1918910]	-
ENSMUSG00000032925	Itgbl1	192.608	110.521	136.627	101.447	71.1845	70.4871	146.585	81.0395	1.80942	0.855529	0.00556275	0.0749211	14	123659971	123975618	+	4229	protein_coding	Integrin beta-like protein 1 [Source:UniProtKB/Swiss-Prot;Acc:Q8VDV0]	EGF_2
ENSMUSG00000023015	Racgap1	157.674	162.593	128.649	100.49	94.2148	48.9494	149.639	81.218	1.84283	0.881919	0.00556463	0.0749211	15	99620496	99651656	-	7079	protein_coding	Rac GTPase-activating protein 1 [Source:MGI Symbol;Acc:MGI:1349423]	RhoGAP
ENSMUSG00000058498	Rnf207	0.944157	0	0.997281	14.3557	6.28099	7.8319	0.647146	9.48953	-14.3837	-3.84636	0.00557876	0.0749658	4	152307019	152318993	-	6331	protein_coding	ring finger protein 207 [Source:MGI Symbol;Acc:MGI:2684989]	zf-B_box
ENSMUSG00000042035	Igsf3	198.273	140.276	192.475	363.678	249.146	244.747	177.008	285.857	-1.61425	-0.690864	0.00558675	0.0749758	3	101377083	101463059	+	8479	protein_coding	Immunoglobulin superfamily member 3 [Source:UniProtKB/Swiss-Prot;Acc:Q6ZQA6]	V-set
ENSMUSG00000064215	Ifi27	9747.48	11488.8	8226.57	6075.33	8320.21	6162.73	9820.96	6852.76	1.43316	0.519205	0.00558772	0.0749758	12	103434211	103440239	+	1467	protein_coding	-	-
ENSMUSG00000073155	1810058I24Rik	2028.99	1698.19	1589.67	1255.64	1410.08	1352.96	1772.28	1339.56	1.32331	0.404149	0.00562577	0.0754308	6	35252654	35263496	+	2784	lincRNA	RIKEN cDNA 1810058I24 gene [Source:MGI Symbol;Acc:MGI:1914955]	-
ENSMUSG00000034613	Ppm1h	557.053	556.854	499.638	352.193	399.89	171.323	537.848	307.802	1.7479	0.805624	0.0056413	0.0755835	10	122678762	122945795	+	10226	protein_coding	Protein phosphatase 1H [Source:UniProtKB/Swiss-Prot;Acc:Q3UYC0]	PP2C
ENSMUSG00000047420	Fam180a	56.6494	63.7619	98.7308	155.999	94.2148	172.302	73.0474	140.838	-1.92981	-0.948458	0.0056638	0.0758163	6	35312668	35326141	-	1606	protein_coding	Protein FAM180A [Source:UniProtKB/Swiss-Prot;Acc:Q8BR21]	-
ENSMUSG00000063511	Snrnp70	2204.61	2361.32	2584.95	2723.75	3309.03	3367.72	2383.63	3133.5	-1.31457	-0.394595	0.005667	0.0758163	7	45376453	45395742	-	7618	protein_coding	small nuclear ribonucleoprotein 70 (U1) [Source:MGI Symbol;Acc:MGI:98341]	RRM_1
ENSMUSG00000022843	Clcn2	128.405	121.148	146.6	174.182	217.741	202.651	132.051	198.191	-1.49967	-0.584646	0.00567478	0.0758648	16	20702964	20717746	-	6022	protein_coding	Chloride channel protein 2 [Source:UniProtKB/Swiss-Prot;Acc:Q9R0A1]	Voltage_CLC
ENSMUSG00000000317	Bcl6b	828.97	643.996	760.925	297.641	617.63	174.26	744.63	363.177	2.05141	1.03661	0.00569033	0.076017	11	70224128	70229798	-	3719	protein_coding	B-cell CLL/lymphoma 6 member B protein [Source:UniProtKB/Swiss-Prot;Acc:O88282]	BTB
ENSMUSG00000063594	Gng8	10.3857	12.7524	6.98097	31.5825	24.0771	28.3907	10.0397	28.0168	-2.79888	-1.48485	0.00570124	0.076107	7	16891786	16895436	+	1522	protein_coding	guanine nucleotide binding protein (G protein), gamma 8 [Source:MGI Symbol;Acc:MGI:109163]	-
ENSMUSG00000042043	Tbca	1007.42	1122.21	1000.27	827.845	836.418	799.833	1043.3	821.365	1.27	0.344831	0.0057079	0.0761402	13	94788910	94842922	+	811	protein_coding	tubulin cofactor A [Source:MGI Symbol;Acc:MGI:107549]	-
ENSMUSG00000037016	Frem2	27.3806	8.50159	15.9565	63.165	34.5454	45.0334	17.2795	47.5813	-2.74085	-1.45463	0.00571866	0.0762279	3	53513938	53657355	-	13255	protein_coding	FRAS1-related extracellular matrix protein 2 [Source:UniProtKB/Swiss-Prot;Acc:Q6NVD0]	-
ENSMUSG00000016529	Il10	2.83247	45.6961	25.9293	0.957046	6.28099	2.93696	24.8193	3.39167	7.3609	2.87988	0.0057444	0.0765151	1	131019845	131024974	+	1310	protein_coding	Interleukin-10 [Source:UniProtKB/Swiss-Prot;Acc:P18893]	-
ENSMUSG00000104453	Gm37829	212.435	202.976	179.511	103.361	160.165	104.752	198.307	122.759	1.6178	0.694036	0.00575128	0.0765508	7	81530309	81532521	-	2213	TEC	predicted gene, 37829 [Source:MGI Symbol;Acc:MGI:5611057]	-
ENSMUSG00000105703	Gm43305	140.679	120.085	40.8885	58.3798	15.7025	7.8319	100.551	27.3047	3.67591	1.8781	0.00576242	0.0766432	14	54292443	54297456	-	5014	processed_transcript	predicted gene 43305 [Source:MGI Symbol;Acc:MGI:5663442]	Gag_p30
ENSMUSG00000020911	Krt19	728.889	595.111	995.286	1564.77	1077.19	1041.64	773.096	1227.87	-1.5882	-0.667394	0.00577254	0.0767218	11	100140810	100148665	-	1855	protein_coding	Keratin, type I cytoskeletal 19 [Source:UniProtKB/Swiss-Prot;Acc:P19001]	-
ENSMUSG00000035045	Zc3h12b	45.3195	42.508	62.8287	90.9194	80.606	96.9198	50.2187	89.4817	-1.78182	-0.833355	0.00578511	0.076777	X	95711678	95932637	+	8032	protein_coding	zinc finger CCCH-type containing 12B [Source:MGI Symbol;Acc:MGI:2442133]	-
ENSMUSG00000075702	Selenom	673.184	681.19	813.781	1179.08	776.749	1410.72	722.719	1122.18	-1.55299	-0.63505	0.00578181	0.076777	11	3514684	3517351	+	1481	protein_coding	Selenoprotein M [Source:UniProtKB/Swiss-Prot;Acc:Q8VHC3]	-
ENSMUSG00000026452	Syt2	7.55326	10.627	7.97825	30.6255	15.7025	35.2436	8.7195	27.1905	-3.13243	-1.64728	0.00586186	0.0776824	1	134646677	134762593	+	7638	protein_coding	synaptotagmin II [Source:MGI Symbol;Acc:MGI:99666]	C2
ENSMUSG00000007653	Gabrb2	0.944157	3.1881	0	20.098	7.32782	9.78988	1.37742	12.4052	-9.19651	-3.20109	0.00587596	0.0778128	11	42419757	42629028	+	6360	protein_coding	Gamma-aminobutyric acid receptor subunit beta-2 [Source:UniProtKB/Swiss-Prot;Acc:P63137]	Neur_chan_LBD
ENSMUSG00000027896	Slc16a4	86.8625	53.135	60.8341	125.373	124.573	101.815	66.9439	117.254	-1.74736	-0.805179	0.00588384	0.0778605	3	107291230	107312115	+	3879	protein_coding	solute carrier family 16 (monocarboxylic acid transporters), member 4 [Source:MGI Symbol;Acc:MGI:2385183]	MFS_1
ENSMUSG00000100005	B130024G19Rik	35.878	43.5707	47.8695	83.263	69.0909	76.3611	42.4394	76.2383	-1.79939	-0.847505	0.00590054	0.0780249	7	70364910	70489972	+	9496	processed_transcript	RIKEN cDNA B130024G19 gene [Source:MGI Symbol;Acc:MGI:3604353]	-
ENSMUSG00000032313	Tmem266	13.2182	8.50159	19.9456	37.3248	19.8898	81.256	13.8885	46.1569	-3.3208	-1.73153	0.00590771	0.0780632	9	55326913	55438345	+	4714	protein_coding	Transmembrane protein 266 [Source:UniProtKB/Swiss-Prot;Acc:Q8BZB3]	-
ENSMUSG00000020848	Doc2b	81.1975	87.1413	94.7417	179.925	108.87	153.701	87.6935	147.499	-1.68405	-0.751936	0.00591926	0.0781274	11	75768966	75796049	-	4361	protein_coding	Double C2-like domain-containing protein beta [Source:UniProtKB/Swiss-Prot;Acc:P70169]	C2
ENSMUSG00000028988	Ctnnbip1	768.544	682.253	626.292	475.652	568.429	356.352	692.363	466.811	1.48382	0.569318	0.00592114	0.0781274	4	149518236	149566437	+	2792	protein_coding	Beta-catenin-interacting protein 1 [Source:UniProtKB/Swiss-Prot;Acc:Q9JJN6]	-
ENSMUSG00000048572	Tmem252	264.364	178.533	216.41	449.812	211.46	662.775	219.769	441.349	-2.00809	-1.00582	0.0059325	0.0782206	19	24674008	24679661	+	2462	protein_coding	Transmembrane protein 252 [Source:UniProtKB/Swiss-Prot;Acc:Q8C353]	-
ENSMUSG00000040254	Sema3d	99.1365	132.837	122.666	307.212	171.68	159.575	118.213	212.822	-1.80249	-0.84999	0.00595496	0.0784033	5	12383385	12588948	+	8595	protein_coding	Semaphorin-3D [Source:UniProtKB/Swiss-Prot;Acc:Q8BH34]	Sema
ENSMUSG00000019027	Dnah1	15.1065	4.2508	5.98369	28.7114	23.0303	33.2856	8.447	28.3424	-3.3278	-1.73457	0.00597917	0.0786087	14	31260375	31323896	-	13043	protein_coding	Dynein heavy chain 1, axonemal [Source:UniProtKB/Swiss-Prot;Acc:E9Q8T7]	Dynein_heavy
ENSMUSG00000041958	Pigs	1650.39	1528.16	1222.67	1091.99	1151.51	993.673	1467.07	1079.06	1.35974	0.443336	0.00597615	0.0786087	11	78328415	78342782	+	2501	protein_coding	GPI transamidase component PIG-S [Source:UniProtKB/Swiss-Prot;Acc:Q6PD26]	-
ENSMUSG00000050730	Arhgap42	273.806	310.308	271.26	428.757	332.892	488.515	285.125	416.721	-1.46259	-0.548527	0.00598694	0.0786541	9	8994329	9239101	-	7215	protein_coding	Rho GTPase activating protein 42 [Source:MGI Symbol;Acc:MGI:1918794]	RhoGAP
ENSMUSG00000029563	Foxp2	20.7715	9.56429	13.9619	69.8644	10.4683	92.0249	14.7659	57.4525	-3.88488	-1.95787	0.00600044	0.0787315	6	14901349	15441977	+	16346	protein_coding	Forkhead box protein P2 [Source:UniProtKB/Swiss-Prot;Acc:P58463]	Fork_head
ENSMUSG00000029913	Prdm5	46.2637	34.0064	46.8722	73.6925	69.0909	91.0459	42.3808	77.9431	-1.83663	-0.877061	0.00600147	0.0787315	6	65778988	65937010	+	9295	protein_coding	PR domain containing 5 [Source:MGI Symbol;Acc:MGI:1918029]	-
ENSMUSG00000111954	Gm7001	2.83247	12.7524	10.9701	38.2818	28.2644	22.5167	8.85165	29.6877	-3.38023	-1.75712	0.00605061	0.0790291	10	57290889	57292353	+	1465	processed_pseudogene	predicted gene 7001 [Source:MGI Symbol;Acc:MGI:3646413]	-
ENSMUSG00000025175	Fn3k	58.5378	91.3921	102.72	129.201	152.837	149.785	84.2166	143.941	-1.71119	-0.775003	0.0060563	0.0790291	11	121434913	121450491	+	4399	protein_coding	Fructosamine-3-kinase [Source:UniProtKB/Swiss-Prot;Acc:Q9ER35]	Fructosamin_kin
ENSMUSG00000039485	Tspyl4	101.025	104.145	106.709	170.354	138.182	164.47	103.959	157.669	-1.51784	-0.602017	0.00604208	0.0790291	10	34297442	34301320	+	3879	protein_coding	Testis-specific Y-encoded-like protein 4 [Source:UniProtKB/Swiss-Prot;Acc:Q8VD63]	-
ENSMUSG00000097815	Gm26809	247.369	181.722	235.358	390.475	314.049	291.738	221.483	332.088	-1.49853	-0.583546	0.00605562	0.0790291	6	18844220	18847360	+	2981	lincRNA	predicted gene, 26809 [Source:MGI Symbol;Acc:MGI:5477303]	-
ENSMUSG00000060224	Pyroxd2	240.76	207.226	198.459	320.61	343.361	268.243	215.482	310.738	-1.44096	-0.527032	0.00603663	0.0790291	19	42725858	42752775	-	3119	protein_coding	Pyridine nucleotide-disulfide oxidoreductase domain-containing protein 2 [Source:UniProtKB/Swiss-Prot;Acc:Q3U4I7]	Amino_oxidase
ENSMUSG00000010663	Fads1	1942.13	2727.95	2845.24	3638.69	3812.56	3155.28	2505.11	3535.51	-1.41143	-0.497163	0.00604147	0.0790291	19	10182888	10196870	+	3456	protein_coding	Fatty acid desaturase 1 [Source:UniProtKB/Swiss-Prot;Acc:Q920L1]	-
ENSMUSG00000029776	Hibadh	5596.02	5692.88	5550.87	4269.38	4946.28	4330.06	5613.25	4515.24	1.24325	0.314111	0.00605894	0.0790291	6	52546228	52640389	-	10179	protein_coding	3-hydroxyisobutyrate dehydrogenase [Source:MGI Symbol;Acc:MGI:1889802]	NAD_binding_2
ENSMUSG00000020846	Rflnb	3787.96	3537.73	2638.81	2205.99	2686.17	1539.95	3321.5	2144.04	1.5493	0.631613	0.00606316	0.0790291	11	76019194	76027782	-	3512	protein_coding	Refilin-B [Source:UniProtKB/Swiss-Prot;Acc:Q5SVD0]	-
ENSMUSG00000102329	Gm10851	172.781	156.217	115.685	89.0053	94.2148	92.0249	148.227	91.7483	1.61634	0.692727	0.00604087	0.0790291	2	11521706	11530836	+	1685	antisense	-	-
ENSMUSG00000037139	Myom3	381.44	200.85	244.334	82.306	215.647	78.319	275.541	125.424	2.20032	1.13771	0.00607874	0.0791756	4	135759715	135815564	+	6038	protein_coding	Myomesin-3 [Source:UniProtKB/Swiss-Prot;Acc:A2ABU4]	fn3
ENSMUSG00000039891	Txlnb	453.195	41.4453	148.595	53.5946	19.8898	29.3696	214.412	34.2847	6.25186	2.64429	0.00609956	0.0793901	10	17796226	17845665	+	5504	protein_coding	taxilin beta [Source:MGI Symbol;Acc:MGI:2671945]	-
ENSMUSG00000026819	Slc25a25	1786.35	1586.61	1994.56	1324.55	1479.17	1071.99	1789.17	1291.91	1.38515	0.470047	0.00611953	0.0795932	2	32414487	32451445	-	7862	protein_coding	Calcium-binding mitochondrial carrier protein SCaMC-2 [Source:UniProtKB/Swiss-Prot;Acc:A2ASZ8]	Mito_carr
ENSMUSG00000061048	Cdh3	100.081	49.9469	115.685	209.593	105.73	257.474	88.5707	190.932	-2.1544	-1.10728	0.00613125	0.0796321	8	106510891	106557297	+	4384	protein_coding	Cadherin-3 [Source:UniProtKB/Swiss-Prot;Acc:P10287]	Cadherin
ENSMUSG00000104713	Gbp6	164.283	884.166	573.437	137.815	175.868	55.8023	540.629	123.162	4.3898	2.13416	0.0061289	0.0796321	5	105270702	105293698	-	5954	protein_coding	-	-
ENSMUSG00000026548	Slamf9	190.72	495.218	296.192	138.772	199.945	39.1595	327.377	125.959	2.59966	1.37832	0.00614508	0.0797548	1	172475358	172478575	+	1313	protein_coding	SLAM family member 9 [Source:MGI Symbol;Acc:MGI:1923692]	V-set
ENSMUSG00000000263	Glra1	39.6546	42.508	13.9619	11.4846	11.5151	4.89494	32.0415	9.29821	3.44871	1.78606	0.00615108	0.0797759	11	55514238	55608198	-	2414	protein_coding	Glycine receptor subunit alpha-1 [Source:UniProtKB/Swiss-Prot;Acc:Q64018]	Neur_chan_LBD
ENSMUSG00000052407	Ccdc171	47.2079	46.7588	69.8097	97.6187	85.8402	106.71	54.5921	96.7228	-1.77221	-0.825549	0.00615687	0.0797942	4	83525545	83864670	+	5999	protein_coding	Coiled-coil domain-containing protein 171 [Source:UniProtKB/Swiss-Prot;Acc:E9Q1U1]	-
ENSMUSG00000111059	Gm33838	55.7053	39.3199	35.9021	14.3557	25.1239	5.87393	43.6424	15.1179	2.90087	1.53648	0.00617605	0.079986	9	35301722	35307599	-	786	lincRNA	predicted gene, 33838 [Source:MGI Symbol;Acc:MGI:5592997]	-
ENSMUSG00000001510	Dlx3	0	1.0627	0.997281	12.4416	6.28099	8.81089	0.68666	9.17783	-13.6825	-3.77426	0.0061873	0.080018	11	95120119	95125296	+	2607	protein_coding	Homeobox protein DLX-3 [Source:UniProtKB/Swiss-Prot;Acc:Q64205]	Homeobox
ENSMUSG00000005087	Cd44	720.392	777.896	618.314	593.369	461.653	438.587	705.534	497.869	1.4166	0.502431	0.00620166	0.0801228	2	102811141	102901665	-	6776	protein_coding	CD44 molecule (Indian blood group) [Source:HGNC Symbol;Acc:HGNC:1681]	Xlink
ENSMUSG00000070034	Sp110	203.938	512.221	413.872	212.464	235.537	135.1	376.677	194.367	1.93747	0.954176	0.00620419	0.0801228	1	85576899	85598817	-	6781	protein_coding	Sp110 nuclear body protein [Source:UniProtKB/Swiss-Prot;Acc:Q8BVK9]	Sp100
ENSMUSG00000033233	Trim45	150.121	117.96	175.521	409.616	141.322	341.667	147.867	297.535	-2.01256	-1.00904	0.00622581	0.0803357	3	100922202	100936920	+	6000	protein_coding	Tripartite motif-containing protein 45 [Source:UniProtKB/Swiss-Prot;Acc:Q6PFY8]	zf-B_box
ENSMUSG00000022263	Trio	1263.28	1294.37	1486.95	2086.36	1826.72	1557.57	1348.2	1823.55	-1.35264	-0.435776	0.00622948	0.0803357	15	27730651	28025848	-	23395	protein_coding	Triple functional domain protein [Source:UniProtKB/Swiss-Prot;Acc:Q0KL02]	Pkinase
ENSMUSG00000042726	Trafd1	1980.84	2364.51	2586.95	1600.18	1921.98	1202.2	2310.76	1574.79	1.46744	0.5533	0.00623809	0.0803898	5	121371725	121385632	-	4486	protein_coding	TRAF-type zinc finger domain-containing protein 1 [Source:UniProtKB/Swiss-Prot;Acc:Q3UDK1]	-
ENSMUSG00000040732	Erg	847.853	861.849	863.645	553.173	752.672	489.494	857.782	598.446	1.43391	0.519954	0.00625577	0.0805607	16	95359169	95586593	-	3466	protein_coding	Transcriptional regulator ERG [Source:UniProtKB/Swiss-Prot;Acc:P81270]	Ets
ENSMUSG00000087687	Pet100	307.795	312.434	330.1	214.378	229.256	249.642	316.776	231.092	1.37084	0.455055	0.00628624	0.0808827	8	3621548	3625848	+	1788	protein_coding	, mitochondrial [Source:UniProtKB/Swiss-Prot;Acc:P0DJE0]	-
ENSMUSG00000047867	Gimap6	858.239	920.297	1102.99	679.503	785.123	529.632	960.51	664.753	1.44517	0.531237	0.00629408	0.0808827	6	48701582	48708225	-	3496	protein_coding	GTPase IMAP family member 6 [Source:UniProtKB/Swiss-Prot;Acc:Q8K349]	-
ENSMUSG00000052305	Hbb-bs	3525.48	3619.55	20716.5	1967.69	1767.05	1292.26	9287.18	1675.67	5.54235	2.4705	0.00628992	0.0808827	7	103826534	103828096	-	768	protein_coding	Mus musculus hemoglobin, beta adult major chain (Hbb-b1), mRNA. [Source:RefSeq mRNA;Acc:NM_001278161]	-
ENSMUSG00000076680	Ighv6-6	9.44157	7.43889	3.98912	128.244	7.32782	7.8319	6.95653	47.8013	-6.87203	-2.78074	0.00630424	0.0808993	12	114434788	114435244	-	357	IG_V_gene	-	V-set
ENSMUSG00000029596	Sdsl	354.059	325.186	200.453	190.452	195.757	138.037	293.233	174.749	1.67852	0.747192	0.0063018	0.0808993	5	120458186	120472810	-	1497	protein_coding	Serine dehydratase-like [Source:UniProtKB/Swiss-Prot;Acc:Q8R238]	PALP
ENSMUSG00000022687	Boc	837.468	939.426	1104.99	1347.52	1172.45	1371.56	960.627	1297.18	-1.35063	-0.433627	0.00631412	0.080969	16	44485049	44558897	-	4451	protein_coding	BOC cell adhesion associated, oncogene regulated [Source:HGNC Symbol;Acc:HGNC:17173]	I-set
ENSMUSG00000026657	Frmd4a	542.89	516.472	569.447	383.775	452.231	305.444	542.937	380.484	1.42768	0.513674	0.00632102	0.0810006	2	4017717	4614043	+	23350	protein_coding	Mus musculus FERM domain containing 4A (Frmd4a), transcript variant 4, mRNA. [Source:RefSeq mRNA;Acc:NM_001347086]	Band_41
ENSMUSG00000016552	Foxred2	151.065	223.167	210.426	374.205	296.253	252.579	194.886	307.679	-1.58041	-0.6603	0.00635484	0.0813197	15	77940522	77956722	-	5939	protein_coding	FAD-dependent oxidoreductase domain-containing protein 2 [Source:UniProtKB/Swiss-Prot;Acc:Q3USW5]	-
ENSMUSG00000041736	Tspo	9890.99	12888.4	10884.3	7417.11	9438.23	8110.92	11221.2	8322.08	1.34837	0.431214	0.00635478	0.0813197	15	83563592	83574203	+	1051	protein_coding	Translocator protein [Source:UniProtKB/Swiss-Prot;Acc:P50637]	-
ENSMUSG00000004768	Rab23	326.678	249.734	335.086	441.198	378.953	522.78	303.833	447.644	-1.47287	-0.558634	0.00637452	0.0815143	1	33719887	33742564	+	8285	protein_coding	RAB23, member RAS oncogene family [Source:MGI Symbol;Acc:MGI:99833]	Ras
ENSMUSG00000040287	Stac3	130.294	12.7524	49.864	8.61341	19.8898	19.5798	64.3034	16.0277	4.02342	2.00842	0.00638209	0.0815539	10	127501686	127508823	+	2543	protein_coding	SH3 and cysteine-rich domain-containing protein 3 [Source:UniProtKB/Swiss-Prot;Acc:Q8BZ71]	SH3_1
ENSMUSG00000001349	Cnn1	1065.01	479.277	787.852	2553.4	1042.64	8163.78	777.38	3919.94	-5.04236	-2.3341	0.00643003	0.0818694	9	22099216	22109630	+	2736	protein_coding	Calponin-1 [Source:UniProtKB/Swiss-Prot;Acc:Q08091]	CH
ENSMUSG00000021760	Gpx8	536.281	714.134	638.26	864.213	788.264	918.291	629.558	856.922	-1.36192	-0.445643	0.00642306	0.0818694	13	113042759	113046386	-	1018	protein_coding	Probable glutathione peroxidase 8 [Source:UniProtKB/Swiss-Prot;Acc:Q9D7B7]	GSHPx
ENSMUSG00000036402	Gng12	1616.4	1587.67	1564.73	2163.88	1782.75	2201.74	1589.6	2049.46	-1.28943	-0.366738	0.00642274	0.0818694	6	66896397	67021350	+	4727	protein_coding	guanine nucleotide binding protein (G protein), gamma 12 [Source:MGI Symbol;Acc:MGI:1336171]	-
ENSMUSG00000045996	Polr2k	211.491	208.289	233.364	150.256	149.697	159.575	217.715	153.176	1.42132	0.50723	0.00642625	0.0818694	15	36174010	36177010	+	624	protein_coding	polymerase (RNA) II (DNA directed) polypeptide K [Source:MGI Symbol;Acc:MGI:102725]	-
ENSMUSG00000046879	Irgm1	162.395	683.315	412.874	154.084	250.193	148.806	419.528	184.361	2.27542	1.18613	0.00643372	0.0818694	11	48861968	48871683	-	5810	protein_coding	Mus musculus immunity-related GTPase family M member 1 (Irgm1), transcript variant 2, mRNA. [Source:RefSeq mRNA;Acc:NM_001355757]	-
ENSMUSG00000027199	Gatm	23.6039	36.1318	9.97281	3.82818	8.37465	4.89494	23.2362	5.69926	4.09084	2.0324	0.00642611	0.0818694	2	122594467	122611303	-	3001	protein_coding	Glycine amidinotransferase, mitochondrial [Source:UniProtKB/Swiss-Prot;Acc:Q9D964]	-
ENSMUSG00000032554	Trf	1568.25	1760.89	2098.28	1284.36	1406.94	1379.39	1809.14	1356.9	1.33328	0.414984	0.00644332	0.0819344	9	103204001	103230444	-	3320	protein_coding	Serotransferrin [Source:UniProtKB/Swiss-Prot;Acc:Q921I1]	-
ENSMUSG00000020042	Btbd11	49.0962	42.508	49.864	92.8335	96.3085	65.5922	47.1561	84.9114	-1.79842	-0.846733	0.00645816	0.0820088	10	85386814	85660292	+	10033	protein_coding	Ankyrin repeat and BTB/POZ domain-containing protein BTBD11 [Source:UniProtKB/Swiss-Prot;Acc:Q6GQW0]	BTB
ENSMUSG00000115553	AC107711.4	7.55326	7.43889	17.9511	0.957046	2.09366	0.978988	10.9811	1.34323	8.25013	3.04442	0.00645478	0.0820088	14	45565531	45586120	+	440	lincRNA	-	-
ENSMUSG00000059851	Kmt5c	324.79	320.935	376.972	467.996	438.622	461.103	340.899	455.907	-1.33746	-0.419492	0.00649031	0.0823024	7	4740115	4747514	+	4001	protein_coding	Mus musculus lysine methyltransferase 5C (Kmt5c), transcript variant 3, mRNA. [Source:RefSeq mRNA;Acc:NM_001358044]	SET
ENSMUSG00000029685	Asb15	72.7001	0	4.9864	1.91409	2.09366	0.978988	25.8955	1.66225	15.6286	3.96612	0.00648819	0.0823024	6	24528144	24573164	+	4497	protein_coding	Ankyrin repeat and SOCS box protein 15 [Source:UniProtKB/Swiss-Prot;Acc:Q8VHS6]	SOCS_box
ENSMUSG00000028646	Rragc	3024.14	3354.94	2911.06	2384	2650.58	2195.87	3096.71	2410.15	1.28489	0.361642	0.00652651	0.0826734	4	123917446	123936997	+	3341	protein_coding	Ras-related GTP-binding protein C [Source:UniProtKB/Swiss-Prot;Acc:Q99K70]	-
ENSMUSG00000025932	Eya1	145.4	83.9532	69.8097	19.1409	69.0909	18.6008	99.721	35.6108	2.81049	1.49082	0.00652864	0.0826734	1	14168954	14310235	-	7808	protein_coding	Eyes absent homolog 1 [Source:UniProtKB/Swiss-Prot;Acc:P97767]	-
ENSMUSG00000102252	Snrpn	260.587	230.606	197.462	134.943	175.868	146.848	229.552	152.553	1.5064	0.591102	0.00655096	0.0828985	7	59982495	60140219	-	2159	protein_coding	small nuclear ribonucleoprotein N [Source:MGI Symbol;Acc:MGI:98347]	LSM
ENSMUSG00000048163	Selplg	463.581	680.127	623.301	437.37	381.047	202.651	589.003	340.356	1.73025	0.790983	0.00655609	0.0829059	5	113818536	113832644	-	4272	protein_coding	selectin, platelet (p-selectin) ligand [Source:MGI Symbol;Acc:MGI:106689]	-
ENSMUSG00000029217	Tec	136.903	131.775	159.565	281.372	200.992	188.945	142.747	223.769	-1.56808	-0.649003	0.00656418	0.0829507	5	72755716	72868483	-	3744	protein_coding	tec protein tyrosine kinase [Source:MGI Symbol;Acc:MGI:98662]	Pkinase_Tyr
ENSMUSG00000086746	Gm15222	14.1624	13.8151	14.9592	31.5825	38.7328	31.3276	14.3122	33.881	-2.36475	-1.24169	0.00660009	0.0833467	14	46387519	46389282	+	1764	antisense	predicted gene 15222 [Source:MGI Symbol;Acc:MGI:3705297]	-
ENSMUSG00000069892	9930111J21Rik2	232.263	369.819	373.98	235.433	202.038	170.344	325.354	202.605	1.60475	0.682344	0.00660658	0.0833709	11	49015874	49051242	-	7017	protein_coding	RIKEN cDNA 9930111J21 gene 2 [Source:MGI Symbol;Acc:MGI:3711310]	IIGP
ENSMUSG00000053617	Sh3pxd2a	18697.1	16740.7	19432	11289.3	16371.4	11797.8	18290	13152.8	1.39061	0.475719	0.00661397	0.0833943	19	47260174	47464411	-	10464	protein_coding	SH3 and PX domain-containing protein 2A [Source:UniProtKB/Swiss-Prot;Acc:O89032]	PX
ENSMUSG00000025428	Atp5a1	889.396	874.601	496.646	399.088	546.446	461.103	753.548	468.879	1.60747	0.684791	0.00661758	0.0833943	18	77773729	77782869	+	3135	protein_coding	ATP synthase subunit alpha, mitochondrial [Source:UniProtKB/Swiss-Prot;Acc:Q03265]	ATP-synt_ab
ENSMUSG00000032607	Amt	87.8066	92.4548	80.7798	132.072	117.245	179.155	87.0137	142.824	-1.64266	-0.716031	0.00663122	0.0834509	9	108296853	108302302	+	2437	protein_coding	Aminomethyltransferase, mitochondrial [Source:UniProtKB/Swiss-Prot;Acc:Q8CFA2]	GCV_T
ENSMUSG00000001946	Esam	2673.85	2605.74	2661.74	1714.07	2367.93	1806.23	2647.11	1962.74	1.3489	0.431787	0.00662694	0.0834509	9	37528078	37538319	+	2867	protein_coding	Endothelial cell-selective adhesion molecule [Source:UniProtKB/Swiss-Prot;Acc:Q925F2]	V-set
ENSMUSG00000110157	Gm32507	33.9897	30.8183	20.9429	6.69932	13.6088	9.78988	28.5836	10.0327	2.86153	1.51679	0.00664671	0.0835409	8	64937959	64943988	+	437	lincRNA	predicted gene, 32507 [Source:MGI Symbol;Acc:MGI:5591666]	-
ENSMUSG00000028268	Gbp3	814.808	5068.01	2492.21	652.705	852.121	248.663	2791.67	584.496	4.77624	2.25588	0.00664754	0.0835409	3	142560026	142573209	+	3265	protein_coding	Mus musculus guanylate binding protein 3 (Gbp3), transcript variant 4, mRNA. [Source:RefSeq mRNA;Acc:NM_001355403]	-
ENSMUSG00000027597	Ahcy	1092.39	869.288	1091.03	1423.13	1233.17	1417.57	1017.57	1357.96	-1.33431	-0.416094	0.00666611	0.0837166	2	155059310	155074497	-	2805	protein_coding	Adenosylhomocysteinase [Source:UniProtKB/Swiss-Prot;Acc:P50247]	-
ENSMUSG00000045569	Mc2r	678.849	751.328	466.727	357.935	475.261	176.218	632.302	336.471	1.87971	0.910512	0.00668771	0.0839301	18	68406907	68429251	-	1562	protein_coding	melanocortin 2 receptor [Source:MGI Symbol;Acc:MGI:96928]	7tm_1
ENSMUSG00000029061	Mmp23	495.683	550.478	590.39	959.917	635.427	757.737	545.517	784.36	-1.43841	-0.524477	0.00673639	0.0844248	4	155650655	155653384	-	2340	protein_coding	Matrix metalloproteinase-23 Matrix metalloproteinase-23, soluble form [Source:UniProtKB/Swiss-Prot;Acc:O88676]	ShTK
ENSMUSG00000031616	Ednra	360.668	436.769	420.853	628.779	468.98	624.594	406.097	574.118	-1.41475	-0.500542	0.00673263	0.0844248	8	77663031	77724464	-	5476	protein_coding	Endothelin-1 receptor [Source:UniProtKB/Swiss-Prot;Acc:Q61614]	7tm_1
ENSMUSG00000032380	Dapk2	271.917	267.8	317.135	135.901	241.818	114.542	285.618	164.087	1.74267	0.8013	0.00677054	0.0847945	9	66158223	66272242	+	3512	protein_coding	Death-associated protein kinase 2 [Source:UniProtKB/Swiss-Prot;Acc:Q8VDF3]	Pkinase
ENSMUSG00000056429	Tgoln1	5780.13	6211.48	6002.63	5141.25	4893.94	4852.84	5998.08	4962.68	1.20858	0.273313	0.00681112	0.0851857	6	72608432	72617000	-	5013	protein_coding	trans-golgi network protein [Source:MGI Symbol;Acc:MGI:105080]	-
ENSMUSG00000036555	Iqce	313.46	320.935	327.108	422.057	394.655	470.893	320.501	429.202	-1.33957	-0.421765	0.00682017	0.0852405	5	140661827	140702378	-	12037	protein_coding	IQ domain-containing protein E [Source:UniProtKB/Swiss-Prot;Acc:Q6PCQ0]	-
ENSMUSG00000085162	Gm12295	0.944157	0	2.99184	9.57046	5.23416	23.4957	1.312	12.7668	-9.65917	-3.2719	0.00684933	0.0855302	11	65277654	65365798	-	3585	lincRNA	predicted gene 12295 [Source:MGI Symbol;Acc:MGI:3650535]	-
ENSMUSG00000045392	Olfr1033	185.999	124.336	229.375	433.542	280.551	2265.38	179.903	993.157	-5.52025	-2.46473	0.00685273	0.0855302	2	86020633	86045171	+	4261	protein_coding	-	-
ENSMUSG00000050132	Sarm1	18.8831	15.9405	20.9429	44.9812	29.3113	55.8023	18.5888	43.3649	-2.33336	-1.22241	0.00687078	0.0855918	11	78472330	78497754	-	5629	protein_coding	Sterile alpha and TIR motif-containing protein 1 [Source:UniProtKB/Swiss-Prot;Acc:Q6PDS3]	SAM_2
ENSMUSG00000090272	Mndal	482.464	1432.52	1263.55	612.509	617.63	410.196	1059.51	546.779	1.93746	0.954167	0.00686311	0.0855918	1	173849126	173942491	-	3628	protein_coding	Myeloid cell nuclear differentiation antigen-like protein [Source:UniProtKB/Swiss-Prot;Acc:D0QMC3]	PAAD_DAPIN
ENSMUSG00000096292	Gm2666	30.213	52.0723	54.8505	22.9691	19.8898	6.85292	45.7119	16.5706	2.75694	1.46307	0.00687175	0.0855918	1	85484252	85485142	-	891	processed_pseudogene	predicted gene 2666 [Source:MGI Symbol;Acc:MGI:3780835]	-
ENSMUSG00000034675	Dbn1	789.315	695.005	827.743	1465.24	950.523	979.967	770.688	1131.91	-1.46879	-0.554627	0.00688584	0.0857088	13	55473429	55488111	-	4514	protein_coding	Drebrin [Source:UniProtKB/Swiss-Prot;Acc:Q9QXS6]	Cofilin_ADF
ENSMUSG00000000805	Car4	1093.33	1219.98	1250.59	327.31	639.614	977.03	1187.97	647.985	1.83341	0.874529	0.00689204	0.0857274	11	84957786	84966044	+	1966	protein_coding	Carbonic anhydrase 4 [Source:UniProtKB/Swiss-Prot;Acc:Q64444]	-
ENSMUSG00000048612	Myof	948.878	1090.33	1398.19	2022.24	1433.11	1574.21	1145.8	1676.52	-1.46342	-0.54934	0.00692121	0.0860315	19	37899036	38043577	-	12603	protein_coding	Myoferlin [Source:UniProtKB/Swiss-Prot;Acc:Q69ZN7]	C2
ENSMUSG00000032572	Col6a4	12.274	3.1881	0	139.729	9.42148	158.596	5.15405	102.582	-19.8403	-4.31036	0.00693085	0.0860341	9	105989454	106096783	-	8526	protein_coding	Collagen alpha-4(VI) chain [Source:UniProtKB/Swiss-Prot;Acc:A2AX52]	VWA
ENSMUSG00000096727	Psmb9	507.957	1218.92	1253.58	565.614	642.754	415.091	993.485	541.153	1.83571	0.876335	0.00692911	0.0860341	17	34181988	34187764	-	3659	protein_coding	proteasome (prosome, macropain) subunit, beta type 9 (large multifunctional peptidase 2) [Source:MGI Symbol;Acc:MGI:1346526]	Proteasome
ENSMUSG00000021819	Zswim8	1646.61	1651.43	1785.13	2059.56	2050.74	2120.49	1694.39	2076.93	-1.22578	-0.293699	0.00694608	0.0861645	14	20707552	20723619	+	8590	protein_coding	zinc finger SWIM-type containing 8 [Source:MGI Symbol;Acc:MGI:1919156]	-
ENSMUSG00000097910	5033428I22Rik	14.1624	4.2508	13.9619	26.7973	24.0771	53.8443	10.7917	34.9062	-3.21888	-1.68656	0.0069703	0.086394	8	57332118	57354580	+	10945	lincRNA	RIKEN cDNA 5033428I22 gene [Source:MGI Symbol;Acc:MGI:1923246]	-
ENSMUSG00000030104	Edem1	4192.06	3962.8	3437.63	2711.31	3287.05	2016.72	3864.16	2671.69	1.44645	0.532513	0.00697406	0.086394	6	108828641	108859356	+	6453	protein_coding	ER degradation-enhancing alpha-mannosidase-like protein 1 [Source:UniProtKB/Swiss-Prot;Acc:Q925U4]	-
ENSMUSG00000022144	Gdnf	28.3247	5.3135	39.8912	0.957046	5.23416	6.85292	24.5098	4.34804	5.66452	2.50195	0.00701537	0.0868468	15	7810846	7837575	+	3674	protein_coding	Mus musculus glial cell line derived neurotrophic factor (Gdnf), transcript variant 3, mRNA. [Source:RefSeq mRNA;Acc:NM_001301333]	-
ENSMUSG00000054477	Kcnn2	16.0507	13.8151	9.97281	39.2389	15.7025	74.4031	13.2795	43.1148	-3.24841	-1.69973	0.00702432	0.0868938	18	45268860	45686024	+	7321	protein_coding	potassium intermediate/small conductance calcium-activated channel, subfamily N, member 2 [Source:MGI Symbol;Acc:MGI:2153182]	Ion_trans_2
ENSMUSG00000062783	Csprs	63.2585	193.411	110.698	61.2509	58.6225	17.6218	122.456	45.8318	2.67053	1.41713	0.0070287	0.0868938	GL456221.1	111572	163011	-	2719	protein_coding	-	7tm_1
ENSMUSG00000079853	Klra1	17.939	8.50159	9.97281	2.87114	0	1.95798	12.1378	1.6097	7.44014	2.89533	0.0070357	0.0869214	6	130363917	130386874	-	1764	protein_coding	-	Lectin_C
ENSMUSG00000064147	Rab44	17.939	9.56429	29.9184	50.7234	91.0743	28.3907	19.1406	56.7295	-2.95476	-1.56304	0.00705107	0.0869858	17	29135056	29148980	+	4109	protein_coding	Ras-related protein Rab-44 [Source:UniProtKB/Swiss-Prot;Acc:Q8CB87]	Ras
ENSMUSG00000041921	Metap1d	402.211	428.268	395.921	494.793	537.024	589.351	408.8	540.389	-1.32208	-0.402807	0.00705522	0.0869858	2	71453276	71525194	+	4537	protein_coding	Methionine aminopeptidase 1D, mitochondrial [Source:UniProtKB/Swiss-Prot;Acc:Q9CPW9]	Peptidase_M24
ENSMUSG00000021707	Dhfr	138.791	132.837	116.682	64.1221	82.6997	93.0039	129.437	79.9419	1.62023	0.696202	0.00705495	0.0869858	13	92354726	92389053	+	5347	protein_coding	Dihydrofolate reductase [Source:UniProtKB/Swiss-Prot;Acc:P00375]	-
ENSMUSG00000034685	Fam171a2	170.892	187.035	217.407	400.045	213.554	328.94	191.778	314.18	-1.63945	-0.713211	0.00706265	0.0869971	11	102436981	102447682	-	3119	protein_coding	Protein FAM171A2 [Source:UniProtKB/Swiss-Prot;Acc:A2A699]	-
ENSMUSG00000026390	Marco	49.0962	25.5048	46.8722	13.3986	16.7493	19.5798	40.4911	16.5759	2.4489	1.29213	0.00706568	0.0869971	1	120474538	120505024	-	1925	protein_coding	Macrophage receptor MARCO [Source:UniProtKB/Swiss-Prot;Acc:Q60754]	SRCR
ENSMUSG00000027330	Cdc25b	118.02	150.903	154.579	193.323	197.851	262.369	141.167	217.848	-1.54462	-0.627254	0.00707209	0.0869978	2	131186949	131198497	+	3728	protein_coding	M-phase inducer phosphatase 2 [Source:UniProtKB/Swiss-Prot;Acc:P30306]	Rhodanese
ENSMUSG00000029649	Pomp	1895.87	2057.39	1645.51	1370.49	1530.47	1417.57	1866.26	1439.51	1.29647	0.374587	0.00708401	0.0869978	5	147860461	147876456	+	5216	protein_coding	Proteasome maturation protein [Source:UniProtKB/Swiss-Prot;Acc:Q9CQT5]	-
ENSMUSG00000022706	Mrpl40	676.961	674.814	555.485	494.793	485.73	450.334	635.753	476.952	1.33295	0.414622	0.00707762	0.0869978	16	18872018	18876767	-	1214	protein_coding	39S ribosomal protein L40, mitochondrial [Source:UniProtKB/Swiss-Prot;Acc:Q9Z2Q5]	-
ENSMUSG00000032271	Nnmt	3419.74	2954.3	2596.92	1980.13	2577.3	1801.34	2990.32	2119.59	1.411	0.49672	0.00708482	0.0869978	9	48591877	48605153	-	1576	protein_coding	Nicotinamide N-methyltransferase [Source:UniProtKB/Swiss-Prot;Acc:O55239]	NNMT_PNMT_TEMT
ENSMUSG00000095079	Igha	1020.63	325.186	314.144	2843.38	978.787	2604.11	553.321	2142.09	-3.87097	-1.9527	0.00709675	0.0870856	12	113254830	113260236	-	2668	IG_C_gene	-	C1-set
ENSMUSG00000024427	Spry4	847.853	567.481	560.472	481.394	462.699	344.604	658.602	429.566	1.53376	0.617077	0.00710176	0.0870885	18	38586268	38601268	-	4587	protein_coding	4 [Source:UniProtKB/Swiss-Prot;Acc:Q9WTP2]	-
ENSMUSG00000074272	Ceacam1	403.155	447.396	352.04	288.071	310.909	272.159	400.864	290.379	1.38044	0.465133	0.00711691	0.0872156	7	25461707	25477603	-	5806	protein_coding	Carcinoembryonic antigen-related cell adhesion molecule 1 [Source:UniProtKB/Swiss-Prot;Acc:P31809]	V-set
ENSMUSG00000057596	Trim30d	192.608	539.851	417.861	218.207	227.162	142.932	383.44	196.1	1.95463	0.966897	0.00714893	0.0875492	7	104470014	104507849	-	3758	protein_coding	tripartite motif-containing 30D [Source:MGI Symbol;Acc:MGI:3035181]	SPRY
ENSMUSG00000026527	Rgs7	169.948	198.725	175.521	290.942	205.179	416.07	181.398	304.064	-1.67746	-0.746275	0.0071598	0.0875505	1	175059087	175492500	-	6019	protein_coding	regulator of G protein signaling 7 [Source:MGI Symbol;Acc:MGI:1346089]	RGS
ENSMUSG00000072915	Gm12258	157.674	124.336	155.576	204.808	220.881	211.461	145.862	212.384	-1.45425	-0.540271	0.00716767	0.0875505	11	58847158	58861956	+	4429	protein_coding	-	KRAB
ENSMUSG00000035596	Mboat7	775.153	706.695	771.895	957.046	919.118	958.429	751.248	944.864	-1.25753	-0.330597	0.0071769	0.0875505	7	3677789	3693523	-	8339	protein_coding	Lysophospholipid acyltransferase 7 [Source:UniProtKB/Swiss-Prot;Acc:Q8CHK3]	MBOAT
ENSMUSG00000078349	AW011738	52.8728	136.025	114.687	50.7234	39.7796	52.8654	101.195	47.7895	2.11296	1.07927	0.00716955	0.0875505	4	156203304	156205151	+	1848	protein_coding	expressed sequence AW011738 [Source:MGI Symbol;Acc:MGI:2140540]	-
ENSMUSG00000024910	Ctsw	30.213	65.8873	79.7825	32.5396	20.9366	12.7268	58.6276	22.0677	2.65127	1.40668	0.00717784	0.0875505	19	5465240	5468498	-	1232	protein_coding	cathepsin W [Source:MGI Symbol;Acc:MGI:1338045]	Peptidase_C1
ENSMUSG00000073375	Lrrc30	143.512	0	29.9184	0	1.04683	0.978988	57.8101	0.675273	86.1501	6.42878	0.00716674	0.0875505	17	67630965	67632723	-	1759	protein_coding	leucine rich repeat containing 30 [Source:HGNC Symbol;Acc:HGNC:30219]	-
ENSMUSG00000036856	Wnt4	62.3144	55.2604	25.9293	194.28	64.9035	93.0039	47.8347	117.396	-2.45553	-1.29603	0.00719445	0.0876944	4	137277489	137299726	+	4194	protein_coding	wingless-type MMTV integration site family, member 4 [Source:MGI Symbol;Acc:MGI:98957]	wnt
ENSMUSG00000057894	Zfp329	261.532	272.051	225.385	309.126	372.672	384.742	252.989	355.513	-1.40514	-0.49071	0.00720994	0.0878245	7	12804977	12818858	-	6732	protein_coding	zinc finger protein 329 [Source:MGI Symbol;Acc:MGI:1921283]	zf-C2H2
ENSMUSG00000006675	P4htm	61.3702	85.0159	88.758	147.385	120.386	118.458	78.3814	128.743	-1.6454	-0.718436	0.00722589	0.08796	9	108578862	108597667	-	3890	protein_coding	prolyl 4-hydroxylase, transmembrane (endoplasmic reticulum) [Source:MGI Symbol;Acc:MGI:1921693]	-
ENSMUSG00000013367	Iglon5	64.2027	59.5111	93.7444	144.514	108.87	119.437	72.4861	124.274	-1.71473	-0.777982	0.00723203	0.0879761	7	43472904	43490075	-	2622	protein_coding	IgLON family member 5 [Source:UniProtKB/Swiss-Prot;Acc:Q8HW98]	ig
ENSMUSG00000032680	6820408C15Rik	2.83247	3.1881	2.99184	22.9691	12.562	8.81089	3.00414	14.7807	-4.93216	-2.30222	0.00723892	0.0880011	2	152415587	152444330	+	1787	protein_coding	RIKEN cDNA 6820408C15 gene [Source:MGI Symbol;Acc:MGI:3045333]	-
ENSMUSG00000091537	Tma7	1195.3	1229.54	1108.98	958.003	953.663	919.27	1177.94	943.645	1.24823	0.319886	0.00726073	0.0882075	9	109074568	109082587	-	1359	protein_coding	translational machinery associated 7 [Source:MGI Symbol;Acc:MGI:1913417]	-
ENSMUSG00000070427	Il18bp	131.238	326.249	247.326	142.6	132.948	92.0249	234.937	122.524	1.91606	0.938142	0.00730813	0.0886652	7	102014885	102018690	-	3026	protein_coding	Interleukin-18-binding protein [Source:UniProtKB/Swiss-Prot;Acc:Q9Z0M9]	-
ENSMUSG00000020307	Cdc34	1501.21	1697.13	1590.66	1115.92	1276.09	1338.28	1596.33	1243.43	1.28377	0.360391	0.00732182	0.0887722	10	79682195	79688398	+	1572	protein_coding	cell division cycle 34 [Source:MGI Symbol;Acc:MGI:102657]	UQ_con
ENSMUSG00000022208	Jph4	45.3195	23.3794	38.894	92.8335	36.6391	153.701	35.8643	94.3912	-2.62955	-1.39482	0.00737552	0.0893638	14	55106826	55116935	-	7064	protein_coding	Junctophilin-4 [Source:UniProtKB/Swiss-Prot;Acc:Q80WT0]	MORN
ENSMUSG00000107134	Gm42528	42.4871	20.1913	32.9103	59.3369	57.5757	84.193	31.8629	67.0352	-2.09715	-1.06843	0.00739349	0.0895105	5	39606927	39610344	-	3418	TEC	predicted gene 42528 [Source:MGI Symbol;Acc:MGI:5662665]	-
ENSMUSG00000025272	Tro	43.4312	24.4421	56.845	79.4348	70.1377	107.689	41.5728	85.7537	-2.05942	-1.04224	0.00739744	0.0895105	X	150645304	150657583	-	7296	protein_coding	trophinin [Source:MGI Symbol;Acc:MGI:1928994]	MAGE
ENSMUSG00000045954	Cavin2	14228.5	13505.8	12651.5	10605	11144.6	11375.8	13461.9	11041.8	1.2192	0.285929	0.00740539	0.0895472	1	51289126	51302960	+	3055	protein_coding	Caveolae-associated protein 2 [Source:UniProtKB/Swiss-Prot;Acc:Q63918]	-
ENSMUSG00000047986	Palm3	21.7156	23.3794	32.9103	66.9932	54.4352	42.0965	26.0018	54.5083	-2.09749	-1.06866	0.00741726	0.0896314	8	84021471	84030295	+	3612	protein_coding	Paralemmin-3 [Source:UniProtKB/Swiss-Prot;Acc:A2TJV2]	-
ENSMUSG00000111116	Gm48065	12.274	6.37619	11.9674	0.957046	1.04683	1.95798	10.2059	1.32062	7.73206	2.95085	0.00744274	0.0898797	10	44597889	44602174	-	4129	lincRNA	predicted gene, 48065 [Source:MGI Symbol;Acc:MGI:6097392]	-
ENSMUSG00000092981	Mir5125	58.5378	56.3231	75.7934	63.165	152.837	194.819	63.5514	136.94	-2.15365	-1.10678	0.00745327	0.0899473	17	23823291	23823369	+	79	miRNA	microRNA 5125 [Source:MGI Symbol;Acc:MGI:4950450]	-
ENSMUSG00000026736	4930426L09Rik	11.3299	6.37619	7.97825	32.5396	13.6088	37.2015	8.56144	27.7833	-3.23822	-1.6952	0.00747798	0.0900752	2	18998343	18999801	+	1459	protein_coding	RIKEN cDNA 4930426L09 gene [Source:MGI Symbol;Acc:MGI:1921879]	-
ENSMUSG00000027004	Frzb	79.3092	32.9437	30.9157	130.158	56.5289	178.176	47.7229	121.621	-2.54478	-1.34754	0.00747804	0.0900752	2	80411970	80447625	-	3237	protein_coding	Secreted frizzled-related protein 3 [Source:UniProtKB/Swiss-Prot;Acc:P97401]	Fz
ENSMUSG00000019907	Ppp1r12a	1646.61	1549.42	1720.31	2142.83	1880.11	2842.98	1638.78	2288.64	-1.3966	-0.481918	0.00748189	0.0900752	10	108162193	108284475	+	8020	protein_coding	protein phosphatase 1, regulatory (inhibitor) subunit 12A [Source:MGI Symbol;Acc:MGI:1309528]	-
ENSMUSG00000031147	Magix	200.161	191.286	184.497	116.76	154.931	106.71	191.981	126.133	1.52401	0.607876	0.00748363	0.0900752	X	7673164	7681251	-	2910	protein_coding	PDZ domain-containing protein MAGIX [Source:UniProtKB/Swiss-Prot;Acc:Q4KL35]	PDZ
ENSMUSG00000041731	Pgm5	636.362	393.199	547.507	1589.65	602.975	2528.73	525.689	1573.78	-2.99365	-1.58191	0.00749182	0.0901143	19	24683016	24861855	-	3611	protein_coding	Phosphoglucomutase-like protein 5 [Source:UniProtKB/Swiss-Prot;Acc:Q8BZF8]	PGM_PMM_III
ENSMUSG00000035835	Plppr3	253.034	267.8	377.969	503.406	399.89	433.692	299.601	445.662	-1.48792	-0.573299	0.00750204	0.0901778	10	79860475	79874634	-	4357	protein_coding	phospholipid phosphatase related 3 [Source:HGNC Symbol;Acc:HGNC:23497]	-
ENSMUSG00000054863	Fam19a5	158.618	119.022	130.644	267.016	185.289	190.903	136.095	214.403	-1.57477	-0.655145	0.00752339	0.0903153	15	87544299	87759364	+	2908	protein_coding	Protein FAM19A5 [Source:UniProtKB/Swiss-Prot;Acc:Q91WE9]	-
ENSMUSG00000079553	Kifc1	35.878	65.8873	52.8559	23.9262	28.2644	17.6218	51.5404	23.2708	2.21377	1.1465	0.00751855	0.0903153	17	33875666	33890661	-	3407	protein_coding	Kinesin-like protein KIFC1 [Source:UniProtKB/Swiss-Prot;Acc:Q9QWT9]	Kinesin
ENSMUSG00000002580	Mien1	438.089	390.011	305.168	252.66	291.019	229.083	377.756	257.587	1.46734	0.553206	0.00753791	0.0904301	11	98437708	98438991	-	747	protein_coding	Migration and invasion enhancer 1 [Source:UniProtKB/Swiss-Prot;Acc:Q9CQ86]	-
ENSMUSG00000028673	Fuca1	2377.39	2536.66	2382.5	2080.62	1977.46	1863.01	2432.18	1973.7	1.2322	0.301236	0.00755392	0.0905626	4	135920735	135940311	+	3276	protein_coding	Tissue alpha-L-fucosidase [Source:UniProtKB/Swiss-Prot;Acc:Q99LJ1]	Alpha_L_fucos
ENSMUSG00000030325	Klrb1c	29.2689	28.6929	66.8178	5.74228	21.9835	11.7479	41.5932	13.1579	3.1767	1.66753	0.00757464	0.0907514	6	128778485	128789215	-	2961	protein_coding	-	Lectin_C
ENSMUSG00000031210	Gpr165	1.88831	1.0627	4.9864	13.3986	6.28099	29.3696	2.64581	16.3498	-6.16786	-2.62477	0.00758054	0.0907624	X	96713441	96719388	+	4545	protein_coding	-	7tm_1
ENSMUSG00000036446	Lum	3711.48	2720.51	2535.09	6415.08	3533.06	4187.13	2989.03	4711.76	-1.57634	-0.656579	0.00761262	0.0910867	10	97565128	97572703	+	2448	protein_coding	Lumican [Source:UniProtKB/Swiss-Prot;Acc:P51885]	-
ENSMUSG00000037300	Ttc13	1021.58	997.874	1075.07	811.575	823.856	850.741	1031.51	828.724	1.24476	0.315869	0.00765618	0.0915479	8	124671333	124721983	-	10285	protein_coding	tetratricopeptide repeat domain 13 [Source:MGI Symbol;Acc:MGI:2384573]	TPR_1
ENSMUSG00000013160	Atp6v0d1	2792.82	2691.82	2457.3	2049.04	2246.5	2093.08	2647.31	2129.54	1.24326	0.314124	0.00767536	0.091657	8	105524465	105566047	-	1793	protein_coding	V-type proton ATPase subunit d 1 [Source:UniProtKB/Swiss-Prot;Acc:P51863]	-
ENSMUSG00000085348	Myhas	26.4364	0	2.99184	0	0	0	9.80942	0	53.7916	5.74931	0.00767045	0.091657	11	67211256	67237573	-	2027	antisense	myosin heavy chain gene antisense RNA [Source:MGI Symbol;Acc:MGI:3650429]	-
ENSMUSG00000074497	A430078G23Rik	14.1624	8.50159	16.9538	39.2389	20.9366	48.9494	13.2059	36.375	-2.75071	-1.45981	0.00770124	0.0919058	8	3353415	3390299	+	4755	protein_coding	RIKEN cDNA A430078G23 gene [Source:MGI Symbol;Acc:MGI:2442135]	-
ENSMUSG00000069917	Hba-a2	991.365	794.899	5782.24	586.669	497.245	360.268	2522.83	481.394	5.24066	2.38975	0.00771939	0.0920622	11	32296489	32297298	+	667	protein_coding	hemoglobin alpha, adult chain 2 [Source:MGI Symbol;Acc:MGI:96016]	-
ENSMUSG00000109097	Gm29683	4.72079	6.37619	11.9674	44.0241	9.42148	36.2226	7.68812	29.8894	-3.8987	-1.96299	0.00773524	0.0921798	7	70178868	70337852	-	3344	lincRNA	predicted gene, 29683 [Source:MGI Symbol;Acc:MGI:5588842]	-
ENSMUSG00000029260	Ugt2b34	15.1065	4.2508	15.9565	2.87114	0	0	11.7713	0.957046	12.0645	3.5927	0.00773936	0.0921798	5	86889767	86906937	-	4312	protein_coding	UDP glucuronosyltransferase 2 family, polypeptide B34 [Source:MGI Symbol;Acc:MGI:2140962]	UDPGT
ENSMUSG00000092274	Neat1	12646	12773.6	10453.5	12680.9	23792.4	17906.7	11957.7	18126.6	-1.51587	-0.60015	0.00776268	0.0923972	19	5824708	5845478	-	20771	lincRNA	nuclear paraspeckle assembly transcript 1 (non-protein coding) [Source:MGI Symbol;Acc:MGI:1914211]	-
ENSMUSG00000045775	Slc16a5	26.4364	19.1286	23.9347	44.9812	48.1542	47.9704	23.1666	47.0353	-2.02522	-1.01808	0.00782599	0.0930516	11	115462474	115474398	+	3699	protein_coding	solute carrier family 16 (monocarboxylic acid transporters), member 5 [Source:MGI Symbol;Acc:MGI:2443515]	-
ENSMUSG00000033578	Tmem35a	35.878	34.0064	31.913	73.6925	48.1542	72.4451	33.9324	64.764	-1.91047	-0.933931	0.00782786	0.0930516	X	134295225	134305969	+	1918	protein_coding	Transmembrane protein 35A [Source:UniProtKB/Swiss-Prot;Acc:Q9D328]	-
ENSMUSG00000074336	Apoc4	15.1065	12.7524	20.9429	5.74228	1.04683	3.91595	16.2673	3.56835	4.51819	2.17575	0.00784311	0.0931721	7	19678083	19681479	-	2537	protein_coding	Apolipoprotein C-IV [Source:UniProtKB/Swiss-Prot;Acc:Q61268]	-
ENSMUSG00000020838	Slc6a4	33.0455	32.9437	49.864	72.7355	65.9504	75.3821	38.6177	71.356	-1.84809	-0.886036	0.00786505	0.0933094	11	76998603	77032340	+	4531	protein_coding	Sodium-dependent serotonin transporter [Source:UniProtKB/Swiss-Prot;Acc:Q60857]	SNF
ENSMUSG00000003233	Dvl3	488.129	366.631	367.997	545.516	524.462	692.145	407.586	587.374	-1.44057	-0.526641	0.00787002	0.0933094	16	20516982	20532520	+	4899	protein_coding	Segment polarity DVL-3 [Source:UniProtKB/Swiss-Prot;Acc:Q61062]	DIX
ENSMUSG00000020029	Nudt4	9117.73	8096.7	8182.69	6937.63	7027.38	6893.05	8465.71	6952.69	1.21766	0.284114	0.00786118	0.0933094	10	95547007	95564146	-	3210	protein_coding	Mus musculus nudix (nucleoside diphosphate linked moiety X)-type motif 4 (Nudt4), transcript variant 1, mRNA. [Source:RefSeq mRNA;Acc:NM_001358996]	NUDIX
ENSMUSG00000044083	Efcab8	35.878	28.6929	43.8804	6.69932	21.9835	9.78988	36.1504	12.8242	2.8375	1.50462	0.00789104	0.0934978	2	153779931	153844751	+	5693	protein_coding	EF-hand calcium-binding domain-containing protein 8 [Source:UniProtKB/Swiss-Prot;Acc:Q8C9R9]	-
ENSMUSG00000020524	Gria1	0	3.1881	0	33.4966	2.09366	106.71	1.0627	47.4333	-45.383	-5.50408	0.0079304	0.0938922	11	57011387	57330244	+	6043	protein_coding	Glutamate receptor 1 [Source:UniProtKB/Swiss-Prot;Acc:P23818]	ANF_receptor
ENSMUSG00000056692	D17Wsu92e	4057.04	4100.96	3843.52	3340.09	3393.83	3214.02	4000.51	3315.98	1.20644	0.270761	0.00794493	0.0938922	17	27751232	27820558	-	4250	protein_coding	DNA segment, Chr 17, Wayne State University 92, expressed [Source:MGI Symbol;Acc:MGI:106281]	-
ENSMUSG00000032125	Robo4	1848.66	1998.94	2026.47	1290.1	1755.54	1184.58	1958.02	1410.07	1.38882	0.473858	0.00793802	0.0938922	9	37401897	37415115	+	5302	protein_coding	roundabout guidance receptor 4 [Source:HGNC Symbol;Acc:HGNC:17985]	I-set
ENSMUSG00000003283	Hck	96.304	251.86	247.326	117.717	103.636	53.8443	198.496	91.7324	2.1627	1.11283	0.00794356	0.0938922	2	153108468	153151441	+	2092	protein_coding	Tyrosine-protein kinase HCK [Source:UniProtKB/Swiss-Prot;Acc:P08103]	Pkinase_Tyr
ENSMUSG00000050211	Pla2g4e	22.6598	0	10.9701	0	1.04683	0	11.21	0.348944	31.5624	4.98013	0.00795271	0.0939233	2	120166412	120245335	-	6960	protein_coding	Cytosolic phospholipase A2 epsilon [Source:UniProtKB/Swiss-Prot;Acc:Q50L42]	C2
ENSMUSG00000028133	Rwdd3	18.8831	15.9405	17.9511	18.1839	57.5757	74.4031	17.5916	50.0542	-2.84106	-1.50643	0.00797263	0.0940667	3	121155398	121171695	-	5065	protein_coding	RWD domain containing 3 [Source:MGI Symbol;Acc:MGI:1920420]	RWD
ENSMUSG00000067297	Ifit1bl2	15.1065	63.7619	39.8912	12.4416	5.23416	16.6428	39.5866	11.4395	3.44252	1.78347	0.00797517	0.0940667	19	34617049	34640743	-	3367	protein_coding	interferon induced protein with tetratricopeptide repeats 1B like 2 [Source:MGI Symbol;Acc:MGI:2148249]	-
ENSMUSG00000113440	Gm46404	38.7104	20.1913	34.9048	58.3798	73.2782	57.7603	31.2689	63.1394	-2.01106	-1.00796	0.00799806	0.0942731	13	23441822	23445935	-	4114	lincRNA	predicted gene, 46404 [Source:MGI Symbol;Acc:MGI:5826041]	-
ENSMUSG00000102051	I830127L07Rik	3.77663	10.627	12.9647	0.957046	1.04683	0	9.12276	0.667959	13.7185	3.77805	0.008003	0.0942731	15	75131377	75135128	-	798	transcribed_unprocessed_pseudogene	-	-
ENSMUSG00000027574	Nkain4	353.115	300.744	493.654	740.754	506.666	544.317	382.504	597.246	-1.56142	-0.642859	0.00801746	0.0943279	2	180934772	180954699	-	1239	protein_coding	Sodium/potassium-transporting ATPase subunit beta-1-interacting protein 4 [Source:UniProtKB/Swiss-Prot;Acc:Q9JMG4]	-
ENSMUSG00000031517	Gpm6a	796.869	586.61	846.692	1467.15	993.443	933.955	743.39	1131.52	-1.52196	-0.605934	0.008018	0.0943279	8	54954843	55060871	+	3215	protein_coding	glycoprotein m6a [Source:MGI Symbol;Acc:MGI:107671]	-
ENSMUSG00000037060	Cavin3	6699.74	6462.27	5267.64	5186.23	4569.42	4071.61	6143.22	4609.09	1.33284	0.4145	0.0080318	0.0943685	7	105480083	105482300	-	1662	protein_coding	Caveolae-associated protein 3 [Source:UniProtKB/Swiss-Prot;Acc:Q91VJ2]	-
ENSMUSG00000055027	Smyd1	644.859	147.715	209.429	182.796	128.76	101.815	334.001	137.79	2.42484	1.27789	0.00802839	0.0943685	6	71213940	71322233	-	4546	protein_coding	SET and MYND domain containing 1 [Source:MGI Symbol;Acc:MGI:104790]	SET
ENSMUSG00000045348	Nyap1	25.4922	13.8151	21.9402	45.9382	36.6391	53.8443	20.4158	45.4739	-2.22089	-1.15114	0.00806206	0.0944805	5	137729899	137741607	-	5244	protein_coding	Neuronal tyrosine-phosphorylated phosphoinositide-3-kinase adapter 1 [Source:UniProtKB/Swiss-Prot;Acc:Q6PFX7]	-
ENSMUSG00000047193	Dync2h1	252.09	179.596	204.443	370.377	275.317	302.507	212.043	316.067	-1.48982	-0.57514	0.00804952	0.0944805	9	6928503	7184446	-	16348	protein_coding	Cytoplasmic dynein 2 heavy chain 1 [Source:UniProtKB/Swiss-Prot;Acc:Q45VK7]	Dynein_heavy
ENSMUSG00000027699	Ect2	52.8728	40.3826	45.8749	19.1409	29.3113	14.6848	46.3768	21.0457	2.21244	1.14564	0.00806021	0.0944805	3	27097222	27153878	-	5386	protein_coding	Protein ECT2 [Source:UniProtKB/Swiss-Prot;Acc:Q07139]	RhoGEF
ENSMUSG00000037725	Ckap2	49.0962	24.4421	26.9266	17.2268	10.4683	6.85292	33.4883	11.516	2.90836	1.54021	0.00806163	0.0944805	8	22168160	22185819	-	3215	protein_coding	Cytoskeleton-associated protein 2 [Source:UniProtKB/Swiss-Prot;Acc:Q3V1H1]	-
ENSMUSG00000069919	Hba-a1	3077.95	2447.4	13685.7	1805.95	1561.87	1202.2	6403.68	1523.34	4.2037	2.07166	0.00809413	0.0947955	11	32283511	32284465	+	812	protein_coding	hemoglobin alpha, adult chain 1 [Source:MGI Symbol;Acc:MGI:96015]	-
ENSMUSG00000009741	Ubp1	915.833	871.413	1040.16	1117.83	1248.87	1290.31	942.47	1219	-1.29322	-0.370962	0.00813423	0.0952039	9	113930934	113977202	+	4757	protein_coding	upstream binding protein 1 [Source:MGI Symbol;Acc:MGI:104889]	CP2
ENSMUSG00000028072	Ntrk1	0.944157	0	0	14.3557	0	18.6008	0.314719	10.9855	-30.7005	-4.94019	0.00816275	0.0953739	3	87778244	87795162	-	2588	protein_coding	High affinity nerve growth factor receptor [Source:UniProtKB/Swiss-Prot;Acc:Q3UFB7]	Pkinase_Tyr
ENSMUSG00000011263	Exoc3l2	117.076	150.903	152.584	272.758	162.259	245.726	140.188	226.914	-1.62084	-0.696744	0.00816445	0.0953739	7	19463331	19496762	+	4016	protein_coding	-	-
ENSMUSG00000042284	Itga1	2927.83	2600.42	2609.88	1839.44	2282.09	2187.06	2712.71	2102.86	1.29021	0.367609	0.00816124	0.0953739	13	114953096	115101964	-	18599	protein_coding	Integrin alpha-1 [Source:UniProtKB/Swiss-Prot;Acc:Q3V3R4]	VWA
ENSMUSG00000056770	Setd3	3194.08	3280.55	3022.76	2577.33	2717.57	2478.8	3165.8	2591.23	1.22177	0.288971	0.00817872	0.0954795	12	108106431	108179314	-	6035	protein_coding	SET domain containing 3 [Source:MGI Symbol;Acc:MGI:1289184]	SET
ENSMUSG00000097068	Gm26760	0	0	2.99184	8.61341	13.6088	9.78988	0.997281	10.6707	-10.6722	-3.41579	0.00820097	0.095678	15	92344359	92378103	+	1619	lincRNA	predicted gene, 26760 [Source:MGI Symbol;Acc:MGI:5477254]	-
ENSMUSG00000038390	Gpr162	35.878	43.5707	52.8559	74.6496	90.0275	71.4661	44.1015	78.7144	-1.78526	-0.83613	0.00821359	0.095764	6	124858444	124863983	-	3838	protein_coding	G protein-coupled receptor 162 [Source:MGI Symbol;Acc:MGI:1315214]	7tm_1
ENSMUSG00000060600	Eno3	3336.65	161.53	904.534	166.526	218.788	237.894	1467.57	207.736	7.06491	2.82067	0.00822912	0.0958837	11	70657202	70662513	+	1739	protein_coding	Beta-enolase [Source:UniProtKB/Swiss-Prot;Acc:P21550]	-
ENSMUSG00000025105	Bnc1	182.222	182.784	353.037	448.855	401.983	359.289	239.348	403.375	-1.68527	-0.75298	0.00824412	0.0959958	7	81966672	81992292	-	4646	protein_coding	basonuclin 1 [Source:HGNC Symbol;Acc:HGNC:1081]	-
ENSMUSG00000027999	Pla2g12a	1401.13	1320.93	1250.59	821.146	967.272	1150.31	1324.22	979.576	1.35195	0.43504	0.00824927	0.0959958	3	129878606	129895825	+	3682	protein_coding	Group XIIA secretory phospholipase A2 [Source:UniProtKB/Swiss-Prot;Acc:Q9EPR2]	-
ENSMUSG00000020953	Coch	13.2182	10.627	34.9048	4.78523	5.23416	0	19.5833	3.3398	5.8867	2.55746	0.00825914	0.0960493	12	51593341	51605771	+	2998	protein_coding	Cochlin [Source:UniProtKB/Swiss-Prot;Acc:Q62507]	VWA
ENSMUSG00000039883	Lrrc17	178.446	213.603	217.407	498.621	332.892	220.272	203.152	350.595	-1.72654	-0.787881	0.00829423	0.0963377	5	21543559	21575904	+	3608	protein_coding	Leucine-rich repeat-containing protein 17 [Source:UniProtKB/Swiss-Prot;Acc:Q9CXD9]	-
ENSMUSG00000028873	Cdca8	67.9793	59.5111	67.8151	17.2268	48.1542	18.6008	65.1019	27.9939	2.33587	1.22396	0.0082945	0.0963377	4	124918465	124939311	-	5177	protein_coding	Borealin [Source:UniProtKB/Swiss-Prot;Acc:Q8BHX3]	-
ENSMUSG00000022034	Esco2	16.9948	13.8151	18.9483	6.69932	1.04683	0	16.5861	2.58205	6.35805	2.66858	0.00833537	0.0967508	14	65819038	65833994	-	6648	protein_coding	N-acetyltransferase ESCO2 [Source:UniProtKB/Swiss-Prot;Acc:Q8CIB9]	-
ENSMUSG00000048497	Mmgt2	88.7508	70.1381	106.709	182.796	102.589	189.924	88.5327	158.436	-1.78982	-0.839814	0.00836707	0.0969377	11	62648664	62666354	+	4898	protein_coding	Membrane magnesium transporter 2 [Source:UniProtKB/Swiss-Prot;Acc:Q8R3L0]	-
ENSMUSG00000006641	Slc5a6	312.516	315.622	347.054	389.518	437.575	717.598	325.064	514.897	-1.5841	-0.663667	0.00836742	0.0969377	5	31036036	31048924	-	3991	protein_coding	Sodium-dependent multivitamin transporter [Source:UniProtKB/Swiss-Prot;Acc:Q5U4D8]	-
ENSMUSG00000079110	Capn3	97.2482	4.2508	28.9211	3.82818	7.32782	12.7268	43.4734	7.96095	5.47202	2.45207	0.00836659	0.0969377	2	120456019	120504913	+	5023	protein_coding	Calpain-3 [Source:UniProtKB/Swiss-Prot;Acc:Q64691]	Peptidase_C2
ENSMUSG00000026187	Xrcc5	275.694	222.104	244.334	368.463	297.3	388.658	247.377	351.474	-1.4205	-0.506397	0.00839466	0.0971915	1	72307421	72394952	+	2555	protein_coding	X-ray repair complementing defective repair in Chinese hamster cells 5 [Source:MGI Symbol;Acc:MGI:104517]	-
ENSMUSG00000004814	Ccl24	231.319	232.731	300.182	567.528	617.63	232.02	254.744	472.393	-1.8541	-0.890719	0.00840199	0.0972099	5	135569937	135573049	-	1295	protein_coding	C-C motif chemokine 24 [Source:UniProtKB/Swiss-Prot;Acc:Q9JKC0]	-
ENSMUSG00000068794	Col28a1	186.943	190.223	184.497	123.459	141.322	128.247	187.221	131.01	1.42979	0.515803	0.00840691	0.0972099	6	7997808	8192617	-	4904	protein_coding	Collagen alpha-1(XXVIII) chain [Source:UniProtKB/Swiss-Prot;Acc:Q2UY11]	VWA
ENSMUSG00000097324	Carmn	67.9793	65.8873	56.845	86.1341	94.2148	205.587	63.5706	128.645	-2.02408	-1.01727	0.00841729	0.0972682	18	61649625	61665537	-	2304	lincRNA	cardiac mesoderm enhancer-associated non-coding RNA [Source:MGI Symbol;Acc:MGI:4439832]	-
ENSMUSG00000036560	Lgi4	61.3702	85.0159	74.7961	178.011	105.73	107.689	73.7274	130.476	-1.77315	-0.826319	0.0084354	0.0972907	7	31059342	31070935	+	4584	protein_coding	Leucine-rich repeat LGI family member 4 [Source:UniProtKB/Swiss-Prot;Acc:Q8K1S1]	-
ENSMUSG00000002985	Apoe	67072.9	71198.7	86394.5	58102.3	61545.3	53601.5	74888.7	57749.7	1.29678	0.374936	0.00842597	0.0972907	7	19696109	19699188	-	2138	protein_coding	Apolipoprotein E [Source:UniProtKB/Swiss-Prot;Acc:P08226]	-
ENSMUSG00000022018	Rgcc	6140.8	6335.81	5980.69	3820.53	4638.51	5415.76	6152.43	4624.93	1.33029	0.41174	0.00844058	0.0972907	14	79288756	79301645	-	918	protein_coding	Regulator of cell cycle RGCC [Source:UniProtKB/Swiss-Prot;Acc:Q9DBX1]	-
ENSMUSG00000061126	Cyp4f39	26.4364	17.0032	11.9674	3.82818	7.32782	2.93696	18.469	4.69766	3.9616	1.98608	0.00843908	0.0972907	17	32468462	32492479	+	1599	protein_coding	cytochrome P450, family 4, subfamily f, polypeptide 39 [Source:MGI Symbol;Acc:MGI:2445210]	p450
ENSMUSG00000100510	AV026068	3.77663	0	5.98369	13.3986	11.5151	30.3486	3.25344	18.4208	-5.61196	-2.4885	0.0084746	0.0973098	8	57281117	57324233	-	12840	processed_transcript	expressed sequence AV026068 [Source:MGI Symbol;Acc:MGI:2142734]	-
ENSMUSG00000040387	Klhl32	4.72079	2.1254	1.99456	11.4846	11.5151	19.5798	2.94692	14.1932	-4.77774	-2.25633	0.00848421	0.0973098	4	24612554	24851124	-	7826	protein_coding	kelch like family member 32 [Source:HGNC Symbol;Acc:HGNC:21221]	BTB
ENSMUSG00000020886	Dlg4	177.502	153.029	176.519	294.77	202.038	258.453	169.016	251.754	-1.4898	-0.57512	0.00845865	0.0973098	11	70017085	70045532	+	4982	protein_coding	Disks large homolog 4 [Source:UniProtKB/Swiss-Prot;Acc:Q62108]	PDZ
ENSMUSG00000033965	Slc16a2	402.211	407.014	431.823	756.066	498.292	535.506	413.682	596.621	-1.44272	-0.528787	0.0084945	0.0973098	X	103697414	103821983	-	4263	protein_coding	solute carrier family 16 (monocarboxylic acid transporters), member 2 [Source:MGI Symbol;Acc:MGI:1203732]	MFS_1
ENSMUSG00000003575	Crtc1	456.972	384.697	490.662	693.858	549.586	588.372	444.11	610.606	-1.37476	-0.459179	0.00849542	0.0973098	8	70382355	70439579	-	11182	protein_coding	CREB-regulated transcription coactivator 1 [Source:UniProtKB/Swiss-Prot;Acc:Q68ED7]	-
ENSMUSG00000068523	Gng5	1864.71	1866.1	1623.57	1477.68	1412.18	1388.2	1784.79	1426.02	1.25154	0.323705	0.0084956	0.0973098	3	146499807	146505572	+	2765	protein_coding	guanine nucleotide binding protein (G protein), gamma 5 [Source:MGI Symbol;Acc:MGI:109164]	-
ENSMUSG00000024533	Spire1	929.051	1071.2	815.776	774.25	676.253	613.825	938.676	688.11	1.36378	0.447616	0.00845706	0.0973098	18	67488209	67610790	-	7766	protein_coding	1 [Source:UniProtKB/Swiss-Prot;Acc:Q52KF3]	-
ENSMUSG00000059013	Sh2d3c	867.681	863.974	814.779	475.652	757.906	529.632	848.811	587.73	1.44488	0.530949	0.00848496	0.0973098	2	32721055	32755512	+	5233	protein_coding	SH2 domain-containing protein 3C [Source:UniProtKB/Swiss-Prot;Acc:Q9QZS8]	SH2
ENSMUSG00000033777	Tlr13	38.7104	222.104	184.497	77.5207	35.5923	46.9914	148.437	53.3681	2.77691	1.47348	0.00847053	0.0973098	X	106143204	106160493	+	4086	protein_coding	Toll-like receptor 13 [Source:UniProtKB/Swiss-Prot;Acc:Q6R5N8]	TIR
ENSMUSG00000029055	Plch2	79.3092	63.7619	17.9511	13.3986	27.2176	10.7689	53.6741	17.1284	3.1436	1.65242	0.00845666	0.0973098	4	154983115	155056784	-	8112	protein_coding	1-phosphatidylinositol 4,5-bisphosphate phosphodiesterase eta-2 [Source:UniProtKB/Swiss-Prot;Acc:A2AP18]	C2
ENSMUSG00000103821	D430013B06Rik	2.83247	3.1881	0	11.4846	10.4683	15.6638	2.00686	12.5389	-6.26737	-2.64786	0.00851981	0.0974036	1	59646200	59648071	-	1872	TEC	RIKEN cDNA D430013B06 gene [Source:MGI Symbol;Acc:MGI:3026994]	-
ENSMUSG00000050276	Mrgprg	108.578	132.837	100.725	174.182	171.68	163.491	114.047	169.785	-1.49031	-0.575614	0.00851948	0.0974036	7	143763710	143766993	-	1990	protein_coding	Mas-related G-protein coupled receptor member G [Source:UniProtKB/Swiss-Prot;Acc:Q91ZB5]	-
ENSMUSG00000028776	Tinagl1	2161.18	2330.5	2380.51	1762.88	1581.76	1998.11	2290.73	1780.92	1.28608	0.362977	0.00851109	0.0974036	4	130164454	130175122	-	4358	protein_coding	Tubulointerstitial nephritis antigen-like [Source:UniProtKB/Swiss-Prot;Acc:Q99JR5]	Peptidase_C1
ENSMUSG00000079164	Tlr5	118.964	94.5802	129.647	173.225	173.774	167.407	114.397	171.469	-1.49726	-0.582323	0.00854918	0.0976782	1	182954788	182976044	+	4790	protein_coding	toll-like receptor 5 [Source:MGI Symbol;Acc:MGI:1858171]	TIR
ENSMUSG00000027331	Knstrn	43.4312	47.8215	51.8586	31.5825	17.7961	12.7268	47.7038	20.7018	2.29898	1.20099	0.00855545	0.0976886	2	118814003	118853957	+	5158	protein_coding	Small kinetochore-associated protein [Source:UniProtKB/Swiss-Prot;Acc:Q9D9Z1]	-
ENSMUSG00000068617	Efcab1	34.9338	43.5707	58.8396	98.5757	73.2782	79.298	45.7814	83.7173	-1.83137	-0.87292	0.00858841	0.0979594	16	14906606	14981371	+	4431	protein_coding	EF-hand calcium-binding domain-containing protein 1 [Source:UniProtKB/Swiss-Prot;Acc:Q9D3N2]	efhand
ENSMUSG00000034947	Tmem106a	1039.52	1794.9	1305.44	1030.74	951.57	661.796	1379.95	881.368	1.56543	0.646559	0.00859329	0.0979594	11	101582242	101591788	+	3138	protein_coding	Mus musculus transmembrane protein 106A (Tmem106a), transcript variant 2, mRNA. [Source:RefSeq mRNA;Acc:NM_001359326]	-
ENSMUSG00000072109	A530040E14Rik	25.4922	128.587	68.8124	22.9691	36.6391	16.6428	74.2971	25.417	2.92321	1.54755	0.00859529	0.0979594	1	85105946	85114035	+	2323	antisense	RIKEN cDNA A530040E14 gene [Source:MGI Symbol;Acc:MGI:3612703]	Sp100
ENSMUSG00000105746	Gm43595	3.77663	2.1254	4.9864	10.5275	9.42148	34.2646	3.62948	18.0712	-4.96423	-2.31157	0.0086115	0.0980829	3	90468898	90470959	-	1071	unprocessed_pseudogene	predicted gene 43595 [Source:MGI Symbol;Acc:MGI:5663732]	-
ENSMUSG00000021241	Isca2	887.508	1054.2	802.811	611.552	767.327	618.72	914.839	665.867	1.37402	0.4584	0.008632	0.098255	12	84773251	84775088	+	1838	protein_coding	Iron-sulfur cluster assembly 2 homolog, mitochondrial [Source:UniProtKB/Swiss-Prot;Acc:Q9DCB8]	-
ENSMUSG00000056832	Ttc26	47.2079	36.1318	60.8341	81.3489	72.2314	120.416	48.0579	91.3319	-1.89932	-0.92548	0.00865254	0.0984274	6	38381469	38427647	+	4673	protein_coding	tetratricopeptide repeat domain 26 [Source:MGI Symbol;Acc:MGI:2444853]	-
ENSMUSG00000085211	B430219N15Rik	387.104	518.597	344.062	286.157	287.879	131.184	416.588	235.073	1.77213	0.825481	0.00866622	0.0985215	10	7780185	7781357	+	1173	antisense	RIKEN cDNA B430219N15 gene [Source:MGI Symbol;Acc:MGI:3697426]	-
ENSMUSG00000044674	Fzd1	1009.3	1077.58	1169.81	1595.4	1188.15	1670.15	1085.56	1484.57	-1.36784	-0.451896	0.00871601	0.0990259	5	4753839	4758035	-	4197	protein_coding	Frizzled-1 [Source:UniProtKB/Swiss-Prot;Acc:O70421]	Fz
ENSMUSG00000028962	Slc4a2	979.091	1002.13	1002.27	1309.24	1140	1288.35	994.495	1245.86	-1.25302	-0.325408	0.0087289	0.0991106	5	24423837	24440950	+	8322	protein_coding	solute carrier family 4 (anion exchanger), member 2 [Source:MGI Symbol;Acc:MGI:109351]	Band_3_cyto
ENSMUSG00000022040	Ephx2	4742.5	4695	4562.56	3010.87	4029.25	3719.18	4666.69	3586.43	1.3013	0.379958	0.00874802	0.0992658	14	66084374	66124500	-	2484	protein_coding	Bifunctional epoxide hydrolase 2 Cytosolic epoxide hydrolase 2 Lipid-phosphate phosphatase [Source:UniProtKB/Swiss-Prot;Acc:P34914]	Abhydrolase_1
ENSMUSG00000001707	Eef1e1	285.135	302.869	256.301	216.292	198.898	197.756	281.435	204.315	1.37684	0.461357	0.00876947	0.0994473	13	38644207	38659058	-	3257	protein_coding	Eukaryotic translation elongation factor 1 epsilon-1 [Source:UniProtKB/Swiss-Prot;Acc:Q9D1M4]	GST_C
ENSMUSG00000002111	Spi1	462.637	801.275	756.936	505.32	433.388	306.423	673.616	415.044	1.62249	0.698213	0.00877958	0.0994565	2	91082390	91115756	+	2695	protein_coding	spleen focus forming virus (SFFV) proviral integration oncogene [Source:MGI Symbol;Acc:MGI:98282]	-
ENSMUSG00000034906	Ncaph	75.5326	97.7683	109.701	51.6805	65.9504	36.2226	94.3339	51.2845	1.84099	0.880479	0.00878119	0.0994565	2	127103809	127133954	-	4307	protein_coding	non-SMC condensin I complex, subunit H [Source:MGI Symbol;Acc:MGI:2444777]	-
ENSMUSG00000052727	Map1b	487.185	350.691	436.809	734.054	492.011	649.069	424.895	625.045	-1.47083	-0.55663	0.00880842	0.099703	13	99421446	99516540	-	15846	protein_coding	microtubule-associated protein 1B [Source:MGI Symbol;Acc:MGI:1306778]	-
ENSMUSG00000034463	Scara3	477.744	600.425	774.887	1564.77	1048.92	642.216	617.685	1085.3	-1.75728	-0.813346	0.00882022	0.0997746	14	65919394	65953935	-	3597	protein_coding	Scavenger receptor class A member 3 [Source:UniProtKB/Swiss-Prot;Acc:Q8C850]	Collagen
ENSMUSG00000030677	Kif22	44.3754	69.0754	69.8097	28.7114	35.5923	29.3696	61.0868	31.2244	1.95585	0.967796	0.00882867	0.0998084	7	127027729	127042471	-	4903	protein_coding	Kinesin-like protein KIF22 [Source:UniProtKB/Swiss-Prot;Acc:Q3V300]	Kinesin
ENSMUSG00000096108	Ighv11-2	39.6546	29.7556	14.9592	52.6375	125.62	44.0545	28.1231	74.1039	-2.62907	-1.39455	0.00887099	0.100187	12	114048241	114048812	-	461	IG_V_gene	-	V-set
ENSMUSG00000038725	Pkhd1l1	526.84	351.753	697.099	1316.9	777.796	669.628	525.231	921.44	-1.75419	-0.810804	0.0088732	0.100187	15	44457553	44601369	+	13176	protein_coding	Fibrocystin-L [Source:UniProtKB/Swiss-Prot;Acc:Q80ZA4]	TIG
ENSMUSG00000039016	Timm8b	902.614	980.871	830.735	645.049	741.156	714.661	904.74	700.289	1.29201	0.369612	0.00890691	0.100444	9	50603910	50605320	+	518	protein_coding	Mitochondrial import inner membrane translocase subunit Tim8 B [Source:UniProtKB/Swiss-Prot;Acc:P62077]	-
ENSMUSG00000053398	Phgdh	12028.6	11053.1	6815.42	6309.8	7888.92	4687.39	9965.7	6295.37	1.58306	0.662712	0.00890665	0.100444	3	98313170	98339990	-	2486	protein_coding	D-3-phosphoglycerate dehydrogenase [Source:UniProtKB/Swiss-Prot;Acc:Q61753]	2-Hacid_dh_C
ENSMUSG00000000982	Ccl3	8.49742	11.6897	23.9347	3.82818	3.14049	1.95798	14.7073	2.97555	4.93804	2.30394	0.00891995	0.100529	11	83647844	83649355	-	766	protein_coding	C-C motif chemokine 3 [Source:UniProtKB/Swiss-Prot;Acc:P10855]	-
ENSMUSG00000055202	Zfp811	16.9948	12.7524	15.9565	25.8402	33.4986	53.8443	15.2346	37.7277	-2.47201	-1.30568	0.00892682	0.100544	17	32795676	32809853	-	3458	protein_coding	zinc finger protein 811 [Source:MGI Symbol;Acc:MGI:2682944]	KRAB
ENSMUSG00000043795	Prr33	190.72	109.458	155.576	228.734	239.724	242.789	151.918	237.082	-1.55807	-0.639758	0.00894232	0.100582	7	142491074	142506771	-	2348	lincRNA	-	-
ENSMUSG00000026563	Tada1	143.512	153.029	133.636	197.151	208.319	201.672	143.392	202.381	-1.41166	-0.497396	0.00894679	0.100582	1	166379097	166393621	+	4110	protein_coding	Transcriptional adapter 1 [Source:UniProtKB/Swiss-Prot;Acc:Q99LM9]	-
ENSMUSG00000045382	Cxcr4	251.146	191.286	388.94	140.686	206.226	108.668	277.124	151.86	1.82657	0.869138	0.00894457	0.100582	1	128588199	128592293	-	1808	protein_coding	Mus musculus chemokine (C-X-C motif) receptor 4 (Cxcr4), transcript variant 2, mRNA. [Source:RefSeq mRNA;Acc:NM_001356509]	7tm_1
ENSMUSG00000031299	Pdha1	5999.18	5936.24	4378.06	6669.65	7593.71	7654.71	5437.83	7306.02	-1.34354	-0.426044	0.00895271	0.100587	X	160122209	160138413	-	3734	protein_coding	pyruvate dehydrogenase E1 alpha 1 [Source:MGI Symbol;Acc:MGI:97532]	-
ENSMUSG00000055839	Elob	2823.97	3042.51	2495.2	1997.36	2205.67	2328.03	2787.23	2177.02	1.28027	0.356451	0.00898545	0.100893	17	23824740	23829109	-	508	protein_coding	Elongin-B [Source:UniProtKB/Swiss-Prot;Acc:P62869]	ubiquitin
ENSMUSG00000033276	Stk36	26.4364	22.3167	29.9184	38.2818	56.5289	68.5292	26.2238	54.4466	-2.07306	-1.05176	0.00900619	0.101063	1	74601445	74636894	+	6437	protein_coding	serine/threonine kinase 36 [Source:MGI Symbol;Acc:MGI:1920831]	Pkinase
ENSMUSG00000110528	Gm1943	81.1975	78.6397	81.777	36.3678	60.7162	34.2646	80.5381	43.7828	1.84446	0.883202	0.00901904	0.101145	8	109340691	109340864	-	174	processed_pseudogene	predicted gene 1943 [Source:MGI Symbol;Acc:MGI:3037801]	-
ENSMUSG00000052981	Ube2ql1	3.77663	1.0627	2.99184	12.4416	4.18732	34.2646	2.61039	16.9645	-6.45344	-2.69007	0.00903246	0.101233	13	69702832	69739889	-	2674	protein_coding	ubiquitin-conjugating enzyme E2Q family-like 1 [Source:MGI Symbol;Acc:MGI:1924230]	UQ_con
ENSMUSG00000052353	Cemip	3.77663	1.0627	0	9.57046	4.18732	31.3276	1.61311	15.0285	-9.19569	-3.20096	0.0090521	0.101391	7	83932857	84086502	-	12232	protein_coding	Cell migration-inducing and hyaluronan-binding protein [Source:UniProtKB/Swiss-Prot;Acc:Q8BI06]	-
ENSMUSG00000059430	Actg2	954.543	388.948	536.537	1783.93	749.531	12490.9	626.676	5008.12	-7.99137	-2.99844	0.00907093	0.10154	6	83512905	83536265	-	1557	protein_coding	Actin, gamma-enteric smooth muscle [Source:UniProtKB/Swiss-Prot;Acc:P63268]	Actin
ENSMUSG00000019518	Ap4m1	327.623	297.556	281.233	369.42	439.669	413.133	302.137	407.407	-1.34758	-0.430376	0.00911694	0.101992	5	138172002	138180429	+	5361	protein_coding	AP-4 complex subunit mu-1 [Source:UniProtKB/Swiss-Prot;Acc:Q9JKC7]	Adap_comp_sub
ENSMUSG00000000440	Pparg	3982.46	3244.42	3798.64	2990.77	2973	2332.93	3675.17	2765.57	1.32902	0.410358	0.00913902	0.102177	6	115360951	115490399	+	2953	protein_coding	peroxisome proliferator activated receptor gamma [Source:MGI Symbol;Acc:MGI:97747]	zf-C4
ENSMUSG00000022754	Tmem45a	87.8066	62.6992	55.8477	111.974	91.0743	197.756	68.7845	133.601	-1.94133	-0.957045	0.00914489	0.10218	16	56805161	56886166	-	3056	protein_coding	transmembrane protein 45a [Source:MGI Symbol;Acc:MGI:1913122]	-
[truncated: 24,365 more rows]

## Sheet: OVX+FGF21 LKO Vs Sham
gene_id	gene_name	OVX+FGF21 LKO1	OVX+FGF21 LKO2	OVX+FGF21 LKO3	Sham1	Sham2	Sham3	OVX+FGF21 LKO	Sham	FC	log2FoldChange	pvalue	padj	gene_chr	gene_start	gene_end	gene_strand	gene_length	gene_biotype	gene_description	tf_family
[truncated: 26,368 more rows]

[truncated: 2 more sheets: OVX+FGF21 LKO Vs OVX, rDEGs after FGF21 LKO]
