# Supplementary material for: Hepatic-Specific FGF21 Knockout Abrogates Ovariectomy-Induced Obesity by Reversing Corticosterone Production
Source: Int J Mol Sci. 2023 Oct 5;24(19):14922. doi: 10.3390/ijms241914922 (PMC10573867; doi:10.3390/ijms241914922)
Supplement: Supplementary file 1 [file ijms-24-14922-s001.zip › New folder/Table S2_ Functional enrichment of DEGs and rDEGs.xlsx]

## Sheet: Up_DEGs_OVX Vs Sham
Category	Term	Count	%	P-Value	Benjamini
GOTERM_BP_FAT	regulation of defense response	79	13.7	2.9e-22	1.9e-18
GOTERM_BP_FAT	regulation of molecular function	152	26.3	7.8e-21	2.5e-17
GOTERM_BP_FAT	defense response	127	22	4.1e-20	8.9e-17
GOTERM_BP_FAT	regulation of innate immune response	53	9.2	6.3e-20	1e-16
GOTERM_BP_FAT	myofibril assembly	24	4.2	2.7e-19	3.6e-16
GOTERM_BP_FAT	innate immune response	89	15.4	5.1e-19	5.6e-16
GOTERM_BP_FAT	immune response	127	22	6.9e-18	5.6e-15
GOTERM_BP_FAT	positive regulation of innate immune response	44	7.6	2.1e-17	1.5e-14
GOTERM_BP_FAT	regulation of catalytic activity	116	20.1	2.4e-17	1.6e-14
GOTERM_BP_FAT	regulation of response to external stimulus	75	13	6.2e-17	3.7e-14
GOTERM_BP_FAT	regulation of response to stress	107	18.5	8.4e-17	4.6e-14
GOTERM_BP_FAT	positive regulation of defense response	52	9	9.6e-17	4.8e-14
GOTERM_BP_FAT	positive regulation of molecular function	98	17	2.4e-15	9.9e-13
GOTERM_BP_FAT	actomyosin structure organization	32	5.5	5.4e-15	2e-12
GOTERM_BP_FAT	negative regulation of response to stimulus	108	18.7	6.7e-15	2.3e-12
GOTERM_BP_FAT	regulation of immune system process	107	18.5	2.2e-14	6.6e-12
GOTERM_BP_FAT	multi-organism cellular process	59	10.2	2.6e-14	7.2e-12
GOTERM_BP_FAT	defense response to virus	37	6.4	3e-14	7.6e-12
GOTERM_BP_FAT	sarcomere organization	17	2.9	3.9e-14	9.5e-12
GOTERM_BP_FAT	activation of innate immune response	33	5.7	5.8e-14	1.4e-11
GOTERM_BP_FAT	muscle contraction	38	6.6	6.8e-14	1.5e-11
GOTERM_BP_FAT	cellular component assembly involved in morphogenesis	25	4.3	7.2e-14	1.6e-11
GOTERM_BP_FAT	response to cytokine	80	13.8	7.5e-14	1.6e-11
GOTERM_BP_FAT	immune effector process	77	13.3	1.1e-13	2.3e-11
GOTERM_BP_FAT	response to virus	41	7.1	1.2e-13	2.4e-11
GOTERM_BP_FAT	cytokine production	66	11.4	1.8e-13	3.5e-11
GOTERM_BP_FAT	regulation of cytokine production	65	11.2	2.3e-13	4.2e-11
GOTERM_BP_FAT	regulation of tumor necrosis factor superfamily cytokine production	31	5.4	2.3e-13	4.2e-11
GOTERM_BP_FAT	positive regulation of immune system process	84	14.5	3.8e-13	6.7e-11
GOTERM_BP_FAT	response to external stimulus	150	26	4.1e-13	7e-11
GOTERM_BP_FAT	tumor necrosis factor superfamily cytokine production	31	5.4	4.7e-13	7.9e-11
GOTERM_BP_FAT	muscle cell differentiation	48	8.3	6e-13	9.7e-11
GOTERM_BP_FAT	regulation of tumor necrosis factor production	30	5.2	1e-12	1.6e-10
GOTERM_BP_FAT	viral process	55	9.5	1.2e-12	1.9e-10
GOTERM_BP_FAT	regulation of signal transduction	147	25.4	1.7e-12	2.5e-10
GOTERM_BP_FAT	regulation of hydrolase activity	72	12.5	2e-12	3e-10
GOTERM_BP_FAT	positive regulation of multicellular organismal process	111	19.2	8.5e-12	1.2e-09
GOTERM_BP_FAT	symbiosis, encompassing mutualism through parasitism	57	9.9	9.7e-12	1.4e-09
GOTERM_BP_FAT	response to organic substance	170	29.4	1.3e-11	1.8e-09
GOTERM_BP_FAT	interspecies interaction between organisms	57	9.9	1.4e-11	1.9e-09
GOTERM_BP_FAT	tumor necrosis factor production	28	4.8	2.2e-11	2.9e-09
GOTERM_BP_FAT	positive regulation of tumor necrosis factor production	23	4	2.2e-11	2.9e-09
GOTERM_BP_FAT	regulation of immune response	72	12.5	2.3e-11	2.9e-09
GOTERM_BP_FAT	positive regulation of tumor necrosis factor superfamily cytokine production	23	4	2.9e-11	3.6e-09
GOTERM_BP_FAT	negative regulation of molecular function	67	11.6	3.7e-11	4.5e-09
GOTERM_BP_FAT	cellular response to organic substance	135	23.4	4e-11	4.8e-09
GOTERM_BP_FAT	regulation of signaling	163	28.2	4.6e-11	5.5e-09
GOTERM_BP_FAT	regulation of symbiosis, encompassing mutualism through parasitism	35	6.1	4.8e-11	5.6e-09
GOTERM_BP_FAT	regulation of viral process	34	5.9	5.4e-11	6.2e-09
GOTERM_BP_FAT	regulation of inflammatory response	41	7.1	6e-11	6.7e-09
GOTERM_BP_FAT	negative regulation of defense response	33	5.7	6.1e-11	6.7e-09
GOTERM_BP_FAT	positive regulation of response to stimulus	128	22.1	6.5e-11	7.1e-09
GOTERM_BP_FAT	inflammatory response	56	9.7	6.7e-11	7.2e-09
GOTERM_BP_FAT	cell proliferation	110	19	8e-11	8.5e-09
GOTERM_BP_FAT	anatomical structure formation involved in morphogenesis	76	13.1	8.2e-11	8.5e-09
GOTERM_BP_FAT	negative regulation of innate immune response	21	3.6	1.2e-10	1.2e-08
GOTERM_BP_FAT	regulation of cell communication	160	27.7	1.7e-10	1.7e-08
GOTERM_BP_FAT	regulation of cell proliferation	98	17	2e-10	2e-08
GOTERM_BP_FAT	cellular response to cytokine stimulus	67	11.6	2.1e-10	2.1e-08
GOTERM_BP_FAT	response to biotic stimulus	89	15.4	2.2e-10	2.1e-08
GOTERM_BP_FAT	regulation of phosphorylation	90	15.6	2.6e-10	2.5e-08
GOTERM_BP_FAT	cellular response to interferon-beta	16	2.8	2.9e-10	2.7e-08
GOTERM_BP_FAT	positive regulation of response to external stimulus	37	6.4	3.4e-10	3.1e-08
GOTERM_BP_FAT	regulation of protein phosphorylation	84	14.5	3.6e-10	3.2e-08
GOTERM_BP_FAT	striated muscle contraction	24	4.2	5e-10	4.5e-08
GOTERM_BP_FAT	phosphate-containing compound metabolic process	141	24.4	5.7e-10	5e-08
GOTERM_BP_FAT	defense response to other organism	59	10.2	6.8e-10	5.9e-08
GOTERM_BP_FAT	biological adhesion	85	14.7	7.3e-10	6.2e-08
GOTERM_BP_FAT	response to other organism	85	14.7	7.5e-10	6.4e-08
GOTERM_BP_FAT	cellular response to chemical stimulus	153	26.5	8e-10	6.5e-08
GOTERM_BP_FAT	regulation of cell adhesion	58	10	8e-10	6.5e-08
GOTERM_BP_FAT	response to type I interferon	16	2.8	8e-10	6.5e-08
GOTERM_BP_FAT	positive regulation of cytokine production	44	7.6	8.4e-10	6.7e-08
GOTERM_BP_FAT	response to external biotic stimulus	85	14.7	8.5e-10	6.7e-08
GOTERM_BP_FAT	negative regulation of multicellular organismal process	80	13.8	9.1e-10	7.2e-08
GOTERM_BP_FAT	regulation of phosphate metabolic process	94	16.3	1.4e-09	1.1e-07
GOTERM_BP_FAT	regulation of phosphorus metabolic process	94	16.3	1.5e-09	1.2e-07
GOTERM_BP_FAT	response to interferon-beta	16	2.8	2.1e-09	1.6e-07
GOTERM_BP_FAT	regulation of system process	45	7.8	2.4e-09	1.8e-07
GOTERM_BP_FAT	negative regulation of immune system process	45	7.8	2.5e-09	1.8e-07
GOTERM_BP_FAT	regulation of multi-organism process	40	6.9	2.6e-09	1.9e-07
GOTERM_BP_FAT	phosphorus metabolic process	141	24.4	3.1e-09	2.2e-07
GOTERM_BP_FAT	regulation of viral genome replication	19	3.3	3.4e-09	2.4e-07
GOTERM_BP_FAT	positive regulation of catalytic activity	67	11.6	3.9e-09	2.8e-07
GOTERM_BP_FAT	negative regulation of viral genome replication	15	2.6	4.3e-09	3e-07
GOTERM_BP_FAT	cell death	110	19	4.8e-09	3.3e-07
GOTERM_BP_FAT	regulation of protein metabolic process	134	23.2	5e-09	3.4e-07
GOTERM_BP_FAT	cell adhesion	82	14.2	5.5e-09	3.8e-07
GOTERM_BP_FAT	mononuclear cell migration	17	2.9	5.8e-09	3.9e-07
GOTERM_BP_FAT	circulatory system development	71	12.3	5.9e-09	4e-07
GOTERM_BP_FAT	negative regulation of viral life cycle	19	3.3	6.4e-09	4.2e-07
GOTERM_BP_FAT	regulation of cell killing	21	3.6	6.7e-09	4.3e-07
GOTERM_BP_FAT	intracellular signal transduction	121	20.9	6.7e-09	4.3e-07
GOTERM_BP_FAT	programmed cell death	104	18	6.8e-09	4.3e-07
GOTERM_BP_FAT	negative regulation of signal transduction	73	12.6	7.5e-09	4.7e-07
GOTERM_BP_FAT	regulation of cell-cell adhesion	42	7.3	7.5e-09	4.7e-07
GOTERM_BP_FAT	actin cytoskeleton organization	49	8.5	7.8e-09	4.9e-07
GOTERM_BP_FAT	regulation of viral life cycle	25	4.3	1.1e-08	6.7e-07
GOTERM_BP_FAT	negative regulation of immune response	26	4.5	1.2e-08	7.1e-07
GOTERM_BP_FAT	viral genome replication	19	3.3	1.2e-08	7.1e-07
GOTERM_BP_FAT	negative regulation of cell communication	78	13.5	1.2e-08	7.2e-07
GOTERM_BP_FAT	positive regulation of immune response	57	9.9	1.2e-08	7.2e-07
GOTERM_BP_FAT	negative regulation of viral process	21	3.6	1.3e-08	7.4e-07
GOTERM_BP_FAT	cell killing	29	5	1.3e-08	7.7e-07
GOTERM_BP_FAT	negative regulation of signaling	78	13.5	1.4e-08	7.7e-07
GOTERM_BP_FAT	cellular response to interferon-gamma	19	3.3	1.5e-08	8.6e-07
GOTERM_BP_FAT	response to interferon-gamma	21	3.6	1.6e-08	8.8e-07
GOTERM_BP_FAT	skeletal muscle contraction	12	2.1	1.6e-08	8.8e-07
GOTERM_BP_FAT	skeletal muscle adaptation	10	1.7	1.6e-08	9e-07
GOTERM_BP_FAT	apoptotic process	98	17	1.7e-08	9.5e-07
GOTERM_BP_FAT	skeletal muscle tissue development	24	4.2	1.8e-08	9.8e-07
GOTERM_BP_FAT	regulation of protein modification process	95	16.4	1.8e-08	9.9e-07
GOTERM_BP_FAT	cellular response to type I interferon	14	2.4	1.9e-08	1e-06
GOTERM_BP_FAT	supramolecular fiber organization	53	9.2	1.9e-08	1e-06
GOTERM_BP_FAT	regulation of immune effector process	40	6.9	2.1e-08	1.1e-06
GOTERM_BP_FAT	innate immune response-activating signal transduction	23	4	2.1e-08	1.1e-06
GOTERM_BP_FAT	phosphorylation	108	18.7	2.3e-08	1.2e-06
GOTERM_BP_FAT	regulation of locomotion	64	11.1	3.2e-08	1.7e-06
GOTERM_BP_FAT	regulation of cell migration	59	10.2	3.3e-08	1.7e-06
GOTERM_BP_FAT	actin filament-based process	52	9	3.6e-08	1.8e-06
GOTERM_BP_FAT	positive regulation of T cell activation	27	4.7	3.6e-08	1.8e-06
GOTERM_BP_FAT	cytokine production involved in immune response	21	3.6	3.8e-08	1.9e-06
GOTERM_BP_FAT	cell surface receptor signaling pathway	123	21.3	4e-08	2e-06
GOTERM_BP_FAT	lymphocyte migration	17	2.9	5.2e-08	2.6e-06
GOTERM_BP_FAT	positive regulation of leukocyte cell-cell adhesion	28	4.8	5.6e-08	2.7e-06
GOTERM_BP_FAT	regulation of protein localization	59	10.2	6.8e-08	3.3e-06
GOTERM_BP_FAT	negative regulation of cell proliferation	49	8.5	6.9e-08	3.3e-06
GOTERM_BP_FAT	protein phosphorylation	93	16.1	8.2e-08	3.9e-06
GOTERM_BP_FAT	positive regulation of cell-cell adhesion	30	5.2	8.6e-08	4.1e-06
GOTERM_BP_FAT	negative regulation of catalytic activity	45	7.8	8.7e-08	4.1e-06
GOTERM_BP_FAT	circulatory system process	39	6.7	9.6e-08	4.5e-06
GOTERM_BP_FAT	T cell mediated immunity	20	3.5	1e-07	4.6e-06
GOTERM_BP_FAT	leukocyte mediated cytotoxicity	21	3.6	1.1e-07	4.9e-06
GOTERM_BP_FAT	negative regulation of cytokine production	28	4.8	1.1e-07	5.2e-06
GOTERM_BP_FAT	type I interferon signaling pathway	13	2.2	1.2e-07	5.5e-06
GOTERM_BP_FAT	regulation of leukocyte mediated cytotoxicity	18	3.1	1.4e-07	6.2e-06
GOTERM_BP_FAT	T cell proliferation	25	4.3	1.4e-07	6.2e-06
GOTERM_BP_FAT	striated muscle adaptation	12	2.1	1.5e-07	6.6e-06
GOTERM_BP_FAT	blood circulation	38	6.6	1.5e-07	6.7e-06
GOTERM_BP_FAT	regulation of cellular protein metabolic process	122	21.1	1.7e-07	7.3e-06
GOTERM_BP_FAT	pattern recognition receptor signaling pathway	21	3.6	1.8e-07	7.7e-06
GOTERM_BP_FAT	negative regulation of binding	20	3.5	1.9e-07	8.2e-06
GOTERM_BP_FAT	regulation of programmed cell death	85	14.7	2e-07	8.6e-06
GOTERM_BP_FAT	regulation of lymphocyte migration	13	2.2	2e-07	8.6e-06
GOTERM_BP_FAT	single organismal cell-cell adhesion	45	7.8	2e-07	8.6e-06
GOTERM_BP_FAT	positive regulation of cell adhesion	38	6.6	2.2e-07	9.2e-06
GOTERM_BP_FAT	regulation of cell motility	59	10.2	2.3e-07	9.5e-06
GOTERM_BP_FAT	regulation of vasculature development	30	5.2	2.4e-07	1e-05
GOTERM_BP_FAT	response to interferon-alpha	10	1.7	2.7e-07	1.1e-05
GOTERM_BP_FAT	positive regulation of peptidyl-tyrosine phosphorylation	21	3.6	2.7e-07	1.1e-05
GOTERM_BP_FAT	regulation of cell death	90	15.6	2.8e-07	1.1e-05
GOTERM_BP_FAT	cytokine-mediated signaling pathway	34	5.9	2.9e-07	1.2e-05
GOTERM_BP_FAT	regulation of apoptotic process	83	14.4	3.4e-07	1.4e-05
GOTERM_BP_FAT	regulation of binding	32	5.5	3.5e-07	1.4e-05
GOTERM_BP_FAT	viral life cycle	29	5	3.6e-07	1.4e-05
GOTERM_BP_FAT	regulation of angiogenesis	28	4.8	3.6e-07	1.4e-05
GOTERM_BP_FAT	positive regulation of cell killing	16	2.8	3.6e-07	1.4e-05
GOTERM_BP_FAT	regulation of intracellular signal transduction	87	15.1	4.4e-07	1.7e-05
GOTERM_BP_FAT	positive regulation of metabolic process	153	26.5	4.6e-07	1.8e-05
GOTERM_BP_FAT	leukocyte cell-cell adhesion	35	6.1	5e-07	1.9e-05
GOTERM_BP_FAT	positive regulation of hydrolase activity	40	6.9	5.2e-07	2e-05
GOTERM_BP_FAT	positive regulation of signal transduction	81	14	5.3e-07	2e-05
GOTERM_BP_FAT	positive regulation of phosphorus metabolic process	64	11.1	5.7e-07	2.2e-05
GOTERM_BP_FAT	positive regulation of phosphate metabolic process	64	11.1	5.7e-07	2.2e-05
GOTERM_BP_FAT	regulation of natural killer cell chemotaxis	6	1	6.3e-07	2.3e-05
GOTERM_BP_FAT	natural killer cell chemotaxis	6	1	6.3e-07	2.3e-05
GOTERM_BP_FAT	musculoskeletal movement	12	2.1	6.3e-07	2.3e-05
GOTERM_BP_FAT	cell-cell adhesion	56	9.7	7e-07	2.6e-05
GOTERM_BP_FAT	multicellular organismal movement	12	2.1	7.4e-07	2.7e-05
GOTERM_BP_FAT	single organism cell adhesion	47	8.1	7.7e-07	2.8e-05
GOTERM_BP_FAT	regulation of T cell activation	31	5.4	8e-07	2.9e-05
GOTERM_BP_FAT	regulation of muscle system process	24	4.2	8e-07	2.9e-05
GOTERM_BP_FAT	regulation of muscle contraction	19	3.3	8.2e-07	2.9e-05
GOTERM_BP_FAT	cellular component morphogenesis	65	11.2	8.3e-07	3e-05
GOTERM_BP_FAT	positive regulation of interferon-beta production	11	1.9	9.7e-07	3.4e-05
GOTERM_BP_FAT	positive regulation of cell death	46	8	1e-06	3.6e-05
GOTERM_BP_FAT	leukocyte migration	30	5.2	1.1e-06	3.9e-05
GOTERM_BP_FAT	negative regulation of multi-organism process	21	3.6	1.2e-06	4.1e-05
GOTERM_BP_FAT	monocyte chemotaxis	12	2.1	1.2e-06	4.1e-05
GOTERM_BP_FAT	positive regulation of apoptotic process	43	7.4	1.2e-06	4.3e-05
GOTERM_BP_FAT	regulation of cellular component movement	60	10.4	1.3e-06	4.3e-05
GOTERM_BP_FAT	cellular response to interferon-alpha	8	1.4	1.4e-06	4.6e-05
GOTERM_BP_FAT	regulation of receptor binding	8	1.4	1.4e-06	4.6e-05
GOTERM_BP_FAT	regulation of response to biotic stimulus	20	3.5	1.4e-06	4.6e-05
GOTERM_BP_FAT	positive regulation of type I interferon production	13	2.2	1.6e-06	5.4e-05
GOTERM_BP_FAT	cellular component assembly	125	21.6	1.6e-06	5.4e-05
GOTERM_BP_FAT	positive regulation of cytokine production involved in immune response	15	2.6	1.7e-06	5.5e-05
GOTERM_BP_FAT	positive regulation of programmed cell death	43	7.4	1.7e-06	5.7e-05
GOTERM_BP_FAT	T cell mediated cytotoxicity	13	2.2	1.8e-06	6e-05
GOTERM_BP_FAT	positive regulation of cellular protein metabolic process	79	13.7	1.9e-06	6.1e-05
GOTERM_BP_FAT	regulation of leukocyte cell-cell adhesion	32	5.5	1.9e-06	6.1e-05
GOTERM_BP_FAT	myotube differentiation	17	2.9	2.1e-06	6.6e-05
GOTERM_BP_FAT	regulation of chemotaxis	22	3.8	2.1e-06	6.6e-05
GOTERM_BP_FAT	blood vessel morphogenesis	41	7.1	2.5e-06	7.9e-05
GOTERM_BP_FAT	T cell activation	40	6.9	2.8e-06	8.9e-05
GOTERM_BP_FAT	response to oxygen-containing compound	92	15.9	2.9e-06	9.1e-05
GOTERM_BP_FAT	regulation of type I interferon-mediated signaling pathway	10	1.7	3e-06	9.4e-05
GOTERM_BP_FAT	positive regulation of signaling	91	15.7	3e-06	9.4e-05
GOTERM_BP_FAT	locomotion	90	15.6	3e-06	9.4e-05
GOTERM_BP_FAT	response to endogenous stimulus	85	14.7	3e-06	9.5e-05
GOTERM_BP_FAT	positive regulation of leukocyte mediated cytotoxicity	14	2.4	3.2e-06	9.9e-05
GOTERM_BP_FAT	regulation of leukocyte mediated immunity	25	4.3	3.4e-06	0.0001
GOTERM_BP_FAT	negative regulation of type I interferon-mediated signaling pathway	8	1.4	3.4e-06	0.00011
GOTERM_BP_FAT	positive regulation of phosphorylation	58	10	3.6e-06	0.00011
GOTERM_BP_FAT	regulation of cytokine production involved in immune response	17	2.9	3.7e-06	0.00011
GOTERM_BP_FAT	regulation of response to cytokine stimulus	17	2.9	3.7e-06	0.00011
GOTERM_BP_FAT	positive regulation of protein metabolic process	81	14	3.8e-06	0.00011
GOTERM_BP_FAT	activation of immune response	40	6.9	3.8e-06	0.00012
GOTERM_BP_FAT	regulation of peptidyl-tyrosine phosphorylation	23	4	3.9e-06	0.00012
GOTERM_BP_FAT	positive regulation of immune effector process	26	4.5	4.1e-06	0.00012
GOTERM_BP_FAT	positive regulation of cellular metabolic process	139	24	4.2e-06	0.00012
GOTERM_BP_FAT	angiogenesis	36	6.2	4.3e-06	0.00013
GOTERM_BP_FAT	positive regulation of cell communication	90	15.6	4.6e-06	0.00013
GOTERM_BP_FAT	cardiac muscle tissue development	23	4	4.6e-06	0.00014
GOTERM_BP_FAT	regulation of protein kinase activity	38	6.6	5.1e-06	0.00015
GOTERM_BP_FAT	cell migration	72	12.5	5.2e-06	0.00015
GOTERM_BP_FAT	homeostatic process	92	15.9	5.2e-06	0.00015
GOTERM_BP_FAT	regulation of kinase activity	42	7.3	5.7e-06	0.00016
GOTERM_BP_FAT	positive regulation of protein modification process	64	11.1	7.8e-06	0.00022
GOTERM_BP_FAT	positive regulation of protein phosphorylation	54	9.3	7.9e-06	0.00022
GOTERM_BP_FAT	cytoskeleton organization	70	12.1	8.7e-06	0.00025
GOTERM_BP_FAT	cardiac myofibril assembly	7	1.2	8.8e-06	0.00025
GOTERM_BP_FAT	peptidyl-tyrosine phosphorylation	24	4.2	9.1e-06	0.00026
GOTERM_BP_FAT	response to bacterium	59	10.2	9.5e-06	0.00027
GOTERM_BP_FAT	regulation of anatomical structure morphogenesis	57	9.9	9.8e-06	0.00027
GOTERM_BP_FAT	positive regulation of macromolecule metabolic process	136	23.5	1e-05	0.00028
GOTERM_BP_FAT	type I interferon production	15	2.6	1e-05	0.00029
GOTERM_BP_FAT	negative regulation of response to external stimulus	27	4.7	1e-05	0.00029
GOTERM_BP_FAT	peptidyl-tyrosine modification	24	4.2	1.1e-05	0.0003
GOTERM_BP_FAT	interferon-beta production	11	1.9	1.2e-05	0.00032
GOTERM_BP_FAT	leukocyte proliferation	29	5	1.2e-05	0.00032
GOTERM_BP_FAT	regulation of cellular component organization	117	20.2	1.3e-05	0.00034
GOTERM_BP_FAT	regulation of T cell proliferation	20	3.5	1.3e-05	0.00035
GOTERM_BP_FAT	regulation of cellular localization	54	9.3	1.3e-05	0.00035
GOTERM_BP_FAT	positive regulation of chemokine production	12	2.1	1.3e-05	0.00035
GOTERM_BP_FAT	positive regulation of lymphocyte migration	9	1.6	1.3e-05	0.00036
GOTERM_BP_FAT	positive regulation of inflammatory response	18	3.1	1.4e-05	0.00038
GOTERM_BP_FAT	negative regulation of phosphorylation	32	5.5	1.5e-05	0.00038
GOTERM_BP_FAT	positive regulation of cell migration	36	6.2	1.5e-05	0.00039
GOTERM_BP_FAT	positive regulation of cell proliferation	56	9.7	1.5e-05	0.0004
GOTERM_BP_FAT	CD8-positive, alpha-beta T cell proliferation	8	1.4	1.5e-05	0.0004
GOTERM_BP_FAT	cell motility	79	13.7	1.7e-05	0.00044
GOTERM_BP_FAT	negative regulation of developmental process	60	10.4	1.7e-05	0.00044
GOTERM_BP_FAT	regulation of leukocyte chemotaxis	15	2.6	1.7e-05	0.00044
GOTERM_BP_FAT	cellular calcium ion homeostasis	33	5.7	1.8e-05	0.00045
GOTERM_BP_FAT	localization of cell	79	13.7	1.8e-05	0.00045
GOTERM_BP_FAT	regulation of cellular protein localization	36	6.2	1.8e-05	0.00046
GOTERM_BP_FAT	regulation of interferon-beta production	11	1.9	1.9e-05	0.00049
GOTERM_BP_FAT	lymphocyte proliferation	27	4.7	2.1e-05	0.00053
GOTERM_BP_FAT	skeletal muscle fiber development	9	1.6	2.2e-05	0.00056
GOTERM_BP_FAT	regulation of CD8-positive, alpha-beta T cell activation	9	1.6	2.2e-05	0.00056
GOTERM_BP_FAT	regulation of CD8-positive, alpha-beta T cell proliferation	8	1.4	2.3e-05	0.00058
GOTERM_BP_FAT	negative regulation of vasculature development	15	2.6	2.4e-05	0.00059
GOTERM_BP_FAT	positive regulation of T cell proliferation	15	2.6	2.4e-05	0.00059
GOTERM_BP_FAT	mononuclear cell proliferation	27	4.7	2.4e-05	0.00059
GOTERM_BP_FAT	chemotaxis	37	6.4	2.4e-05	0.00059
GOTERM_BP_FAT	response to activity	12	2.1	2.5e-05	0.00061
GOTERM_BP_FAT	cardiocyte differentiation	18	3.1	2.6e-05	0.00063
GOTERM_BP_FAT	muscle fiber development	9	1.6	2.6e-05	0.00064
GOTERM_BP_FAT	leukocyte chemotaxis	20	3.5	2.7e-05	0.00066
GOTERM_BP_FAT	negative regulation of cytokine-mediated signaling pathway	11	1.9	2.8e-05	0.00067
GOTERM_BP_FAT	positive regulation of cellular component movement	37	6.4	2.8e-05	0.00068
GOTERM_BP_FAT	regulation of T cell mediated immunity	14	2.4	2.9e-05	0.00068
GOTERM_BP_FAT	toll-like receptor signaling pathway	14	2.4	2.9e-05	0.00068
GOTERM_BP_FAT	negative regulation of angiogenesis	14	2.4	2.9e-05	0.00068
GOTERM_BP_FAT	taxis	37	6.4	2.9e-05	0.00069
GOTERM_BP_FAT	positive regulation of locomotion	37	6.4	2.9e-05	0.00069
GOTERM_BP_FAT	chemical homeostasis	64	11.1	3e-05	0.0007
GOTERM_BP_FAT	organophosphate metabolic process	54	9.3	3.1e-05	0.00072
GOTERM_BP_FAT	negative regulation of cell killing	10	1.7	3.1e-05	0.00073
GOTERM_BP_FAT	negative regulation of phosphate metabolic process	34	5.9	3.2e-05	0.00074
GOTERM_BP_FAT	negative regulation of phosphorus metabolic process	34	5.9	3.2e-05	0.00074
GOTERM_BP_FAT	regulation of cytokine-mediated signaling pathway	15	2.6	3.2e-05	0.00074
GOTERM_BP_FAT	natural killer cell activation	15	2.6	3.2e-05	0.00074
GOTERM_BP_FAT	alpha-beta T cell activation	19	3.3	3.3e-05	0.00076
GOTERM_BP_FAT	CD8-positive, alpha-beta T cell activation	10	1.7	3.6e-05	0.00082
GOTERM_BP_FAT	regulation of lymphocyte chemotaxis	7	1.2	3.6e-05	0.00082
GOTERM_BP_FAT	positive regulation of cell motility	36	6.2	3.6e-05	0.00082
GOTERM_BP_FAT	regulation of leukocyte migration	20	3.5	3.6e-05	0.00082
GOTERM_BP_FAT	movement of cell or subcellular component	92	15.9	3.7e-05	0.00083
GOTERM_BP_FAT	positive regulation of T cell mediated immunity	12	2.1	3.8e-05	0.00084
GOTERM_BP_FAT	muscle organ morphogenesis	12	2.1	3.8e-05	0.00084
GOTERM_BP_FAT	negative regulation of blood vessel morphogenesis	14	2.4	4e-05	0.00089
GOTERM_BP_FAT	regulation of alpha-beta T cell activation	15	2.6	4e-05	0.0009
GOTERM_BP_FAT	regulation of mononuclear cell migration	10	1.7	4.1e-05	0.0009
GOTERM_BP_FAT	regulation of ribonuclease activity	6	1	4.1e-05	0.00091
GOTERM_BP_FAT	regulation of GTPase activity	25	4.3	4.1e-05	0.00091
GOTERM_BP_FAT	positive regulation of T cell migration	8	1.4	4.2e-05	0.00091
GOTERM_BP_FAT	response to nitrogen compound	59	10.2	4.2e-05	0.00093
GOTERM_BP_FAT	regulation of type I interferon production	14	2.4	4.3e-05	0.00094
GOTERM_BP_FAT	negative regulation of response to cytokine stimulus	11	1.9	4.4e-05	0.00095
GOTERM_BP_FAT	negative regulation of protein kinase activity	18	3.1	4.5e-05	0.00098
GOTERM_BP_FAT	positive regulation of T cell mediated cytotoxicity	10	1.7	4.6e-05	0.001
GOTERM_BP_FAT	regulation of transferase activity	44	7.6	4.7e-05	0.001
GOTERM_BP_FAT	regulation of sequence-specific DNA binding transcription factor activity	28	4.8	4.7e-05	0.001
GOTERM_BP_FAT	regulation of chemokine production	13	2.2	4.8e-05	0.001
GOTERM_BP_FAT	regulation of T cell migration	9	1.6	4.9e-05	0.001
GOTERM_BP_FAT	calcium ion homeostasis	33	5.7	4.9e-05	0.001
GOTERM_BP_FAT	cellular divalent inorganic cation homeostasis	33	5.7	4.9e-05	0.001
GOTERM_BP_FAT	regulation of cell differentiation	89	15.4	5.1e-05	0.0011
GOTERM_BP_FAT	negative regulation of kinase activity	19	3.3	5.2e-05	0.0011
GOTERM_BP_FAT	T cell migration	10	1.7	5.2e-05	0.0011
GOTERM_BP_FAT	cellular component biogenesis	127	22	5.3e-05	0.0011
GOTERM_BP_FAT	cardiovascular system development	43	7.4	5.6e-05	0.0012
GOTERM_BP_FAT	vasculature development	43	7.4	5.6e-05	0.0012
GOTERM_BP_FAT	myotube cell development	9	1.6	5.6e-05	0.0012
GOTERM_BP_FAT	regulation of skeletal muscle contraction	6	1	5.7e-05	0.0012
GOTERM_BP_FAT	regulation of protein binding	19	3.3	5.8e-05	0.0012
GOTERM_BP_FAT	positive regulation of leukocyte mediated immunity	18	3.1	6e-05	0.0012
GOTERM_BP_FAT	chemokine production	13	2.2	6.7e-05	0.0014
GOTERM_BP_FAT	positive regulation of intracellular signal transduction	54	9.3	6.7e-05	0.0014
GOTERM_BP_FAT	immune system development	57	9.9	7.2e-05	0.0015
GOTERM_BP_FAT	muscle adaptation	14	2.4	7.4e-05	0.0015
GOTERM_BP_FAT	regulation of myotube differentiation	10	1.7	7.5e-05	0.0015
GOTERM_BP_FAT	blood vessel development	41	7.1	7.5e-05	0.0015
GOTERM_BP_FAT	negative regulation of protein phosphorylation	28	4.8	7.8e-05	0.0016
GOTERM_BP_FAT	cell chemotaxis	23	4	8.1e-05	0.0016
GOTERM_BP_FAT	skeletal myofibril assembly	5	0.9	8.5e-05	0.0017
GOTERM_BP_FAT	transition between fast and slow fiber	5	0.9	8.5e-05	0.0017
GOTERM_BP_FAT	acute inflammatory response	16	2.8	8.6e-05	0.0017
GOTERM_BP_FAT	negative regulation of protein binding	12	2.1	8.7e-05	0.0017
GOTERM_BP_FAT	positive regulation of CD8-positive, alpha-beta T cell proliferation	7	1.2	8.8e-05	0.0017
GOTERM_BP_FAT	antigen processing and presentation of exogenous peptide antigen via MHC class Ib	7	1.2	8.8e-05	0.0017
GOTERM_BP_FAT	regulation of nuclease activity	7	1.2	8.8e-05	0.0017
GOTERM_BP_FAT	regulation of lymphocyte mediated immunity	19	3.3	8.9e-05	0.0017
GOTERM_BP_FAT	negative regulation of protein modification process	35	6.1	8.9e-05	0.0017
GOTERM_BP_FAT	regulation of leukocyte proliferation	22	3.8	9.1e-05	0.0018
GOTERM_BP_FAT	positive regulation of leukocyte migration	16	2.8	9.1e-05	0.0018
GOTERM_BP_FAT	cardiac muscle cell differentiation	15	2.6	9.4e-05	0.0018
GOTERM_BP_FAT	negative regulation of cellular component organization	44	7.6	9.5e-05	0.0018
GOTERM_BP_FAT	negative regulation of transferase activity	20	3.5	9.6e-05	0.0018
GOTERM_BP_FAT	regulation of lymphocyte proliferation	21	3.6	9.7e-05	0.0018
GOTERM_BP_FAT	negative regulation of cellular metabolic process	109	18.9	0.00011	0.002
GOTERM_BP_FAT	cell activation	63	10.9	0.00011	0.0021
GOTERM_BP_FAT	heart development	37	6.4	0.00011	0.0021
GOTERM_BP_FAT	negative regulation of leukocyte mediated cytotoxicity	9	1.6	0.00011	0.0021
GOTERM_BP_FAT	regulation of protein localization to nucleus	17	2.9	0.00012	0.0022
GOTERM_BP_FAT	regulation of mononuclear cell proliferation	21	3.6	0.00012	0.0022
GOTERM_BP_FAT	regulation of protein targeting	16	2.8	0.00012	0.0022
GOTERM_BP_FAT	cardiac muscle tissue morphogenesis	10	1.7	0.00012	0.0022
GOTERM_BP_FAT	regulation of T cell mediated cytotoxicity	10	1.7	0.00012	0.0022
GOTERM_BP_FAT	cellular response to oxygen-containing compound	65	11.2	0.00012	0.0022
GOTERM_BP_FAT	negative regulation of locomotion	25	4.3	0.00012	0.0022
GOTERM_BP_FAT	cellular metal ion homeostasis	36	6.2	0.00012	0.0022
GOTERM_BP_FAT	regulation of natural killer cell mediated cytotoxicity	11	1.9	0.00012	0.0022
GOTERM_BP_FAT	regulation of acute inflammatory response	12	2.1	0.00012	0.0023
GOTERM_BP_FAT	cellular cation homeostasis	39	6.7	0.00013	0.0023
GOTERM_BP_FAT	positive regulation of chemotaxis	15	2.6	0.00013	0.0024
GOTERM_BP_FAT	response to organonitrogen compound	51	8.8	0.00013	0.0024
GOTERM_BP_FAT	single-organism organelle organization	80	13.8	0.00013	0.0024
GOTERM_BP_FAT	myeloid leukocyte migration	19	3.3	0.00014	0.0025
GOTERM_BP_FAT	regulation of toll-like receptor signaling pathway	10	1.7	0.00014	0.0026
GOTERM_BP_FAT	negative regulation of cell adhesion	22	3.8	0.00015	0.0028
GOTERM_BP_FAT	positive regulation of developmental process	72	12.5	0.00015	0.0028
GOTERM_BP_FAT	regulation of natural killer cell mediated immunity	11	1.9	0.00016	0.0028
GOTERM_BP_FAT	antigen processing and presentation	14	2.4	0.00016	0.0029
GOTERM_BP_FAT	cardiac muscle cell development	12	2.1	0.00017	0.003
GOTERM_BP_FAT	divalent inorganic cation homeostasis	33	5.7	0.00017	0.003
GOTERM_BP_FAT	fat cell differentiation	19	3.3	0.00017	0.003
GOTERM_BP_FAT	negative regulation of myotube differentiation	6	1	0.00017	0.003
GOTERM_BP_FAT	negative regulation of macromolecule metabolic process	111	19.2	0.00017	0.003
GOTERM_BP_FAT	chemokine-mediated signaling pathway	10	1.7	0.00018	0.0031
GOTERM_BP_FAT	regulation of interleukin-13 production	8	1.4	0.00018	0.0031
GOTERM_BP_FAT	regulation of interleukin-6 production	15	2.6	0.00018	0.0031
GOTERM_BP_FAT	positive regulation of production of molecular mediator of immune response	15	2.6	0.00018	0.0031
GOTERM_BP_FAT	regulation of protein import	13	2.2	0.00018	0.0032
GOTERM_BP_FAT	positive regulation of lymphocyte mediated immunity	15	2.6	0.00019	0.0033
GOTERM_BP_FAT	interleukin-6 production	15	2.6	0.00019	0.0033
GOTERM_BP_FAT	cell development	103	17.8	0.00019	0.0033
GOTERM_BP_FAT	response to abiotic stimulus	59	10.2	0.0002	0.0034
GOTERM_BP_FAT	regulation of ion transport	40	6.9	0.0002	0.0034
GOTERM_BP_FAT	interleukin-13 production	8	1.4	0.0002	0.0035
GOTERM_BP_FAT	hypersensitivity	8	1.4	0.0002	0.0035
GOTERM_BP_FAT	cellular ion homeostasis	39	6.7	0.0002	0.0035
GOTERM_BP_FAT	antigen processing and presentation of peptide antigen	11	1.9	0.00021	0.0035
GOTERM_BP_FAT	regulation of alpha-beta T cell proliferation	10	1.7	0.00022	0.0036
GOTERM_BP_FAT	antigen processing and presentation of exogenous peptide antigen	9	1.6	0.00023	0.0038
GOTERM_BP_FAT	antigen processing and presentation of peptide antigen via MHC class Ib	8	1.4	0.00023	0.0039
GOTERM_BP_FAT	cellular homeostasis	49	8.5	0.00024	0.004
GOTERM_BP_FAT	vascular process in circulatory system	17	2.9	0.00024	0.0041
GOTERM_BP_FAT	positive regulation of natural killer cell mediated cytotoxicity	9	1.6	0.00025	0.0042
GOTERM_BP_FAT	leukocyte activation	57	9.9	0.00026	0.0043
GOTERM_BP_FAT	response to tumor necrosis factor	18	3.1	0.00026	0.0043
GOTERM_BP_FAT	positive regulation of CD8-positive, alpha-beta T cell activation	7	1.2	0.00026	0.0044
GOTERM_BP_FAT	negative regulation of receptor binding	5	0.9	0.00027	0.0045
GOTERM_BP_FAT	positive regulation of leukocyte proliferation	16	2.8	0.00027	0.0045
GOTERM_BP_FAT	negative regulation of metabolic process	117	20.2	0.00029	0.0047
GOTERM_BP_FAT	cellular response to virus	10	1.7	0.00029	0.0047
GOTERM_BP_FAT	regulation of protein transport	34	5.9	0.00029	0.0047
GOTERM_BP_FAT	interferon-gamma production	13	2.2	0.00029	0.0048
GOTERM_BP_FAT	regulation of striated muscle cell differentiation	13	2.2	0.00029	0.0048
GOTERM_BP_FAT	regulation of monocyte chemotaxis	7	1.2	0.00031	0.005
GOTERM_BP_FAT	natural killer cell mediated immunity	12	2.1	0.00031	0.005
GOTERM_BP_FAT	positive regulation of natural killer cell mediated immunity	9	1.6	0.00031	0.005
GOTERM_BP_FAT	antigen processing and presentation of peptide antigen via MHC class I	9	1.6	0.00031	0.005
GOTERM_BP_FAT	regulation of establishment of protein localization	35	6.1	0.00033	0.0054
GOTERM_BP_FAT	skeletal muscle thin filament assembly	4	0.7	0.00033	0.0054
GOTERM_BP_FAT	cardiac cell development	12	2.1	0.00033	0.0054
GOTERM_BP_FAT	regulation of striated muscle tissue development	15	2.6	0.00034	0.0054
GOTERM_BP_FAT	protein localization to nucleus	23	4	0.00034	0.0054
GOTERM_BP_FAT	antigen processing and presentation of endogenous peptide antigen via MHC class I	8	1.4	0.00034	0.0054
GOTERM_BP_FAT	negative regulation of natural killer cell mediated cytotoxicity	8	1.4	0.00034	0.0054
GOTERM_BP_FAT	negative regulation of cellular protein localization	14	2.4	0.00034	0.0054
GOTERM_BP_FAT	alpha-beta T cell proliferation	10	1.7	0.00034	0.0054
GOTERM_BP_FAT	organelle assembly	44	7.6	0.00034	0.0054
GOTERM_BP_FAT	negative regulation of protein metabolic process	56	9.7	0.00035	0.0055
GOTERM_BP_FAT	heart morphogenesis	20	3.5	0.00037	0.0058
GOTERM_BP_FAT	ventricular cardiac muscle tissue development	9	1.6	0.00038	0.006
GOTERM_BP_FAT	regulation of skeletal muscle tissue development	9	1.6	0.00038	0.006
GOTERM_BP_FAT	cardiac muscle contraction	12	2.1	0.00039	0.006
GOTERM_BP_FAT	antigen processing and presentation via MHC class Ib	8	1.4	0.00039	0.006
GOTERM_BP_FAT	negative regulation of natural killer cell mediated immunity	8	1.4	0.00039	0.006
GOTERM_BP_FAT	positive regulation of lymphocyte proliferation	15	2.6	0.0004	0.0061
GOTERM_BP_FAT	sarcoplasmic reticulum calcium ion transport	6	1	0.00041	0.0063
GOTERM_BP_FAT	regulation of muscle tissue development	15	2.6	0.00042	0.0064
GOTERM_BP_FAT	regulation of muscle organ development	15	2.6	0.00042	0.0064
GOTERM_BP_FAT	regulation of epithelial cell proliferation	26	4.5	0.00042	0.0064
GOTERM_BP_FAT	protein oligomerization	19	3.3	0.00042	0.0064
GOTERM_BP_FAT	regulation of muscle cell differentiation	18	3.1	0.00043	0.0065
GOTERM_BP_FAT	regulation of transport	80	13.8	0.00043	0.0066
GOTERM_BP_FAT	positive regulation of sequence-specific DNA binding transcription factor activity	19	3.3	0.00044	0.0067
GOTERM_BP_FAT	regulation of protein import into nucleus	12	2.1	0.00044	0.0067
GOTERM_BP_FAT	muscle tissue morphogenesis	10	1.7	0.00045	0.0067
GOTERM_BP_FAT	positive regulation of cell differentiation	54	9.3	0.00046	0.0069
GOTERM_BP_FAT	defense response to Gram-positive bacterium	16	2.8	0.00046	0.0069
GOTERM_BP_FAT	positive regulation of mononuclear cell proliferation	15	2.6	0.00047	0.007
GOTERM_BP_FAT	cytolysis	7	1.2	0.00048	0.0073
GOTERM_BP_FAT	antigen processing and presentation of endogenous peptide antigen	8	1.4	0.00049	0.0073
GOTERM_BP_FAT	regulation of antibody-dependent cellular cytotoxicity	6	1	0.0005	0.0074
GOTERM_BP_FAT	positive regulation of antibody-dependent cellular cytotoxicity	6	1	0.0005	0.0074
GOTERM_BP_FAT	regulation of skeletal muscle adaptation	5	0.9	0.0005	0.0074
GOTERM_BP_FAT	cellular protein modification process	136	23.5	0.0005	0.0074
GOTERM_BP_FAT	protein modification process	136	23.5	0.00051	0.0075
GOTERM_BP_FAT	cellular response to nitrogen compound	41	7.1	0.00052	0.0077
GOTERM_BP_FAT	lipopolysaccharide-mediated signaling pathway	8	1.4	0.00055	0.008
GOTERM_BP_FAT	tolerance induction	8	1.4	0.00055	0.008
GOTERM_BP_FAT	lymphocyte activation	49	8.5	0.00055	0.0081
GOTERM_BP_FAT	regulation of natural killer cell proliferation	7	1.2	0.00056	0.0081
GOTERM_BP_FAT	antigen processing and presentation of exogenous antigen	9	1.6	0.00057	0.0083
GOTERM_BP_FAT	twitch skeletal muscle contraction	4	0.7	0.00057	0.0083
GOTERM_BP_FAT	voluntary skeletal muscle contraction	4	0.7	0.00057	0.0083
GOTERM_BP_FAT	kidney epithelium development	14	2.4	0.00058	0.0083
GOTERM_BP_FAT	regulation of interferon-gamma production	12	2.1	0.00058	0.0084
GOTERM_BP_FAT	regulation of production of molecular mediator of immune response	17	2.9	0.00058	0.0084
GOTERM_BP_FAT	natural killer cell tolerance induction	6	1	0.0006	0.0086
GOTERM_BP_FAT	positive regulation of TRAIL production	6	1	0.0006	0.0086
GOTERM_BP_FAT	regulation of TRAIL production	6	1	0.0006	0.0086
GOTERM_BP_FAT	TRAIL production	6	1	0.0006	0.0086
GOTERM_BP_FAT	cellular chemical homeostasis	44	7.6	0.00061	0.0087
GOTERM_BP_FAT	positive regulation of interleukin-13 production	7	1.2	0.00064	0.0091
GOTERM_BP_FAT	negative regulation of calcineurin-NFAT signaling cascade	5	0.9	0.00065	0.0093
GOTERM_BP_FAT	positive regulation of leukocyte chemotaxis	11	1.9	0.00066	0.0094
GOTERM_BP_FAT	cellular response to endogenous stimulus	61	10.6	0.00067	0.0094
GOTERM_BP_FAT	negative regulation of lymphocyte mediated immunity	10	1.7	0.00067	0.0095
GOTERM_BP_FAT	regulation of defense response to virus	10	1.7	0.00067	0.0095
GOTERM_BP_FAT	metal ion homeostasis	37	6.4	0.00068	0.0095
GOTERM_BP_FAT	positive regulation of tyrosine phosphorylation of STAT protein	8	1.4	0.00068	0.0095
GOTERM_BP_FAT	antigen processing and presentation of endogenous antigen	8	1.4	0.00068	0.0095
GOTERM_BP_FAT	natural killer cell mediated cytotoxicity	11	1.9	0.00071	0.0099
GOTERM_BP_FAT	eosinophil chemotaxis	6	1	0.00071	0.0099
GOTERM_BP_FAT	toll-like receptor 3 signaling pathway	6	1	0.00071	0.0099
GOTERM_BP_FAT	positive regulation of interferon-alpha production	6	1	0.00071	0.0099
GOTERM_BP_FAT	positive regulation of monocyte chemotaxis	6	1	0.00071	0.0099
GOTERM_BP_FAT	response to purine-containing compound	14	2.4	0.00072	0.0099
GOTERM_BP_FAT	cation homeostasis	40	6.9	0.00072	0.0099
GOTERM_BP_FAT	response to lipid	51	8.8	0.00074	0.01
GOTERM_BP_FAT	lymphocyte chemotaxis	8	1.4	0.00076	0.01
GOTERM_BP_FAT	maintenance of location	22	3.8	0.00076	0.01
GOTERM_BP_FAT	regulation of phosphatidylinositol 3-kinase signaling	11	1.9	0.00076	0.01
GOTERM_BP_FAT	response to inorganic substance	34	5.9	0.00077	0.01
GOTERM_BP_FAT	positive regulation of ion transport	22	3.8	0.00079	0.011
GOTERM_BP_FAT	negative regulation of cellular component movement	22	3.8	0.00079	0.011
GOTERM_BP_FAT	positive regulation of GTPase activity	18	3.1	0.00079	0.011
GOTERM_BP_FAT	phosphatidylinositol 3-kinase signaling	12	2.1	0.0008	0.011
GOTERM_BP_FAT	nephron epithelium development	12	2.1	0.0008	0.011
GOTERM_BP_FAT	regulation of MAPK cascade	37	6.4	0.0008	0.011
GOTERM_BP_FAT	hematopoietic or lymphoid organ development	50	8.7	0.00081	0.011
GOTERM_BP_FAT	response to organic cyclic compound	51	8.8	0.00082	0.011
GOTERM_BP_FAT	regulation of hypersensitivity	7	1.2	0.00083	0.011
GOTERM_BP_FAT	regulation of peptide transport	34	5.9	0.00084	0.011
GOTERM_BP_FAT	regulation of striated muscle contraction	10	1.7	0.00085	0.011
GOTERM_BP_FAT	protein import	19	3.3	0.00087	0.012
GOTERM_BP_FAT	positive regulation of response to biotic stimulus	9	1.6	0.00089	0.012
GOTERM_BP_FAT	positive regulation of receptor binding	4	0.7	0.0009	0.012
GOTERM_BP_FAT	elastin metabolic process	4	0.7	0.0009	0.012
GOTERM_BP_FAT	negative regulation of cellular protein metabolic process	52	9	0.00091	0.012
GOTERM_BP_FAT	antigen processing and presentation of endogenous peptide antigen via MHC class I via ER pathway, TAP-independent	7	1.2	0.00094	0.012
GOTERM_BP_FAT	inorganic ion homeostasis	40	6.9	0.00098	0.013
GOTERM_BP_FAT	regulation of nucleocytoplasmic transport	14	2.4	0.00098	0.013
GOTERM_BP_FAT	granulocyte chemotaxis	12	2.1	0.001	0.013
GOTERM_BP_FAT	cell differentiation involved in kidney development	8	1.4	0.001	0.013
GOTERM_BP_FAT	antigen processing and presentation of endogenous peptide antigen via MHC class I via ER pathway	7	1.2	0.0011	0.014
GOTERM_BP_FAT	actin filament organization	26	4.5	0.0011	0.014
GOTERM_BP_FAT	regulation of calcium ion transport	19	3.3	0.0011	0.014
GOTERM_BP_FAT	endothelial cell migration	16	2.8	0.0011	0.014
GOTERM_BP_FAT	MAPK cascade	38	6.6	0.0011	0.014
GOTERM_BP_FAT	signal transduction by protein phosphorylation	38	6.6	0.0011	0.014
GOTERM_BP_FAT	positive regulation of acute inflammatory response	8	1.4	0.0011	0.015
GOTERM_BP_FAT	leukocyte mediated immunity	33	5.7	0.0011	0.015
GOTERM_BP_FAT	regulation of monocyte chemotactic protein-1 production	6	1	0.0012	0.015
GOTERM_BP_FAT	monocyte chemotactic protein-1 production	6	1	0.0012	0.015
GOTERM_BP_FAT	antibody-dependent cellular cytotoxicity	6	1	0.0012	0.015
GOTERM_BP_FAT	positive regulation of macrophage migration	6	1	0.0012	0.015
GOTERM_BP_FAT	positive regulation of cell activation	32	5.5	0.0012	0.015
GOTERM_BP_FAT	protein complex subunit organization	57	9.9	0.0012	0.015
GOTERM_BP_FAT	regulation of calcium ion import	12	2.1	0.0012	0.015
GOTERM_BP_FAT	regulation of cytosolic calcium ion concentration	24	4.2	0.0012	0.015
GOTERM_BP_FAT	calcium ion import	16	2.8	0.0012	0.015
GOTERM_BP_FAT	positive regulation of NF-kappaB transcription factor activity	13	2.2	0.0012	0.015
GOTERM_BP_FAT	regulation of myeloid leukocyte mediated immunity	10	1.7	0.0012	0.015
GOTERM_BP_FAT	regulation of kidney development	8	1.4	0.0012	0.016
GOTERM_BP_FAT	acute inflammatory response to antigenic stimulus	8	1.4	0.0012	0.016
GOTERM_BP_FAT	negative regulation of muscle cell differentiation	10	1.7	0.0013	0.016
GOTERM_BP_FAT	positive regulation of protein tyrosine kinase activity	7	1.2	0.0013	0.017
GOTERM_BP_FAT	antigen processing and presentation of endogenous peptide antigen via MHC class Ib	7	1.2	0.0013	0.017
GOTERM_BP_FAT	eosinophil migration	6	1	0.0013	0.017
GOTERM_BP_FAT	positive regulation of natural killer cell cytokine production	6	1	0.0013	0.017
GOTERM_BP_FAT	regulation of natural killer cell activation	9	1.6	0.0013	0.017
GOTERM_BP_FAT	response to hormone	42	7.3	0.0014	0.017
GOTERM_BP_FAT	negative regulation of cell motility	20	3.5	0.0014	0.017
GOTERM_BP_FAT	immune response-activating signal transduction	29	5	0.0015	0.018
GOTERM_BP_FAT	cellular response to lipopolysaccharide	20	3.5	0.0015	0.018
GOTERM_BP_FAT	toll-like receptor 4 signaling pathway	7	1.2	0.0015	0.018
GOTERM_BP_FAT	ion homeostasis	42	7.3	0.0015	0.018
GOTERM_BP_FAT	negative regulation of protein complex assembly	13	2.2	0.0015	0.018
GOTERM_BP_FAT	regulation of interferon-alpha production	6	1	0.0015	0.019
GOTERM_BP_FAT	natural killer cell cytokine production	6	1	0.0015	0.019
GOTERM_BP_FAT	regulation of natural killer cell cytokine production	6	1	0.0015	0.019
GOTERM_BP_FAT	regulation of peptidase activity	25	4.3	0.0016	0.019
GOTERM_BP_FAT	regulation of intracellular protein transport	18	3.1	0.0016	0.019
GOTERM_BP_FAT	negative regulation of leukocyte mediated immunity	10	1.7	0.0016	0.02
GOTERM_BP_FAT	negative regulation of striated muscle cell differentiation	7	1.2	0.0017	0.02
GOTERM_BP_FAT	hemopoiesis	47	8.1	0.0017	0.02
GOTERM_BP_FAT	regulation of metal ion transport	25	4.3	0.0017	0.02
GOTERM_BP_FAT	granulocyte migration	13	2.2	0.0018	0.021
GOTERM_BP_FAT	regulation of type IIa hypersensitivity	6	1	0.0018	0.021
GOTERM_BP_FAT	regulation of fibroblast growth factor receptor signaling pathway	6	1	0.0018	0.021
GOTERM_BP_FAT	regulation of type II hypersensitivity	6	1	0.0018	0.021
GOTERM_BP_FAT	positive regulation of type IIa hypersensitivity	6	1	0.0018	0.021
GOTERM_BP_FAT	positive regulation of type II hypersensitivity	6	1	0.0018	0.021
GOTERM_BP_FAT	regulation of skeletal muscle cell differentiation	6	1	0.0018	0.021
GOTERM_BP_FAT	cellular response to tumor necrosis factor	15	2.6	0.0018	0.021
GOTERM_BP_FAT	macrophage migration	8	1.4	0.0018	0.021
GOTERM_BP_FAT	cell division	31	5.4	0.0018	0.021
GOTERM_BP_FAT	regulation of acute inflammatory response to antigenic stimulus	7	1.2	0.0019	0.022
GOTERM_BP_FAT	negative regulation of programmed cell death	47	8.1	0.0019	0.022
GOTERM_BP_FAT	heart process	16	2.8	0.0019	0.022
GOTERM_BP_FAT	positive regulation of lymphocyte activation	28	4.8	0.0019	0.022
GOTERM_BP_FAT	negative regulation of cell death	51	8.8	0.0019	0.022
GOTERM_BP_FAT	response to metal ion	23	4	0.0019	0.022
GOTERM_BP_FAT	negative regulation of cell-cell adhesion	15	2.6	0.0019	0.022
GOTERM_BP_FAT	positive regulation of monocyte chemotactic protein-1 production	5	0.9	0.0019	0.022
GOTERM_BP_FAT	metanephric nephron epithelium development	5	0.9	0.0019	0.022
GOTERM_BP_FAT	regulation of myoblast proliferation	5	0.9	0.0019	0.022
GOTERM_BP_FAT	negative regulation of apoptotic process	46	8	0.0019	0.022
GOTERM_BP_FAT	negative regulation of hydrolase activity	22	3.8	0.0019	0.022
GOTERM_BP_FAT	positive regulation of alpha-beta T cell activation	10	1.7	0.002	0.023
GOTERM_BP_FAT	negative regulation of leukocyte proliferation	10	1.7	0.002	0.023
GOTERM_BP_FAT	negative regulation of natural killer cell chemotaxis	3	0.5	0.002	0.023
GOTERM_BP_FAT	positive regulation of mononuclear cell migration	6	1	0.002	0.023
GOTERM_BP_FAT	type II hypersensitivity	6	1	0.002	0.023
GOTERM_BP_FAT	type IIa hypersensitivity	6	1	0.002	0.023
GOTERM_BP_FAT	regulation of cell activation	40	6.9	0.002	0.023
GOTERM_BP_FAT	immune response-regulating signaling pathway	29	5	0.0021	0.023
GOTERM_BP_FAT	cellular response to molecule of bacterial origin	20	3.5	0.0021	0.024
GOTERM_BP_FAT	negative regulation of cell migration	19	3.3	0.0021	0.024
GOTERM_BP_FAT	response to lipopolysaccharide	25	4.3	0.0021	0.024
GOTERM_BP_FAT	positive regulation of vasculature development	15	2.6	0.0022	0.025
GOTERM_BP_FAT	positive regulation of adaptive immune response based on somatic recombination of immune receptors built from immunoglobulin superfamily domains	13	2.2	0.0022	0.025
GOTERM_BP_FAT	cellular response to biotic stimulus	21	3.6	0.0023	0.026
GOTERM_BP_FAT	positive regulation of interleukin-4 production	7	1.2	0.0023	0.026
GOTERM_BP_FAT	single-organism nuclear import	15	2.6	0.0023	0.026
GOTERM_BP_FAT	protein import into nucleus	15	2.6	0.0023	0.026
GOTERM_BP_FAT	interferon-alpha production	6	1	0.0023	0.026
GOTERM_BP_FAT	cardiac chamber morphogenesis	12	2.1	0.0023	0.026
GOTERM_BP_FAT	positive regulation of leukocyte activation	30	5.2	0.0024	0.026
GOTERM_BP_FAT	multicellular organismal homeostasis	26	4.5	0.0024	0.026
GOTERM_BP_FAT	protein targeting to nucleus	15	2.6	0.0024	0.026
GOTERM_BP_FAT	inflammatory response to antigenic stimulus	10	1.7	0.0024	0.026
GOTERM_BP_FAT	cardiac ventricle development	12	2.1	0.0024	0.027
GOTERM_BP_FAT	regulation of fat cell differentiation	12	2.1	0.0024	0.027
GOTERM_BP_FAT	nephron development	13	2.2	0.0025	0.027
GOTERM_BP_FAT	negative regulation of inflammatory response	13	2.2	0.0025	0.027
GOTERM_BP_FAT	positive regulation of cytosolic calcium ion concentration	21	3.6	0.0025	0.027
GOTERM_BP_FAT	calcium ion transport	24	4.2	0.0025	0.027
GOTERM_BP_FAT	negative regulation of IP-10 production	4	0.7	0.0025	0.027
GOTERM_BP_FAT	negative regulation of chemokine (C-X-C motif) ligand 2 production	4	0.7	0.0025	0.027
GOTERM_BP_FAT	protection from natural killer cell mediated cytotoxicity	6	1	0.0026	0.029
GOTERM_BP_FAT	negative regulation of intracellular signal transduction	29	5	0.0026	0.029
GOTERM_BP_FAT	mitotic cell cycle	40	6.9	0.0026	0.029
GOTERM_BP_FAT	regulation of blood circulation	17	2.9	0.0027	0.029
GOTERM_BP_FAT	positive regulation of interleukin-6 production	10	1.7	0.0027	0.029
GOTERM_BP_FAT	skeletal muscle cell proliferation	5	0.9	0.0027	0.03
GOTERM_BP_FAT	positive regulation of calcium ion transport	12	2.1	0.0028	0.031
GOTERM_BP_FAT	cardiac chamber development	14	2.4	0.0028	0.031
GOTERM_BP_FAT	negative regulation of transcription from RNA polymerase II promoter	44	7.6	0.0029	0.031
GOTERM_BP_FAT	nuclear import	15	2.6	0.0029	0.031
GOTERM_BP_FAT	apoptotic signaling pathway	31	5.4	0.0029	0.032
GOTERM_BP_FAT	regulation of tyrosine phosphorylation of STAT protein	8	1.4	0.0029	0.032
GOTERM_BP_FAT	positive regulation of natural killer cell proliferation	6	1	0.0029	0.032
GOTERM_BP_FAT	protein complex biogenesis	50	8.7	0.003	0.032
GOTERM_BP_FAT	protein complex assembly	50	8.7	0.003	0.032
GOTERM_BP_FAT	macromolecular complex subunit organization	74	12.8	0.003	0.032
GOTERM_BP_FAT	regulation of calcium-mediated signaling	10	1.7	0.003	0.032
GOTERM_BP_FAT	regulation of epithelial cell differentiation	13	2.2	0.0031	0.033
GOTERM_BP_FAT	regulation of neuron death	22	3.8	0.0031	0.033
GOTERM_BP_FAT	heart contraction	15	2.6	0.0032	0.033
GOTERM_BP_FAT	negative regulation of intracellular protein transport	8	1.4	0.0032	0.034
GOTERM_BP_FAT	tyrosine phosphorylation of STAT protein	8	1.4	0.0032	0.034
GOTERM_BP_FAT	positive regulation of adaptive immune response	13	2.2	0.0032	0.034
GOTERM_BP_FAT	macromolecule localization	108	18.7	0.0033	0.034
GOTERM_BP_FAT	IP-10 production	4	0.7	0.0033	0.034
GOTERM_BP_FAT	regulation of IP-10 production	4	0.7	0.0033	0.034
GOTERM_BP_FAT	response to copper ion	6	1	0.0033	0.035
GOTERM_BP_FAT	positive regulation of hypersensitivity	6	1	0.0033	0.035
GOTERM_BP_FAT	ventricular cardiac muscle tissue morphogenesis	7	1.2	0.0033	0.035
GOTERM_BP_FAT	homeostasis of number of cells	21	3.6	0.0033	0.035
GOTERM_BP_FAT	Notch signaling pathway	13	2.2	0.0034	0.035
GOTERM_BP_FAT	regulation of adaptive immune response	16	2.8	0.0034	0.035
GOTERM_BP_FAT	response to molecule of bacterial origin	25	4.3	0.0034	0.036
GOTERM_BP_FAT	lymphocyte mediated immunity	27	4.7	0.0035	0.036
GOTERM_BP_FAT	positive regulation of transferase activity	27	4.7	0.0035	0.036
GOTERM_BP_FAT	single-organism carbohydrate metabolic process	26	4.5	0.0035	0.036
GOTERM_BP_FAT	cellular response to lipid	35	6.1	0.0036	0.037
GOTERM_BP_FAT	regulation of endopeptidase activity	20	3.5	0.0036	0.037
GOTERM_BP_FAT	cellular response to organic cyclic compound	32	5.5	0.0036	0.037
GOTERM_BP_FAT	positive regulation of alpha-beta T cell proliferation	7	1.2	0.0036	0.037
GOTERM_BP_FAT	negative regulation of protein transport	13	2.2	0.0037	0.038
GOTERM_BP_FAT	positive regulation of macrophage chemotaxis	5	0.9	0.0038	0.038
GOTERM_BP_FAT	chemokine (C-X-C motif) ligand 2 production	5	0.9	0.0038	0.038
GOTERM_BP_FAT	regulation of intracellular transport	27	4.7	0.0038	0.039
GOTERM_BP_FAT	skeletal muscle myosin thick filament assembly	3	0.5	0.0039	0.04
GOTERM_BP_FAT	striated muscle myosin thick filament assembly	3	0.5	0.0039	0.04
GOTERM_BP_FAT	skeletal muscle fiber adaptation	3	0.5	0.0039	0.04
GOTERM_BP_FAT	detection of muscle stretch	3	0.5	0.0039	0.04
GOTERM_BP_FAT	elastin catabolic process	3	0.5	0.0039	0.04
GOTERM_BP_FAT	negative regulation of lymphocyte chemotaxis	3	0.5	0.0039	0.04
GOTERM_BP_FAT	glomerulus development	8	1.4	0.004	0.04
GOTERM_BP_FAT	carbohydrate metabolic process	30	5.2	0.004	0.04
GOTERM_BP_FAT	regulation of cell development	48	8.3	0.0041	0.041
GOTERM_BP_FAT	regulation of vascular permeability	6	1	0.0041	0.041
GOTERM_BP_FAT	positive regulation of acute inflammatory response to antigenic stimulus	6	1	0.0041	0.041
GOTERM_BP_FAT	cellular response to ATP	4	0.7	0.0042	0.042
GOTERM_BP_FAT	wound healing	24	4.2	0.0042	0.042
GOTERM_BP_FAT	positive regulation of biosynthetic process	78	13.5	0.0042	0.042
GOTERM_BP_FAT	gliogenesis	21	3.6	0.0043	0.042
GOTERM_BP_FAT	positive regulation of myeloid leukocyte mediated immunity	8	1.4	0.0043	0.042
GOTERM_BP_FAT	protein catabolic process	44	7.6	0.0043	0.042
GOTERM_BP_FAT	positive regulation of protein localization to nucleus	10	1.7	0.0043	0.042
GOTERM_BP_FAT	regulation of interleukin-4 production	7	1.2	0.0043	0.043
GOTERM_BP_FAT	negative regulation of establishment of protein localization	13	2.2	0.0044	0.043
GOTERM_BP_FAT	regulation of proteolysis	35	6.1	0.0044	0.043
GOTERM_BP_FAT	regulation of protein serine/threonine kinase activity	20	3.5	0.0044	0.043
GOTERM_BP_FAT	negative regulation of RNA biosynthetic process	56	9.7	0.0045	0.044
GOTERM_BP_FAT	positive regulation of mitotic cell cycle	13	2.2	0.0045	0.045
GOTERM_BP_FAT	regulation of adaptive immune response based on somatic recombination of immune receptors built from immunoglobulin superfamily domains	15	2.6	0.0046	0.045
GOTERM_BP_FAT	regulation of lymphocyte activation	33	5.7	0.0046	0.045
GOTERM_BP_FAT	positive regulation of transport	46	8	0.0046	0.045
GOTERM_BP_FAT	negative regulation of lymphocyte proliferation	9	1.6	0.0047	0.046
GOTERM_BP_FAT	metanephros development	9	1.6	0.0047	0.046
GOTERM_BP_FAT	response to peptide	27	4.7	0.0047	0.046
GOTERM_BP_FAT	regulation of cell cycle	46	8	0.0047	0.046
GOTERM_BP_FAT	regulation of protein tyrosine kinase activity	8	1.4	0.0049	0.048
GOTERM_BP_FAT	single-organism cellular localization	46	8	0.005	0.048
GOTERM_BP_FAT	negative regulation of mononuclear cell proliferation	9	1.6	0.005	0.048
GOTERM_BP_FAT	metanephric epithelium development	5	0.9	0.005	0.048
GOTERM_BP_FAT	negative regulation of interferon-gamma production	6	1	0.0051	0.049
GOTERM_BP_FAT	natural killer cell proliferation	6	1	0.0051	0.049
GOTERM_BP_FAT	endothelium development	11	1.9	0.0051	0.049
GOTERM_BP_FAT	negative regulation of epithelial cell proliferation	13	2.2	0.0051	0.049
GOTERM_BP_FAT	cellular carbohydrate metabolic process	18	3.1	0.0052	0.049
GOTERM_BP_FAT	positive regulation of multi-organism process	14	2.4	0.0052	0.05
GOTERM_BP_FAT	negative regulation of CD4-positive, alpha-beta T cell proliferation	4	0.7	0.0052	0.05
GOTERM_BP_FAT	positive regulation of kinase activity	23	4	0.0053	0.051
GOTERM_BP_FAT	cellular component disassembly	21	3.6	0.0053	0.051
GOTERM_BP_FAT	negative regulation of immune effector process	13	2.2	0.0053	0.051
GOTERM_BP_FAT	tissue morphogenesis	32	5.5	0.0054	0.051
GOTERM_BP_FAT	phosphatidylinositol-mediated signaling	12	2.1	0.0054	0.051
GOTERM_BP_FAT	epithelial cell proliferation	25	4.3	0.0055	0.052
GOTERM_BP_FAT	interleukin-12 production	7	1.2	0.0055	0.052
GOTERM_BP_FAT	cellular response to vascular endothelial growth factor stimulus	7	1.2	0.0055	0.052
GOTERM_BP_FAT	cellular response to growth factor stimulus	33	5.7	0.0056	0.053
GOTERM_BP_FAT	cellular response to interleukin-1	9	1.6	0.0056	0.053
GOTERM_BP_FAT	positive regulation of cellular respiration	5	0.9	0.0057	0.054
GOTERM_BP_FAT	response to acidic pH	5	0.9	0.0057	0.054
GOTERM_BP_FAT	regulation of chemokine (C-X-C motif) ligand 2 production	5	0.9	0.0057	0.054
GOTERM_BP_FAT	transmembrane receptor protein tyrosine kinase signaling pathway	28	4.8	0.0059	0.055
GOTERM_BP_FAT	regulation of interleukin-12 production	7	1.2	0.006	0.056
GOTERM_BP_FAT	positive regulation of natural killer cell activation	7	1.2	0.006	0.056
GOTERM_BP_FAT	cardiac ventricle morphogenesis	8	1.4	0.006	0.056
GOTERM_BP_FAT	positive regulation of phosphatidylinositol 3-kinase signaling	8	1.4	0.006	0.056
GOTERM_BP_FAT	inositol lipid-mediated signaling	12	2.1	0.0062	0.057
GOTERM_BP_FAT	T cell cytokine production	6	1	0.0062	0.057
GOTERM_BP_FAT	muscle cell migration	10	1.7	0.0062	0.057
GOTERM_BP_FAT	cellular response to organonitrogen compound	32	5.5	0.0062	0.057
GOTERM_BP_FAT	negative regulation of lymphocyte migration	4	0.7	0.0064	0.059
GOTERM_BP_FAT	regulation of skeletal muscle cell proliferation	4	0.7	0.0064	0.059
GOTERM_BP_FAT	myoblast migration	4	0.7	0.0064	0.059
GOTERM_BP_FAT	striated muscle cell proliferation	8	1.4	0.0064	0.059
GOTERM_BP_FAT	cellular extravasation	8	1.4	0.0064	0.059
GOTERM_BP_FAT	negative regulation of T cell proliferation	8	1.4	0.0064	0.059
GOTERM_BP_FAT	anatomical structure maturation	8	1.4	0.0064	0.059
GOTERM_BP_FAT	positive regulation of calcium ion import	8	1.4	0.0064	0.059
GOTERM_BP_FAT	positive regulation of response to cytokine stimulus	7	1.2	0.0064	0.059
GOTERM_BP_FAT	regulation of granulocyte chemotaxis	7	1.2	0.0064	0.059
GOTERM_BP_FAT	negative regulation of skeletal muscle cell proliferation	3	0.5	0.0065	0.059
GOTERM_BP_FAT	interleukin-27-mediated signaling pathway	3	0.5	0.0065	0.059
GOTERM_BP_FAT	regulation of twitch skeletal muscle contraction	3	0.5	0.0065	0.059
GOTERM_BP_FAT	positive regulation of natural killer cell chemotaxis	3	0.5	0.0065	0.059
GOTERM_BP_FAT	animal organ morphogenesis	47	8.1	0.0065	0.059
GOTERM_BP_FAT	regulation of cellular response to growth factor stimulus	18	3.1	0.0065	0.059
GOTERM_BP_FAT	developmental maturation	20	3.5	0.0066	0.059
GOTERM_BP_FAT	negative regulation of intracellular transport	9	1.6	0.0066	0.06
GOTERM_BP_FAT	response to organophosphorus	11	1.9	0.0067	0.061
GOTERM_BP_FAT	neuron death	23	4	0.0067	0.061
GOTERM_BP_FAT	macrophage chemotaxis	6	1	0.0068	0.061
GOTERM_BP_FAT	regulation of defense response to virus by host	6	1	0.0068	0.061
GOTERM_BP_FAT	positive regulation of peptidase activity	13	2.2	0.0068	0.061
GOTERM_BP_FAT	positive regulation of angiogenesis	13	2.2	0.0068	0.061
GOTERM_BP_FAT	positive regulation of macromolecule biosynthetic process	71	12.3	0.007	0.062
GOTERM_BP_FAT	regulation of generation of precursor metabolites and energy	11	1.9	0.007	0.063
GOTERM_BP_FAT	negative regulation of RNA metabolic process	57	9.9	0.0071	0.063
GOTERM_BP_FAT	organophosphate biosynthetic process	26	4.5	0.0073	0.065
GOTERM_BP_FAT	macrophage derived foam cell differentiation	5	0.9	0.0074	0.066
GOTERM_BP_FAT	positive regulation of kidney development	6	1	0.0074	0.066
GOTERM_BP_FAT	positive regulation of inflammatory response to antigenic stimulus	6	1	0.0074	0.066
GOTERM_BP_FAT	cellular response to metal ion	14	2.4	0.0074	0.066
GOTERM_BP_FAT	myeloid leukocyte cytokine production	7	1.2	0.0075	0.066
GOTERM_BP_FAT	interleukin-4 production	7	1.2	0.0075	0.066
GOTERM_BP_FAT	regulation of interleukin-10 production	7	1.2	0.0075	0.066
GOTERM_BP_FAT	response to interleukin-1	10	1.7	0.0075	0.066
GOTERM_BP_FAT	regulation of transmembrane receptor protein serine/threonine kinase signaling pathway	16	2.8	0.0078	0.068
GOTERM_BP_FAT	regulation of endothelial cell proliferation	12	2.1	0.0079	0.069
GOTERM_BP_FAT	negative regulation of transcription, DNA-templated	54	9.3	0.008	0.07
GOTERM_BP_FAT	negative regulation of protein localization to nucleus	7	1.2	0.008	0.07
GOTERM_BP_FAT	regulation of inflammatory response to antigenic stimulus	7	1.2	0.008	0.07
GOTERM_BP_FAT	interleukin-10 production	7	1.2	0.008	0.07
GOTERM_BP_FAT	regulation of myoblast differentiation	8	1.4	0.0082	0.072
GOTERM_BP_FAT	nephron tubule development	9	1.6	0.0083	0.072
GOTERM_BP_FAT	negative regulation of sprouting angiogenesis	5	0.9	0.0083	0.072
GOTERM_BP_FAT	negative regulation of calcium-mediated signaling	5	0.9	0.0083	0.072
GOTERM_BP_FAT	regulation of the force of heart contraction	5	0.9	0.0083	0.072
GOTERM_BP_FAT	pharyngeal system development	5	0.9	0.0083	0.072
GOTERM_BP_FAT	cytoplasmic pattern recognition receptor signaling pathway in response to virus	5	0.9	0.0083	0.072
GOTERM_BP_FAT	positive regulation of cellular protein localization	19	3.3	0.0083	0.072
GOTERM_BP_FAT	negative regulation of nucleic acid-templated transcription	54	9.3	0.0083	0.072
GOTERM_BP_FAT	enzyme linked receptor protein signaling pathway	40	6.9	0.0085	0.074
GOTERM_BP_FAT	protein localization	93	16.1	0.0087	0.075
GOTERM_BP_FAT	regulation of macrophage migration	6	1	0.0089	0.076
GOTERM_BP_FAT	production of molecular mediator of immune response	21	3.6	0.009	0.077
GOTERM_BP_FAT	negative regulation of transport	26	4.5	0.0091	0.078
GOTERM_BP_FAT	positive regulation of binding	13	2.2	0.0091	0.078
GOTERM_BP_FAT	cellular response to peptide	20	3.5	0.0091	0.078
GOTERM_BP_FAT	positive regulation of JAK-STAT cascade	9	1.6	0.0092	0.078
GOTERM_BP_FAT	T-helper 2 cell cytokine production	4	0.7	0.0092	0.078
GOTERM_BP_FAT	divalent metal ion transport	24	4.2	0.0092	0.079
GOTERM_BP_FAT	foam cell differentiation	5	0.9	0.0093	0.079
GOTERM_BP_FAT	response to growth factor	33	5.7	0.0093	0.079
GOTERM_BP_FAT	negative regulation of nucleobase-containing compound metabolic process	61	10.6	0.0093	0.079
GOTERM_BP_FAT	myosin filament assembly	3	0.5	0.0095	0.081
GOTERM_BP_FAT	regulation of cellular respiration	6	1	0.0096	0.081
GOTERM_BP_FAT	epithelial cell differentiation involved in kidney development	6	1	0.0096	0.081
GOTERM_BP_FAT	response to hypoxia	18	3.1	0.0098	0.082
GOTERM_BP_FAT	ERK1 and ERK2 cascade	18	3.1	0.0098	0.082
GOTERM_BP_FAT	divalent inorganic cation transport	24	4.2	0.0098	0.083
GOTERM_BP_FAT	regulation of blood vessel size	12	2.1	0.0099	0.083
GOTERM_BP_FAT	regulation of blood vessel diameter	12	2.1	0.0099	0.083
GOTERM_BP_FAT	regulation of tube diameter	12	2.1	0.0099	0.083
GOTERM_BP_FAT	cell cycle phase transition	24	4.2	0.01	0.084
GOTERM_BP_FAT	negative regulation of protein serine/threonine kinase activity	9	1.6	0.01	0.085
GOTERM_BP_FAT	plasma membrane organization	21	3.6	0.01	0.085
GOTERM_BP_FAT	positive regulation of protein transport	19	3.3	0.01	0.085
GOTERM_BP_FAT	regulation of mitotic cell cycle	26	4.5	0.01	0.085
GOTERM_BP_FAT	positive regulation of I-kappaB kinase/NF-kappaB signaling	11	1.9	0.01	0.086
GOTERM_BP_FAT	regulation of cell shape	11	1.9	0.01	0.086
GOTERM_BP_FAT	regulation of tube size	12	2.1	0.01	0.086
GOTERM_BP_FAT	glycoprotein catabolic process	5	0.9	0.01	0.086
GOTERM_BP_FAT	positive regulation of defense response to virus by host	5	0.9	0.01	0.086
GOTERM_BP_FAT	immune response to tumor cell	5	0.9	0.01	0.086
GOTERM_BP_FAT	positive regulation of ion transmembrane transporter activity	10	1.7	0.01	0.086
GOTERM_BP_FAT	secretion by cell	40	6.9	0.01	0.086
GOTERM_BP_FAT	negative regulation of nucleocytoplasmic transport	6	1	0.01	0.086
GOTERM_BP_FAT	negative regulation of endothelial cell proliferation	7	1.2	0.011	0.087
GOTERM_BP_FAT	macromolecular complex assembly	63	10.9	0.011	0.087
GOTERM_BP_FAT	renal tubule development	9	1.6	0.011	0.087
GOTERM_BP_FAT	kidney morphogenesis	9	1.6	0.011	0.087
GOTERM_BP_FAT	mitotic cell cycle phase transition	22	3.8	0.011	0.088
GOTERM_BP_FAT	hematopoietic progenitor cell differentiation	12	2.1	0.011	0.088
GOTERM_BP_FAT	negative regulation of cell differentiation	38	6.6	0.011	0.088
GOTERM_BP_FAT	negative regulation of alpha-beta T cell proliferation	4	0.7	0.011	0.088
GOTERM_BP_FAT	regulation of relaxation of muscle	4	0.7	0.011	0.088
GOTERM_BP_FAT	positive regulation of cellular biosynthetic process	74	12.8	0.011	0.089
GOTERM_BP_FAT	nephron epithelium morphogenesis	8	1.4	0.011	0.089
GOTERM_BP_FAT	segmentation	9	1.6	0.011	0.091
GOTERM_BP_FAT	positive regulation of viral process	9	1.6	0.011	0.091
GOTERM_BP_FAT	positive regulation of STAT cascade	9	1.6	0.011	0.091
GOTERM_BP_FAT	response to pH	6	1	0.011	0.092
GOTERM_BP_FAT	antibacterial humoral response	10	1.7	0.011	0.092
GOTERM_BP_FAT	neutrophil migration	10	1.7	0.011	0.092
GOTERM_BP_FAT	regulation of macrophage chemotaxis	5	0.9	0.011	0.093
GOTERM_BP_FAT	response to ATP	5	0.9	0.011	0.093
GOTERM_BP_FAT	myeloid leukocyte mediated immunity	11	1.9	0.012	0.094
GOTERM_BP_FAT	regulation of leukocyte activation	35	6.1	0.012	0.094
GOTERM_BP_FAT	defense response to bacterium	27	4.7	0.012	0.094
GOTERM_BP_FAT	G1/S transition of mitotic cell cycle	12	2.1	0.012	0.096
GOTERM_BP_FAT	negative regulation of gene expression	74	12.8	0.012	0.096
GOTERM_BP_FAT	negative regulation of sequence-specific DNA binding transcription factor activity	11	1.9	0.012	0.097
GOTERM_BP_FAT	positive regulation of cellular component organization	58	10	0.012	0.099
GOTERM_BP_FAT	myeloid cell differentiation	23	4	0.013	0.1
GOTERM_BP_FAT	regulation of membrane potential	23	4	0.013	0.1
GOTERM_BP_FAT	muscle cell proliferation	15	2.6	0.013	0.1
GOTERM_BP_FAT	negative regulation of chemokine production	5	0.9	0.013	0.1
GOTERM_BP_FAT	animal organ maturation	5	0.9	0.013	0.1
GOTERM_BP_FAT	negative regulation of nitrogen compound metabolic process	69	11.9	0.013	0.1
GOTERM_BP_FAT	nephron morphogenesis	8	1.4	0.013	0.1
GOTERM_BP_FAT	response to oxidative stress	23	4	0.013	0.1
GOTERM_BP_FAT	pointed-end actin filament capping	3	0.5	0.013	0.1
GOTERM_BP_FAT	ureteric bud formation	3	0.5	0.013	0.1
GOTERM_BP_FAT	myosin filament organization	3	0.5	0.013	0.1
GOTERM_BP_FAT	positive regulation of cation transmembrane transport	12	2.1	0.013	0.1
GOTERM_BP_FAT	positive regulation of protein kinase activity	19	3.3	0.013	0.11
GOTERM_BP_FAT	response to ethanol	11	1.9	0.014	0.11
GOTERM_BP_FAT	regulation of ion transmembrane transport	24	4.2	0.014	0.11
GOTERM_BP_FAT	regulation of neuronal synaptic plasticity	7	1.2	0.014	0.11
GOTERM_BP_FAT	protein targeting	24	4.2	0.014	0.11
GOTERM_BP_FAT	protein kinase B signaling	13	2.2	0.014	0.11
GOTERM_BP_FAT	cellular response to interleukin-4	5	0.9	0.014	0.11
GOTERM_BP_FAT	secretion	45	7.8	0.014	0.11
GOTERM_BP_FAT	blood vessel endothelial cell migration	9	1.6	0.014	0.11
GOTERM_BP_FAT	regulation of neuron apoptotic process	16	2.8	0.014	0.11
GOTERM_BP_FAT	regulation of nitric oxide biosynthetic process	7	1.2	0.014	0.11
GOTERM_BP_FAT	regulation of epithelial cell differentiation involved in kidney development	4	0.7	0.015	0.11
GOTERM_BP_FAT	negative regulation of neuron death	15	2.6	0.015	0.11
GOTERM_BP_FAT	carbohydrate derivative metabolic process	45	7.8	0.015	0.12
GOTERM_BP_FAT	response to alkaloid	11	1.9	0.015	0.12
GOTERM_BP_FAT	positive regulation of transporter activity	10	1.7	0.015	0.12
GOTERM_BP_FAT	regulation of glial cell proliferation	6	1	0.015	0.12
GOTERM_BP_FAT	endothelial cell proliferation	12	2.1	0.015	0.12
GOTERM_BP_FAT	myeloid leukocyte activation	15	2.6	0.015	0.12
GOTERM_BP_FAT	positive regulation of gene expression	77	13.3	0.016	0.12
GOTERM_BP_FAT	regulation of protein localization to membrane	12	2.1	0.016	0.12
GOTERM_BP_FAT	positive regulation of establishment of protein localization	19	3.3	0.016	0.12
GOTERM_BP_FAT	positive regulation of epithelial cell differentiation	7	1.2	0.016	0.12
GOTERM_BP_FAT	cellular response to inorganic substance	16	2.8	0.016	0.13
GOTERM_BP_FAT	regulation of neurogenesis	40	6.9	0.016	0.13
GOTERM_BP_FAT	regulation of anatomical structure size	27	4.7	0.017	0.13
GOTERM_BP_FAT	cellular response to exogenous dsRNA	4	0.7	0.017	0.13
GOTERM_BP_FAT	segment specification	4	0.7	0.017	0.13
GOTERM_BP_FAT	positive regulation of endothelial cell differentiation	4	0.7	0.017	0.13
GOTERM_BP_FAT	regulation of lipoprotein metabolic process	4	0.7	0.017	0.13
GOTERM_BP_FAT	regulation of phospholipid biosynthetic process	4	0.7	0.017	0.13
GOTERM_BP_FAT	single-organism behavior	26	4.5	0.017	0.13
GOTERM_BP_FAT	cellular response to fibroblast growth factor stimulus	8	1.4	0.017	0.13
GOTERM_BP_FAT	T cell differentiation in thymus	8	1.4	0.017	0.13
GOTERM_BP_FAT	regulation of nervous system development	44	7.6	0.017	0.13
GOTERM_BP_FAT	protein complex disassembly	11	1.9	0.017	0.13
GOTERM_BP_FAT	diapedesis	3	0.5	0.017	0.13
GOTERM_BP_FAT	negative regulation of vascular endothelial cell proliferation	3	0.5	0.017	0.13
GOTERM_BP_FAT	glial cell proliferation	7	1.2	0.017	0.13
GOTERM_BP_FAT	interleukin-1 beta production	8	1.4	0.018	0.13
GOTERM_BP_FAT	tissue migration	17	2.9	0.018	0.13
GOTERM_BP_FAT	cytoplasmic pattern recognition receptor signaling pathway	6	1	0.018	0.13
GOTERM_BP_FAT	modification of morphology or physiology of other organism	15	2.6	0.018	0.13
GOTERM_BP_FAT	erythrocyte differentiation	10	1.7	0.018	0.13
GOTERM_BP_FAT	neuron apoptotic process	17	2.9	0.018	0.14
GOTERM_BP_FAT	positive regulation of protein import	7	1.2	0.018	0.14
GOTERM_BP_FAT	synapse organization	20	3.5	0.018	0.14
GOTERM_BP_FAT	aorta morphogenesis	5	0.9	0.018	0.14
GOTERM_BP_FAT	regulation of T cell cytokine production	5	0.9	0.018	0.14
GOTERM_BP_FAT	response to interleukin-4	5	0.9	0.018	0.14
GOTERM_BP_FAT	positive regulation of gliogenesis	8	1.4	0.018	0.14
GOTERM_BP_FAT	endothelial cell differentiation	9	1.6	0.018	0.14
GOTERM_BP_FAT	positive regulation of nitrogen compound metabolic process	76	13.1	0.019	0.14
GOTERM_BP_FAT	regulation of MAP kinase activity	12	2.1	0.019	0.14
GOTERM_BP_FAT	negative regulation of cell activation	13	2.2	0.019	0.14
GOTERM_BP_FAT	cell differentiation involved in metanephros development	4	0.7	0.019	0.14
GOTERM_BP_FAT	positive regulation of immunoglobulin mediated immune response	7	1.2	0.019	0.14
GOTERM_BP_FAT	positive regulation of B cell mediated immunity	7	1.2	0.019	0.14
GOTERM_BP_FAT	system process	108	18.7	0.019	0.14
GOTERM_BP_FAT	regulation of transmembrane transport	24	4.2	0.019	0.14
GOTERM_BP_FAT	regulation of endothelial cell migration	11	1.9	0.02	0.14
GOTERM_BP_FAT	response to peptide hormone	22	3.8	0.02	0.14
GOTERM_BP_FAT	kidney development	18	3.1	0.02	0.15
GOTERM_BP_FAT	intracellular receptor signaling pathway	13	2.2	0.02	0.15
GOTERM_BP_FAT	necroptotic process	5	0.9	0.02	0.15
GOTERM_BP_FAT	macrophage differentiation	6	1	0.02	0.15
GOTERM_BP_FAT	brown fat cell differentiation	6	1	0.02	0.15
GOTERM_BP_FAT	interleukin-1 production	9	1.6	0.02	0.15
GOTERM_BP_FAT	regulation of cellular component biogenesis	43	7.4	0.02	0.15
GOTERM_BP_FAT	CD4-positive, alpha-beta T cell activation	9	1.6	0.021	0.15
GOTERM_BP_FAT	intrinsic apoptotic signaling pathway	16	2.8	0.021	0.15
GOTERM_BP_FAT	response to acid chemical	23	4	0.021	0.15
GOTERM_BP_FAT	regulation of metanephros development	4	0.7	0.021	0.15
GOTERM_BP_FAT	response to muscle stretch	4	0.7	0.021	0.15
GOTERM_BP_FAT	cellular response to copper ion	4	0.7	0.021	0.15
GOTERM_BP_FAT	nephron tubule formation	4	0.7	0.021	0.15
GOTERM_BP_FAT	negative regulation of chemotaxis	6	1	0.021	0.15
GOTERM_BP_FAT	regulation of cation transmembrane transport	19	3.3	0.022	0.16
GOTERM_BP_FAT	positive regulation of MAPK cascade	24	4.2	0.022	0.16
GOTERM_BP_FAT	positive regulation of T-helper 2 cell cytokine production	3	0.5	0.022	0.16
GOTERM_BP_FAT	MDA-5 signaling pathway	3	0.5	0.022	0.16
GOTERM_BP_FAT	negative regulation of protein import into nucleus	5	0.9	0.022	0.16
GOTERM_BP_FAT	negative regulation of protein import	5	0.9	0.022	0.16
GOTERM_BP_FAT	regulation of I-kappaB kinase/NF-kappaB signaling	13	2.2	0.022	0.16
GOTERM_BP_FAT	myeloid cell homeostasis	12	2.1	0.022	0.16
GOTERM_BP_FAT	protein localization to plasma membrane	15	2.6	0.022	0.16
GOTERM_BP_FAT	regulation of ERK1 and ERK2 cascade	17	2.9	0.022	0.16
GOTERM_BP_FAT	positive regulation of ion transmembrane transport	12	2.1	0.023	0.16
GOTERM_BP_FAT	artery morphogenesis	7	1.2	0.023	0.16
GOTERM_BP_FAT	positive regulation of neural precursor cell proliferation	7	1.2	0.023	0.16
GOTERM_BP_FAT	positive regulation of proteolysis	18	3.1	0.023	0.16
GOTERM_BP_FAT	negative regulation of fat cell differentiation	6	1	0.023	0.16
GOTERM_BP_FAT	response to decreased oxygen levels	18	3.1	0.023	0.16
GOTERM_BP_FAT	response to alcohol	13	2.2	0.023	0.16
GOTERM_BP_FAT	neutrophil chemotaxis	8	1.4	0.023	0.16
GOTERM_BP_FAT	response to fibroblast growth factor	8	1.4	0.023	0.16
GOTERM_BP_FAT	single-organism membrane organization	34	5.9	0.023	0.16
GOTERM_BP_FAT	mitotic cell cycle process	31	5.4	0.023	0.17
GOTERM_BP_FAT	regulation of endothelial cell differentiation	5	0.9	0.024	0.17
GOTERM_BP_FAT	metanephric nephron development	5	0.9	0.024	0.17
GOTERM_BP_FAT	positive regulation of immunoglobulin production	7	1.2	0.024	0.17
GOTERM_BP_FAT	response to stilbenoid	4	0.7	0.024	0.17
GOTERM_BP_FAT	protein refolding	4	0.7	0.024	0.17
GOTERM_BP_FAT	regulation of muscle adaptation	8	1.4	0.024	0.17
GOTERM_BP_FAT	protein depolymerization	9	1.6	0.025	0.17
GOTERM_BP_FAT	glucose homeostasis	16	2.8	0.025	0.18
GOTERM_BP_FAT	positive regulation of protein binding	8	1.4	0.025	0.18
GOTERM_BP_FAT	phospholipid metabolic process	19	3.3	0.025	0.18
GOTERM_BP_FAT	regulation of hematopoietic progenitor cell differentiation	5	0.9	0.025	0.18
GOTERM_BP_FAT	carbohydrate homeostasis	16	2.8	0.026	0.18
GOTERM_BP_FAT	regulation of hemopoiesis	22	3.8	0.026	0.18
GOTERM_BP_FAT	lipid localization	22	3.8	0.026	0.18
GOTERM_BP_FAT	proteolysis	64	11.1	0.026	0.18
GOTERM_BP_FAT	epithelium development	51	8.8	0.026	0.18
GOTERM_BP_FAT	negative regulation of cellular response to growth factor stimulus	11	1.9	0.026	0.18
GOTERM_BP_FAT	branching morphogenesis of an epithelial tube	11	1.9	0.026	0.18
GOTERM_BP_FAT	regulation of vasoconstriction	7	1.2	0.026	0.18
GOTERM_BP_FAT	cellular response to insulin stimulus	13	2.2	0.027	0.18
GOTERM_BP_FAT	regulation of macrophage derived foam cell differentiation	4	0.7	0.027	0.18
GOTERM_BP_FAT	protein localization to cell junction	4	0.7	0.027	0.18
GOTERM_BP_FAT	positive regulation of mesonephros development	4	0.7	0.027	0.18
GOTERM_BP_FAT	spindle assembly involved in meiosis	3	0.5	0.027	0.18
GOTERM_BP_FAT	modulation of age-related behavioral decline	3	0.5	0.027	0.18
GOTERM_BP_FAT	ion transport	61	10.6	0.027	0.18
GOTERM_BP_FAT	cell junction organization	16	2.8	0.027	0.18
GOTERM_BP_FAT	cytosolic calcium ion transport	12	2.1	0.027	0.18
GOTERM_BP_FAT	renal system development	18	3.1	0.027	0.18
GOTERM_BP_FAT	positive regulation of ERK1 and ERK2 cascade	13	2.2	0.027	0.18
GOTERM_BP_FAT	positive regulation of hemopoiesis	14	2.4	0.027	0.19
GOTERM_BP_FAT	response to ischemia	6	1	0.027	0.19
GOTERM_BP_FAT	macromolecule catabolic process	49	8.5	0.027	0.19
GOTERM_BP_FAT	calcineurin-NFAT signaling cascade	5	0.9	0.027	0.19
GOTERM_BP_FAT	intracellular lipid transport	5	0.9	0.027	0.19
GOTERM_BP_FAT	regulation of calcineurin-NFAT signaling cascade	5	0.9	0.027	0.19
GOTERM_BP_FAT	positive regulation of interleukin-10 production	5	0.9	0.027	0.19
GOTERM_BP_FAT	regulation of neural precursor cell proliferation	9	1.6	0.028	0.19
GOTERM_BP_FAT	erythrocyte homeostasis	10	1.7	0.028	0.19
GOTERM_BP_FAT	regulation of calcium ion transmembrane transport	11	1.9	0.028	0.19
GOTERM_BP_FAT	epithelial cell migration	16	2.8	0.028	0.19
GOTERM_BP_FAT	protein secretion	20	3.5	0.028	0.19
GOTERM_BP_FAT	cell-cell junction organization	15	2.6	0.028	0.19
GOTERM_BP_FAT	calcium ion transmembrane transport	16	2.8	0.028	0.19
GOTERM_BP_FAT	protein localization to cell periphery	18	3.1	0.028	0.19
GOTERM_BP_FAT	regulation of developmental growth	19	3.3	0.029	0.19
GOTERM_BP_FAT	nephron tubule morphogenesis	7	1.2	0.029	0.19
GOTERM_BP_FAT	reactive nitrogen species metabolic process	7	1.2	0.029	0.19
GOTERM_BP_FAT	CD4-positive, alpha-beta T cell proliferation	4	0.7	0.03	0.2
GOTERM_BP_FAT	RIG-I signaling pathway	4	0.7	0.03	0.2
GOTERM_BP_FAT	CD4-positive, alpha-beta T cell cytokine production	4	0.7	0.03	0.2
GOTERM_BP_FAT	positive regulation of T cell cytokine production	4	0.7	0.03	0.2
GOTERM_BP_FAT	protein autophosphorylation	13	2.2	0.03	0.2
GOTERM_BP_FAT	epithelium migration	16	2.8	0.03	0.2
GOTERM_BP_FAT	positive regulation of transmembrane transport	12	2.1	0.03	0.2
GOTERM_BP_FAT	calcium-mediated signaling	12	2.1	0.03	0.2
GOTERM_BP_FAT	hexose metabolic process	14	2.4	0.03	0.2
GOTERM_BP_FAT	protein localization to membrane	26	4.5	0.03	0.2
GOTERM_BP_FAT	cellular protein localization	67	11.6	0.031	0.2
GOTERM_BP_FAT	epithelial cell apoptotic process	10	1.7	0.031	0.2
GOTERM_BP_FAT	negative regulation of T cell activation	9	1.6	0.031	0.2
GOTERM_BP_FAT	cellular response to peptide hormone stimulus	16	2.8	0.031	0.2
GOTERM_BP_FAT	organic hydroxy compound metabolic process	23	4	0.031	0.2
GOTERM_BP_FAT	neurogenesis	67	11.6	0.031	0.2
GOTERM_BP_FAT	negative regulation of macromolecule biosynthetic process	62	10.7	0.031	0.21
GOTERM_BP_FAT	antimicrobial humoral response	12	2.1	0.031	0.21
GOTERM_BP_FAT	adherens junction organization	9	1.6	0.032	0.21
GOTERM_BP_FAT	regulation of cell adhesion molecule production	3	0.5	0.032	0.21
GOTERM_BP_FAT	regulation of skeletal muscle satellite cell proliferation	3	0.5	0.032	0.21
GOTERM_BP_FAT	negative regulation of glial cell apoptotic process	3	0.5	0.032	0.21
GOTERM_BP_FAT	regulation of CD4-positive, alpha-beta T cell proliferation	4	0.7	0.033	0.21
GOTERM_BP_FAT	I-kappaB kinase/NF-kappaB signaling	13	2.2	0.033	0.22
GOTERM_BP_FAT	cellular macromolecule localization	67	11.6	0.033	0.22
GOTERM_BP_FAT	cation transport	45	7.8	0.033	0.22
GOTERM_BP_FAT	rhythmic process	19	3.3	0.033	0.22
GOTERM_BP_FAT	positive regulation of cation channel activity	7	1.2	0.034	0.22
GOTERM_BP_FAT	tube development	30	5.2	0.034	0.22
GOTERM_BP_FAT	calcineurin-mediated signaling	5	0.9	0.034	0.22
GOTERM_BP_FAT	response to heat	8	1.4	0.034	0.22
GOTERM_BP_FAT	morphogenesis of a branching epithelium	12	2.1	0.034	0.22
GOTERM_BP_FAT	epithelial tube morphogenesis	18	3.1	0.034	0.22
GOTERM_BP_FAT	regulation of catabolic process	34	5.9	0.034	0.22
GOTERM_BP_FAT	regulation of ATPase activity	6	1	0.034	0.22
GOTERM_BP_FAT	adenylate cyclase-activating G-protein coupled receptor signaling pathway	9	1.6	0.034	0.22
GOTERM_BP_FAT	regulation of apoptotic signaling pathway	20	3.5	0.035	0.22
GOTERM_BP_FAT	carbohydrate derivative catabolic process	10	1.7	0.035	0.22
GOTERM_BP_FAT	positive regulation of endopeptidase activity	10	1.7	0.035	0.22
GOTERM_BP_FAT	somite development	7	1.2	0.035	0.23
GOTERM_BP_FAT	ameboidal-type cell migration	20	3.5	0.036	0.23
GOTERM_BP_FAT	negative regulation of secretion by cell	11	1.9	0.036	0.23
GOTERM_BP_FAT	regulation of mesonephros development	4	0.7	0.036	0.23
GOTERM_BP_FAT	regulation of gliogenesis	10	1.7	0.036	0.23
GOTERM_BP_FAT	regulation of plasma lipoprotein particle levels	6	1	0.036	0.23
GOTERM_BP_FAT	collagen catabolic process	5	0.9	0.036	0.23
GOTERM_BP_FAT	negative regulation of alpha-beta T cell activation	5	0.9	0.036	0.23
GOTERM_BP_FAT	programmed necrotic cell death	5	0.9	0.036	0.23
GOTERM_BP_FAT	vascular endothelial growth factor receptor signaling pathway	5	0.9	0.036	0.23
GOTERM_BP_FAT	response to tumor cell	5	0.9	0.036	0.23
GOTERM_BP_FAT	renal tubule morphogenesis	7	1.2	0.037	0.23
GOTERM_BP_FAT	lipid storage	7	1.2	0.037	0.23
GOTERM_BP_FAT	positive regulation of intracellular protein transport	10	1.7	0.037	0.24
GOTERM_BP_FAT	negative regulation of cellular macromolecule biosynthetic process	60	10.4	0.038	0.24
GOTERM_BP_FAT	cellular localization	100	17.3	0.038	0.24
GOTERM_BP_FAT	toll-like receptor 7 signaling pathway	3	0.5	0.038	0.24
GOTERM_BP_FAT	skeletal muscle satellite cell proliferation	3	0.5	0.038	0.24
GOTERM_BP_FAT	regulation of oligodendrocyte progenitor proliferation	3	0.5	0.038	0.24
GOTERM_BP_FAT	regulation of T-helper 2 cell cytokine production	3	0.5	0.038	0.24
GOTERM_BP_FAT	regulation of carbohydrate catabolic process	6	1	0.038	0.24
GOTERM_BP_FAT	regulation of protein complex assembly	23	4	0.038	0.24
GOTERM_BP_FAT	energy derivation by oxidation of organic compounds	15	2.6	0.038	0.24
GOTERM_BP_FAT	multicellular organismal catabolic process	5	0.9	0.039	0.24
GOTERM_BP_FAT	establishment of endothelial barrier	5	0.9	0.039	0.24
GOTERM_BP_FAT	response to protozoan	5	0.9	0.039	0.24
GOTERM_BP_FAT	cellular response to alkaloid	5	0.9	0.039	0.24
GOTERM_BP_FAT	metal ion transport	35	6.1	0.039	0.24
GOTERM_BP_FAT	response to lipoprotein particle	4	0.7	0.039	0.24
GOTERM_BP_FAT	synapse maturation	4	0.7	0.039	0.24
GOTERM_BP_FAT	ossification involved in bone maturation	4	0.7	0.039	0.24
GOTERM_BP_FAT	cellular response to lipoprotein particle stimulus	4	0.7	0.039	0.24
GOTERM_BP_FAT	leukocyte migration involved in inflammatory response	4	0.7	0.039	0.24
GOTERM_BP_FAT	signal transduction by p53 class mediator	9	1.6	0.039	0.25
GOTERM_BP_FAT	adaptive immune response based on somatic recombination of immune receptors built from immunoglobulin superfamily domains	23	4	0.04	0.25
GOTERM_BP_FAT	regulation of protein complex disassembly	8	1.4	0.041	0.26
GOTERM_BP_FAT	cell cycle G1/S phase transition	13	2.2	0.041	0.26
GOTERM_BP_FAT	response to reactive oxygen species	13	2.2	0.041	0.26
GOTERM_BP_FAT	macrophage cytokine production	5	0.9	0.041	0.26
GOTERM_BP_FAT	calcium ion transport into cytosol	11	1.9	0.041	0.26
GOTERM_BP_FAT	negative regulation of neuron apoptotic process	11	1.9	0.041	0.26
GOTERM_BP_FAT	zymogen activation	7	1.2	0.042	0.26
GOTERM_BP_FAT	mitotic cytokinesis	6	1	0.042	0.26
GOTERM_BP_FAT	positive regulation of protein import into nucleus	6	1	0.042	0.26
GOTERM_BP_FAT	fibroblast proliferation	9	1.6	0.042	0.26
GOTERM_BP_FAT	regulation of actin filament-based process	19	3.3	0.042	0.26
GOTERM_BP_FAT	artery development	8	1.4	0.043	0.26
GOTERM_BP_FAT	positive regulation of glial cell proliferation	4	0.7	0.043	0.26
GOTERM_BP_FAT	regulation of lipopolysaccharide-mediated signaling pathway	4	0.7	0.043	0.26
GOTERM_BP_FAT	regulation of immune response to tumor cell	4	0.7	0.043	0.26
GOTERM_BP_FAT	glomerulus vasculature development	4	0.7	0.043	0.26
GOTERM_BP_FAT	negative regulation of cellular biosynthetic process	63	10.9	0.043	0.26
GOTERM_BP_FAT	positive regulation of nucleobase-containing compound metabolic process	68	11.8	0.043	0.26
GOTERM_BP_FAT	generation of neurons	62	10.7	0.043	0.26
GOTERM_BP_FAT	glial cell differentiation	14	2.4	0.043	0.26
GOTERM_BP_FAT	negative regulation of lymphocyte activation	10	1.7	0.043	0.26
GOTERM_BP_FAT	nucleotide metabolic process	26	4.5	0.043	0.26
GOTERM_BP_FAT	regulation of mitotic cell cycle phase transition	16	2.8	0.044	0.26
GOTERM_BP_FAT	protein homooligomerization	11	1.9	0.044	0.26
GOTERM_BP_FAT	cellular response to oxidative stress	15	2.6	0.044	0.26
GOTERM_BP_FAT	regulation of supramolecular fiber organization	18	3.1	0.044	0.26
GOTERM_BP_FAT	negative regulation of blood coagulation	5	0.9	0.044	0.26
GOTERM_BP_FAT	developmental growth	32	5.5	0.044	0.26
GOTERM_BP_FAT	cell adhesion molecule production	3	0.5	0.044	0.26
GOTERM_BP_FAT	negative regulation of long-term synaptic potentiation	3	0.5	0.044	0.26
GOTERM_BP_FAT	regulation of nephron tubule epithelial cell differentiation	3	0.5	0.044	0.26
GOTERM_BP_FAT	cytolysis in other organism	3	0.5	0.044	0.26
GOTERM_BP_FAT	leukotriene biosynthetic process	3	0.5	0.044	0.26
GOTERM_BP_FAT	skeletal muscle tissue growth	3	0.5	0.044	0.26
GOTERM_BP_FAT	regulation of interleukin-1 production	8	1.4	0.044	0.27
GOTERM_BP_FAT	cell-matrix adhesion	12	2.1	0.044	0.27
GOTERM_BP_FAT	regulation of autophagy	15	2.6	0.045	0.27
GOTERM_BP_FAT	reactive oxygen species metabolic process	15	2.6	0.045	0.27
GOTERM_BP_FAT	organelle fission	24	4.2	0.045	0.27
GOTERM_BP_FAT	regulation of reactive oxygen species metabolic process	12	2.1	0.045	0.27
GOTERM_BP_FAT	axon guidance	13	2.2	0.045	0.27
GOTERM_BP_FAT	regulation of growth	29	5	0.046	0.27
GOTERM_BP_FAT	bone mineralization	8	1.4	0.046	0.27
GOTERM_BP_FAT	JAK-STAT cascade	11	1.9	0.046	0.27
GOTERM_BP_FAT	bone maturation	4	0.7	0.046	0.28
GOTERM_BP_FAT	surfactant homeostasis	4	0.7	0.046	0.28
GOTERM_BP_FAT	synaptic transmission, cholinergic	4	0.7	0.046	0.28
GOTERM_BP_FAT	ureteric bud morphogenesis	6	1	0.046	0.28
GOTERM_BP_FAT	regeneration	12	2.1	0.047	0.28
GOTERM_BP_FAT	neuron projection guidance	13	2.2	0.047	0.28
GOTERM_BP_FAT	eating behavior	5	0.9	0.047	0.28
GOTERM_BP_FAT	positive regulation of embryonic development	5	0.9	0.047	0.28
GOTERM_BP_FAT	positive regulation of nitric oxide biosynthetic process	5	0.9	0.047	0.28
GOTERM_BP_FAT	cell migration involved in sprouting angiogenesis	5	0.9	0.047	0.28
GOTERM_BP_FAT	negative regulation of hemostasis	5	0.9	0.047	0.28
GOTERM_BP_FAT	tube morphogenesis	19	3.3	0.047	0.28
GOTERM_BP_FAT	positive regulation of apoptotic signaling pathway	11	1.9	0.047	0.28
GOTERM_BP_FAT	regulation of amine transport	8	1.4	0.048	0.28
GOTERM_BP_FAT	nucleoside phosphate metabolic process	26	4.5	0.048	0.28
GOTERM_BP_FAT	monocarboxylic acid metabolic process	28	4.8	0.048	0.28
GOTERM_BP_FAT	generation of precursor metabolites and energy	19	3.3	0.048	0.28
GOTERM_BP_FAT	peptide secretion	21	3.6	0.048	0.28
GOTERM_BP_FAT	regulation of protein secretion	16	2.8	0.048	0.28
GOTERM_BP_FAT	positive regulation of cell development	28	4.8	0.049	0.28
GOTERM_BP_FAT	aorta development	6	1	0.049	0.28
GOTERM_BP_FAT	negative regulation of tumor necrosis factor superfamily cytokine production	6	1	0.049	0.28
GOTERM_BP_FAT	morphogenesis of an epithelium	24	4.2	0.049	0.29
GOTERM_BP_FAT	regulation of blood coagulation	7	1.2	0.049	0.29
GOTERM_BP_FAT	positive regulation of phagocytosis	7	1.2	0.049	0.29
GOTERM_BP_FAT	positive regulation of nucleic acid-templated transcription	57	9.9	0.049	0.29
GOTERM_BP_FAT	positive regulation of transcription, DNA-templated	57	9.9	0.049	0.29
GOTERM_BP_FAT	protein polymerization	15	2.6	0.049	0.29
GOTERM_BP_FAT	negative regulation of coagulation	5	0.9	0.049	0.29
GOTERM_BP_FAT	inositol phosphate-mediated signaling	5	0.9	0.049	0.29
GOTERM_BP_FAT	cellular protein complex disassembly	9	1.6	0.05	0.29
GOTERM_BP_FAT	negative regulation of peptidase activity	13	2.2	0.05	0.29
GOTERM_BP_FAT	kidney vasculature development	4	0.7	0.05	0.29
GOTERM_BP_FAT	renal system vasculature development	4	0.7	0.05	0.29
GOTERM_BP_FAT	protein ADP-ribosylation	4	0.7	0.05	0.29
GOTERM_BP_FAT	positive regulation of oxidative phosphorylation	3	0.5	0.05	0.29
GOTERM_BP_FAT	positive regulation of glomerulus development	3	0.5	0.05	0.29
GOTERM_BP_FAT	negative regulation of platelet-derived growth factor receptor signaling pathway	3	0.5	0.05	0.29
GOTERM_BP_FAT	mesonephric tubule formation	3	0.5	0.05	0.29
GOTERM_BP_FAT	response to wounding	26	4.5	0.051	0.29
GOTERM_BP_FAT	nucleobase-containing small molecule metabolic process	27	4.7	0.051	0.29
GOTERM_BP_FAT	positive regulation of cell cycle	17	2.9	0.051	0.29
GOTERM_BP_FAT	negative regulation of striated muscle tissue development	6	1	0.051	0.29
GOTERM_BP_FAT	feeding behavior	8	1.4	0.051	0.29
GOTERM_BP_FAT	regulation of interleukin-1 beta production	7	1.2	0.051	0.29
GOTERM_BP_FAT	positive regulation of mitotic cell cycle phase transition	7	1.2	0.051	0.29
GOTERM_BP_FAT	cholesterol homeostasis	7	1.2	0.051	0.29
GOTERM_BP_FAT	cellular lipid metabolic process	40	6.9	0.051	0.29
GOTERM_BP_FAT	glucose metabolic process	12	2.1	0.051	0.29
GOTERM_BP_FAT	cell-cell signaling involved in metanephros development	2	0.3	0.052	0.29
GOTERM_BP_FAT	positive regulation of mitotic cell cycle, embryonic	2	0.3	0.052	0.29
GOTERM_BP_FAT	regulation of lipoprotein lipid oxidation	2	0.3	0.052	0.29
GOTERM_BP_FAT	canonical Wnt signaling pathway involved in metanephric kidney development	2	0.3	0.052	0.29
GOTERM_BP_FAT	meiotic G2/MI transition	2	0.3	0.052	0.29
GOTERM_BP_FAT	cell-cell signaling involved in kidney development	2	0.3	0.052	0.29
GOTERM_BP_FAT	Wnt signaling pathway involved in kidney development	2	0.3	0.052	0.29
GOTERM_BP_FAT	transmembrane receptor protein serine/threonine kinase signaling pathway	18	3.1	0.052	0.29
GOTERM_BP_FAT	neuron recognition	5	0.9	0.052	0.3
GOTERM_BP_FAT	positive regulation of nitric oxide metabolic process	5	0.9	0.052	0.3
GOTERM_BP_FAT	negative regulation of DNA binding	5	0.9	0.052	0.3
GOTERM_BP_FAT	negative regulation of G-protein coupled receptor protein signaling pathway	5	0.9	0.052	0.3
GOTERM_BP_FAT	endomembrane system organization	29	5	0.053	0.3
GOTERM_BP_FAT	regulation of actin cytoskeleton organization	17	2.9	0.053	0.3
GOTERM_BP_FAT	positive regulation of cysteine-type endopeptidase activity	9	1.6	0.053	0.3
GOTERM_BP_FAT	cell morphogenesis	41	7.1	0.053	0.3
GOTERM_BP_FAT	regulation of hemostasis	7	1.2	0.053	0.3
GOTERM_BP_FAT	sterol homeostasis	7	1.2	0.053	0.3
GOTERM_BP_FAT	negative regulation of epithelial cell apoptotic process	6	1	0.053	0.3
GOTERM_BP_FAT	negative regulation of nervous system development	17	2.9	0.053	0.3
GOTERM_BP_FAT	positive regulation of RNA biosynthetic process	57	9.9	0.054	0.3
GOTERM_BP_FAT	positive regulation of toll-like receptor signaling pathway	4	0.7	0.054	0.3
GOTERM_BP_FAT	negative regulation of myoblast differentiation	4	0.7	0.054	0.3
GOTERM_BP_FAT	chemical homeostasis within a tissue	4	0.7	0.054	0.3
GOTERM_BP_FAT	positive regulation of protein targeting to membrane	4	0.7	0.054	0.3
GOTERM_BP_FAT	negative regulation of leukocyte cell-cell adhesion	9	1.6	0.054	0.3
GOTERM_BP_FAT	response to retinoic acid	8	1.4	0.055	0.3
GOTERM_BP_FAT	multicellular organismal macromolecule metabolic process	8	1.4	0.055	0.3
GOTERM_BP_FAT	regulation of epithelial cell apoptotic process	8	1.4	0.055	0.3
GOTERM_BP_FAT	collagen metabolic process	8	1.4	0.055	0.3
GOTERM_BP_FAT	nervous system development	85	14.7	0.055	0.3
GOTERM_BP_FAT	regulation of ion transmembrane transporter activity	14	2.4	0.055	0.31
GOTERM_BP_FAT	regulation of B cell mediated immunity	7	1.2	0.055	0.31
GOTERM_BP_FAT	regulation of immunoglobulin mediated immune response	7	1.2	0.055	0.31
GOTERM_BP_FAT	positive regulation of lipid metabolic process	11	1.9	0.055	0.31
GOTERM_BP_FAT	negative regulation of muscle organ development	6	1	0.056	0.31
GOTERM_BP_FAT	mesonephric tubule morphogenesis	6	1	0.056	0.31
GOTERM_BP_FAT	fibroblast growth factor receptor signaling pathway	6	1	0.056	0.31
GOTERM_BP_FAT	response to fungus	6	1	0.056	0.31
GOTERM_BP_FAT	acid secretion	8	1.4	0.056	0.31
GOTERM_BP_FAT	regulation of G-protein coupled receptor protein signaling pathway	8	1.4	0.056	0.31
GOTERM_BP_FAT	regulation of cell cycle process	27	4.7	0.056	0.31
GOTERM_BP_FAT	positive regulation of endocytosis	11	1.9	0.057	0.31
GOTERM_BP_FAT	positive regulation of macrophage derived foam cell differentiation	3	0.5	0.057	0.31
GOTERM_BP_FAT	regulation of coagulation	7	1.2	0.057	0.31
GOTERM_BP_FAT	regulation of secretion by cell	28	4.8	0.057	0.32
GOTERM_BP_FAT	response to insulin	14	2.4	0.058	0.32
GOTERM_BP_FAT	organ growth	11	1.9	0.058	0.32
GOTERM_BP_FAT	negative regulation of muscle tissue development	6	1	0.058	0.32
GOTERM_BP_FAT	negative regulation of endothelial cell migration	5	0.9	0.058	0.32
GOTERM_BP_FAT	positive regulation of phospholipid metabolic process	5	0.9	0.058	0.32
GOTERM_BP_FAT	regulation of response to tumor cell	4	0.7	0.058	0.32
GOTERM_BP_FAT	relaxation of muscle	4	0.7	0.058	0.32
GOTERM_BP_FAT	regulation of wound healing	10	1.7	0.059	0.32
GOTERM_BP_FAT	regulation of JAK-STAT cascade	10	1.7	0.059	0.32
GOTERM_BP_FAT	multicellular organism metabolic process	9	1.6	0.059	0.32
GOTERM_BP_FAT	fatty acid metabolic process	20	3.5	0.059	0.32
GOTERM_BP_FAT	macrophage activation	7	1.2	0.06	0.32
GOTERM_BP_FAT	macromolecular complex disassembly	11	1.9	0.06	0.32
GOTERM_BP_FAT	disruption of cells of other organism	8	1.4	0.06	0.33
GOTERM_BP_FAT	killing of cells of other organism	8	1.4	0.06	0.33
GOTERM_BP_FAT	growth	39	6.7	0.06	0.33
GOTERM_BP_FAT	biomineral tissue development	10	1.7	0.061	0.33
GOTERM_BP_FAT	pyridine-containing compound metabolic process	10	1.7	0.061	0.33
GOTERM_BP_FAT	cellular carbohydrate biosynthetic process	6	1	0.061	0.33
GOTERM_BP_FAT	negative regulation of wound healing	6	1	0.061	0.33
GOTERM_BP_FAT	regulation of CD4-positive, alpha-beta T cell activation	6	1	0.061	0.33
GOTERM_BP_FAT	cell junction assembly	13	2.2	0.061	0.33
GOTERM_BP_FAT	positive regulation of cysteine-type endopeptidase activity involved in apoptotic process	8	1.4	0.062	0.34
GOTERM_BP_FAT	regulation of vascular endothelial growth factor production	4	0.7	0.063	0.34
GOTERM_BP_FAT	regulation of oxidative phosphorylation	4	0.7	0.063	0.34
GOTERM_BP_FAT	negative regulation of biosynthetic process	63	10.9	0.063	0.34
GOTERM_BP_FAT	urogenital system development	18	3.1	0.063	0.34
GOTERM_BP_FAT	endothelial cell development	6	1	0.064	0.34
GOTERM_BP_FAT	cell fate commitment	14	2.4	0.064	0.34
GOTERM_BP_FAT	nucleotide phosphorylation	7	1.2	0.064	0.34
GOTERM_BP_FAT	negative regulation of endopeptidase activity	10	1.7	0.064	0.34
GOTERM_BP_FAT	regulation of DNA binding	8	1.4	0.064	0.34
GOTERM_BP_FAT	amine transport	8	1.4	0.064	0.34
GOTERM_BP_FAT	regulation of glial cell apoptotic process	3	0.5	0.064	0.34
GOTERM_BP_FAT	negative regulation of cell migration involved in sprouting angiogenesis	3	0.5	0.064	0.34
GOTERM_BP_FAT	regulation of T cell chemotaxis	3	0.5	0.064	0.34
GOTERM_BP_FAT	regulation of dendritic spine maintenance	3	0.5	0.064	0.34
GOTERM_BP_FAT	single-organism catabolic process	36	6.2	0.065	0.34
GOTERM_BP_FAT	thymus development	5	0.9	0.065	0.34
GOTERM_BP_FAT	positive regulation of muscle contraction	5	0.9	0.065	0.34
GOTERM_BP_FAT	positive regulation of cytokine-mediated signaling pathway	5	0.9	0.065	0.34
GOTERM_BP_FAT	regulation of long-term synaptic potentiation	5	0.9	0.065	0.34
GOTERM_BP_FAT	aging	17	2.9	0.065	0.34
GOTERM_BP_FAT	protein maturation	16	2.8	0.065	0.34
GOTERM_BP_FAT	regulation of carbohydrate metabolic process	11	1.9	0.066	0.35
GOTERM_BP_FAT	phospholipid biosynthetic process	10	1.7	0.066	0.35
GOTERM_BP_FAT	protein modification by small protein conjugation	31	5.4	0.066	0.35
GOTERM_BP_FAT	regulation of sprouting angiogenesis	6	1	0.066	0.35
GOTERM_BP_FAT	response to fatty acid	7	1.2	0.066	0.35
GOTERM_BP_FAT	regulation of BMP signaling pathway	7	1.2	0.066	0.35
GOTERM_BP_FAT	morphogenesis of a branching structure	12	2.1	0.066	0.35
GOTERM_BP_FAT	carboxylic acid transport	16	2.8	0.067	0.35
GOTERM_BP_FAT	adult behavior	10	1.7	0.067	0.35
GOTERM_BP_FAT	positive regulation of ATP metabolic process	5	0.9	0.068	0.36
GOTERM_BP_FAT	regulation of actin filament depolymerization	5	0.9	0.068	0.36
GOTERM_BP_FAT	regulation of phagocytosis	8	1.4	0.068	0.36
GOTERM_BP_FAT	protein targeting to membrane	8	1.4	0.068	0.36
GOTERM_BP_FAT	regulation of STAT cascade	10	1.7	0.071	0.37
GOTERM_BP_FAT	ureteric bud development	7	1.2	0.071	0.37
GOTERM_BP_FAT	triglyceride metabolic process	7	1.2	0.071	0.37
GOTERM_BP_FAT	organic acid transport	16	2.8	0.071	0.37
GOTERM_BP_FAT	regulation of transmembrane transporter activity	14	2.4	0.071	0.37
GOTERM_BP_FAT	organic hydroxy compound transport	14	2.4	0.071	0.37
GOTERM_BP_FAT	regulation of cell-cell adhesion mediated by cadherin	3	0.5	0.072	0.37
GOTERM_BP_FAT	immunological synapse formation	3	0.5	0.072	0.37
GOTERM_BP_FAT	otic vesicle development	3	0.5	0.072	0.37
GOTERM_BP_FAT	adult heart development	3	0.5	0.072	0.37
GOTERM_BP_FAT	metanephric glomerulus development	3	0.5	0.072	0.37
GOTERM_BP_FAT	positive regulation of endothelial cell chemotaxis	3	0.5	0.072	0.37
GOTERM_BP_FAT	metanephric nephron tubule development	3	0.5	0.072	0.37
GOTERM_BP_FAT	regulation of amino acid transport	5	0.9	0.072	0.37
GOTERM_BP_FAT	amyloid precursor protein catabolic process	5	0.9	0.072	0.37
GOTERM_BP_FAT	response to cadmium ion	5	0.9	0.072	0.37
GOTERM_BP_FAT	vascular endothelial growth factor signaling pathway	4	0.7	0.072	0.37
GOTERM_BP_FAT	negative regulation of CD4-positive, alpha-beta T cell activation	4	0.7	0.072	0.37
GOTERM_BP_FAT	bone growth	4	0.7	0.072	0.37
GOTERM_BP_FAT	negative regulation of toll-like receptor signaling pathway	4	0.7	0.072	0.37
GOTERM_BP_FAT	regulation of long-term neuronal synaptic plasticity	4	0.7	0.072	0.37
GOTERM_BP_FAT	nitric oxide biosynthetic process	6	1	0.072	0.37
GOTERM_BP_FAT	negative regulation of protein polymerization	6	1	0.072	0.37
GOTERM_BP_FAT	animal organ regeneration	6	1	0.072	0.37
GOTERM_BP_FAT	STAT cascade	11	1.9	0.072	0.37
GOTERM_BP_FAT	cellular lipid catabolic process	12	2.1	0.072	0.37
GOTERM_BP_FAT	regulation of stress-activated protein kinase signaling cascade	12	2.1	0.072	0.37
GOTERM_BP_FAT	renal system process	8	1.4	0.073	0.37
GOTERM_BP_FAT	cellular response to acid chemical	15	2.6	0.073	0.37
GOTERM_BP_FAT	calcium ion transmembrane import into cytosol	9	1.6	0.074	0.38
GOTERM_BP_FAT	calcium ion import into cytosol	9	1.6	0.074	0.38
GOTERM_BP_FAT	monosaccharide metabolic process	14	2.4	0.074	0.38
GOTERM_BP_FAT	regulation of release of sequestered calcium ion into cytosol	6	1	0.075	0.38
GOTERM_BP_FAT	regulation of plasma membrane organization	8	1.4	0.075	0.38
GOTERM_BP_FAT	neuron projection development	39	6.7	0.075	0.38
GOTERM_BP_FAT	positive regulation of interleukin-8 production	5	0.9	0.075	0.38
GOTERM_BP_FAT	regulation of endothelial cell apoptotic process	5	0.9	0.075	0.38
GOTERM_BP_FAT	cell cycle process	42	7.3	0.075	0.38
GOTERM_BP_FAT	peptidyl-amino acid modification	42	7.3	0.075	0.38
GOTERM_BP_FAT	protein ubiquitination	29	5	0.075	0.38
GOTERM_BP_FAT	positive regulation of endothelial cell migration	7	1.2	0.076	0.38
GOTERM_BP_FAT	cardiac muscle thin filament assembly	2	0.3	0.076	0.38
GOTERM_BP_FAT	regulation of skeletal muscle contraction by chemo-mechanical energy conversion	2	0.3	0.076	0.38
GOTERM_BP_FAT	regulation of endocannabinoid signaling pathway	2	0.3	0.076	0.38
GOTERM_BP_FAT	regulation of immune complex clearance by monocytes and macrophages	2	0.3	0.076	0.38
GOTERM_BP_FAT	immune complex clearance by monocytes and macrophages	2	0.3	0.076	0.38
GOTERM_BP_FAT	positive regulation of immune complex clearance by monocytes and macrophages	2	0.3	0.076	0.38
GOTERM_BP_FAT	response to linoleic acid	2	0.3	0.076	0.38
GOTERM_BP_FAT	regulation of the force of skeletal muscle contraction	2	0.3	0.076	0.38
GOTERM_BP_FAT	regulation of fast-twitch skeletal muscle fiber contraction	2	0.3	0.076	0.38
GOTERM_BP_FAT	antigen processing and presentation of endogenous peptide antigen via MHC class I via ER pathway, TAP-dependent	2	0.3	0.076	0.38
GOTERM_BP_FAT	sarcomerogenesis	2	0.3	0.076	0.38
GOTERM_BP_FAT	positive regulation of fast-twitch skeletal muscle fiber contraction	2	0.3	0.076	0.38
GOTERM_BP_FAT	regulation of type III interferon production	2	0.3	0.076	0.38
GOTERM_BP_FAT	cellular response to hydrogen sulfide	2	0.3	0.076	0.38
GOTERM_BP_FAT	type III interferon production	2	0.3	0.076	0.38
GOTERM_BP_FAT	attachment of spindle microtubules to kinetochore	4	0.7	0.076	0.38
GOTERM_BP_FAT	negative regulation of cell-matrix adhesion	4	0.7	0.076	0.38
GOTERM_BP_FAT	regulation of protein kinase B signaling	10	1.7	0.076	0.38
GOTERM_BP_FAT	cell-cell adhesion via plasma-membrane adhesion molecules	13	2.2	0.077	0.38
GOTERM_BP_FAT	learning or memory	15	2.6	0.077	0.39
GOTERM_BP_FAT	regulation of lipase activity	6	1	0.078	0.39
GOTERM_BP_FAT	nitric oxide metabolic process	6	1	0.078	0.39
GOTERM_BP_FAT	positive regulation of interferon-gamma production	6	1	0.078	0.39
GOTERM_BP_FAT	intrinsic apoptotic signaling pathway by p53 class mediator	6	1	0.078	0.39
GOTERM_BP_FAT	regulation of immunoglobulin production	7	1.2	0.079	0.39
GOTERM_BP_FAT	cellular response to nerve growth factor stimulus	5	0.9	0.079	0.39
GOTERM_BP_FAT	regulation of ion homeostasis	12	2.1	0.079	0.39
GOTERM_BP_FAT	negative regulation of secretion	11	1.9	0.079	0.39
GOTERM_BP_FAT	regulation of glomerulus development	3	0.5	0.079	0.39
GOTERM_BP_FAT	adhesion of symbiont to host	3	0.5	0.079	0.39
GOTERM_BP_FAT	pseudopodium assembly	3	0.5	0.079	0.39
GOTERM_BP_FAT	release of sequestered calcium ion into cytosol by sarcoplasmic reticulum	3	0.5	0.079	0.39
GOTERM_BP_FAT	positive regulation of type 2 immune response	3	0.5	0.079	0.39
GOTERM_BP_FAT	negative regulation of kidney development	3	0.5	0.079	0.39
GOTERM_BP_FAT	glycoprotein metabolic process	17	2.9	0.08	0.4
GOTERM_BP_FAT	cell-substrate adhesion	16	2.8	0.08	0.4
GOTERM_BP_FAT	cofactor metabolic process	19	3.3	0.08	0.4
GOTERM_BP_FAT	positive regulation of RNA metabolic process	58	10	0.08	0.4
GOTERM_BP_FAT	ventricular septum development	6	1	0.081	0.4
GOTERM_BP_FAT	regulation of body fluid levels	17	2.9	0.081	0.4
GOTERM_BP_FAT	mesonephric epithelium development	7	1.2	0.081	0.4
GOTERM_BP_FAT	mesonephric tubule development	7	1.2	0.081	0.4
GOTERM_BP_FAT	regulation of NLRP3 inflammasome complex assembly	4	0.7	0.081	0.4
GOTERM_BP_FAT	plasma lipoprotein particle clearance	4	0.7	0.081	0.4
GOTERM_BP_FAT	regulation of cell migration involved in sprouting angiogenesis	4	0.7	0.081	0.4
GOTERM_BP_FAT	hindbrain morphogenesis	5	0.9	0.082	0.4
GOTERM_BP_FAT	actin filament depolymerization	5	0.9	0.082	0.4
GOTERM_BP_FAT	regulation of synapse organization	11	1.9	0.083	0.4
GOTERM_BP_FAT	negative regulation of cell projection organization	11	1.9	0.083	0.4
GOTERM_BP_FAT	response to oxygen levels	18	3.1	0.084	0.41
GOTERM_BP_FAT	positive regulation of striated muscle tissue development	6	1	0.084	0.41
GOTERM_BP_FAT	positive regulation of muscle organ development	6	1	0.084	0.41
GOTERM_BP_FAT	coenzyme metabolic process	16	2.8	0.084	0.41
GOTERM_BP_FAT	polyol metabolic process	7	1.2	0.084	0.41
GOTERM_BP_FAT	response to temperature stimulus	10	1.7	0.084	0.41
GOTERM_BP_FAT	protein localization to organelle	34	5.9	0.085	0.41
GOTERM_BP_FAT	positive regulation of intracellular transport	12	2.1	0.085	0.41
GOTERM_BP_FAT	positive regulation of myotube differentiation	4	0.7	0.086	0.42
GOTERM_BP_FAT	regulation of pathway-restricted SMAD protein phosphorylation	5	0.9	0.086	0.42
GOTERM_BP_FAT	response to nerve growth factor	5	0.9	0.086	0.42
GOTERM_BP_FAT	hindbrain development	10	1.7	0.086	0.42
GOTERM_BP_FAT	regulation of protein localization to plasma membrane	7	1.2	0.087	0.42
GOTERM_BP_FAT	positive regulation of cell cycle process	13	2.2	0.087	0.42
GOTERM_BP_FAT	positive regulation of muscle tissue development	6	1	0.087	0.42
GOTERM_BP_FAT	memory	9	1.6	0.087	0.42
GOTERM_BP_FAT	negative regulation of interleukin-12 production	3	0.5	0.087	0.42
GOTERM_BP_FAT	calcium ion transport from endoplasmic reticulum to cytosol	3	0.5	0.087	0.42
GOTERM_BP_FAT	regulation of dendritic cell cytokine production	3	0.5	0.087	0.42
GOTERM_BP_FAT	mesenchymal to epithelial transition	3	0.5	0.087	0.42
GOTERM_BP_FAT	negative regulation of beta-amyloid formation	3	0.5	0.087	0.42
GOTERM_BP_FAT	negative regulation of platelet activation	3	0.5	0.087	0.42
GOTERM_BP_FAT	meiotic spindle organization	3	0.5	0.087	0.42
GOTERM_BP_FAT	positive regulation of T cell differentiation in thymus	3	0.5	0.087	0.42
GOTERM_BP_FAT	establishment of protein localization to organelle	19	3.3	0.088	0.42
GOTERM_BP_FAT	cholesterol transport	7	1.2	0.089	0.43
GOTERM_BP_FAT	single-organism intracellular transport	31	5.4	0.09	0.43
GOTERM_BP_FAT	regulation of phospholipid metabolic process	6	1	0.09	0.43
GOTERM_BP_FAT	endothelial cell apoptotic process	5	0.9	0.09	0.43
GOTERM_BP_FAT	defense response to fungus	5	0.9	0.09	0.43
GOTERM_BP_FAT	pathway-restricted SMAD protein phosphorylation	5	0.9	0.09	0.43
GOTERM_BP_FAT	negative regulation of MAP kinase activity	5	0.9	0.09	0.43
GOTERM_BP_FAT	regulation of heart contraction	10	1.7	0.09	0.43
GOTERM_BP_FAT	negative regulation of neurogenesis	15	2.6	0.09	0.43
GOTERM_BP_FAT	amide transport	61	10.6	0.09	0.43
GOTERM_BP_FAT	transcription from RNA polymerase II promoter	69	11.9	0.091	0.43
GOTERM_BP_FAT	regulation of protein targeting to membrane	4	0.7	0.091	0.43
GOTERM_BP_FAT	positive regulation of BMP signaling pathway	4	0.7	0.091	0.43
GOTERM_BP_FAT	positive regulation of viral genome replication	4	0.7	0.091	0.43
GOTERM_BP_FAT	positive regulation of lipid kinase activity	4	0.7	0.091	0.43
GOTERM_BP_FAT	positive regulation of autophagy	9	1.6	0.091	0.43
GOTERM_BP_FAT	circadian rhythm	11	1.9	0.092	0.43
GOTERM_BP_FAT	fatty acid transport	7	1.2	0.092	0.43
GOTERM_BP_FAT	muscle hypertrophy	7	1.2	0.092	0.43
GOTERM_BP_FAT	cell projection organization	57	9.9	0.092	0.43
GOTERM_BP_FAT	cell cycle checkpoint	10	1.7	0.092	0.43
GOTERM_BP_FAT	regulation of transporter activity	14	2.4	0.092	0.43
GOTERM_BP_FAT	regulation of nuclear division	12	2.1	0.093	0.44
GOTERM_BP_FAT	positive regulation of viral life cycle	6	1	0.093	0.44
GOTERM_BP_FAT	regulation of cell cycle phase transition	16	2.8	0.093	0.44
GOTERM_BP_FAT	leukocyte differentiation	26	4.5	0.093	0.44
GOTERM_BP_FAT	neuromuscular junction development	5	0.9	0.094	0.44
GOTERM_BP_FAT	regulation of phospholipase activity	5	0.9	0.094	0.44
GOTERM_BP_FAT	behavior	29	5	0.094	0.44
GOTERM_BP_FAT	mesonephros development	7	1.2	0.095	0.44
GOTERM_BP_FAT	negative regulation of fibroblast growth factor receptor signaling pathway	3	0.5	0.095	0.44
GOTERM_BP_FAT	thyroid hormone generation	3	0.5	0.095	0.44
GOTERM_BP_FAT	low-density lipoprotein particle clearance	3	0.5	0.095	0.44
GOTERM_BP_FAT	negative regulation of adherens junction organization	3	0.5	0.095	0.44
GOTERM_BP_FAT	pseudopodium organization	3	0.5	0.095	0.44
GOTERM_BP_FAT	protein localization to kinetochore	3	0.5	0.095	0.44
GOTERM_BP_FAT	negative regulation of leukocyte chemotaxis	3	0.5	0.095	0.44
GOTERM_BP_FAT	anterior/posterior pattern specification	11	1.9	0.096	0.45
GOTERM_BP_FAT	stress-activated protein kinase signaling cascade	13	2.2	0.096	0.45
GOTERM_BP_FAT	regulation of dopamine secretion	4	0.7	0.096	0.45
GOTERM_BP_FAT	regulation of superoxide metabolic process	4	0.7	0.096	0.45
GOTERM_BP_FAT	regulation of homotypic cell-cell adhesion	4	0.7	0.096	0.45
GOTERM_BP_FAT	positive regulation of ATPase activity	4	0.7	0.096	0.45
GOTERM_BP_FAT	neuron differentiation	53	9.2	0.096	0.45
GOTERM_BP_FAT	regulation of bone mineralization	6	1	0.097	0.45
GOTERM_BP_FAT	skeletal muscle cell differentiation	6	1	0.097	0.45
GOTERM_BP_FAT	protein tetramerization	6	1	0.097	0.45
GOTERM_BP_FAT	negative regulation of leukocyte activation	10	1.7	0.097	0.45
GOTERM_BP_FAT	positive regulation of transmembrane receptor protein serine/threonine kinase signaling pathway	7	1.2	0.098	0.45
GOTERM_BP_FAT	positive regulation of cell cycle phase transition	7	1.2	0.098	0.45
GOTERM_BP_FAT	positive regulation of lipase activity	5	0.9	0.098	0.45
GOTERM_BP_FAT	necrotic cell death	5	0.9	0.098	0.45
GOTERM_BP_FAT	long-chain fatty acid transport	5	0.9	0.098	0.45
GOTERM_BP_FAT	regulation of peptide secretion	16	2.8	0.098	0.45
GOTERM_BP_FAT	second-messenger-mediated signaling	14	2.4	0.099	0.45
GOTERM_BP_FAT	T cell differentiation	14	2.4	0.099	0.45
GOTERM_BP_FAT	transmembrane transport	46	8	0.099	0.45
GOTERM_BP_FAT	protein transport	58	10	0.1	0.45
GOTERM_CC_FAT	sarcomere	53	9.2	3.4e-31	1.3e-28
GOTERM_CC_FAT	contractile fiber part	54	9.3	3.8e-31	1.3e-28
GOTERM_CC_FAT	contractile fiber	55	9.5	2.6e-30	5.8e-28
GOTERM_CC_FAT	myofibril	53	9.2	3.7e-29	6.2e-27
GOTERM_CC_FAT	I band	33	5.7	9.8e-18	1.3e-15
GOTERM_CC_FAT	actin cytoskeleton	53	9.2	8.5e-14	9.4e-12
GOTERM_CC_FAT	myofilament	14	2.4	1.6e-13	1.5e-11
GOTERM_CC_FAT	Z disc	27	4.7	1.8e-13	1.5e-11
GOTERM_CC_FAT	striated muscle thin filament	13	2.2	4e-13	2.9e-11
GOTERM_CC_FAT	supramolecular fiber	75	13	4.2e-12	2.8e-10
GOTERM_CC_FAT	supramolecular polymer	75	13	6.2e-12	3.5e-10
GOTERM_CC_FAT	supramolecular complex	75	13	6.4e-12	3.5e-10
GOTERM_CC_FAT	A band	15	2.6	3.3e-11	1.7e-09
GOTERM_CC_FAT	myosin complex	16	2.8	5e-10	2.4e-08
GOTERM_CC_FAT	sarcoplasm	17	2.9	6.5e-08	2.9e-06
GOTERM_CC_FAT	myosin II complex	10	1.7	9.5e-08	4e-06
GOTERM_CC_FAT	sarcoplasmic reticulum membrane	11	1.9	1.8e-07	7e-06
GOTERM_CC_FAT	sarcoplasmic reticulum	14	2.4	4.3e-07	1.6e-05
GOTERM_CC_FAT	M band	9	1.6	5.4e-07	1.9e-05
GOTERM_CC_FAT	cell junction	54	9.3	7.2e-07	2.4e-05
GOTERM_CC_FAT	cell surface	73	12.6	1.7e-06	5.4e-05
GOTERM_CC_FAT	myosin filament	8	1.4	3.1e-06	9.4e-05
GOTERM_CC_FAT	sarcolemma	19	3.3	8.5e-06	0.00025
GOTERM_CC_FAT	troponin complex	5	0.9	4.8e-05	0.0013
GOTERM_CC_FAT	muscle myosin complex	5	0.9	8.5e-05	0.0023
GOTERM_CC_FAT	MHC class I peptide loading complex	6	1	0.00018	0.0047
GOTERM_CC_FAT	lysosome	35	6.1	0.00021	0.0051
GOTERM_CC_FAT	lytic vacuole	35	6.1	0.00021	0.0051
GOTERM_CC_FAT	MHC class I protein complex	7	1.2	0.00025	0.0059
GOTERM_CC_FAT	adherens junction	24	4.2	0.00053	0.012
GOTERM_CC_FAT	vacuole	38	6.6	0.00058	0.013
GOTERM_CC_FAT	anchoring junction	32	5.5	0.00063	0.013
GOTERM_CC_FAT	cell-cell junction	28	4.8	0.00079	0.016
GOTERM_CC_FAT	perinuclear region of cytoplasm	43	7.4	0.001	0.02
GOTERM_CC_FAT	cell-cell contact zone	10	1.7	0.0014	0.026
GOTERM_CC_FAT	extracellular space	90	15.6	0.0014	0.026
GOTERM_CC_FAT	MHC class Ib protein complex	6	1	0.0015	0.026
GOTERM_CC_FAT	extracellular region part	100	17.3	0.0017	0.03
GOTERM_CC_FAT	extracellular region	119	20.6	0.0017	0.03
GOTERM_CC_FAT	cis-Golgi network membrane	6	1	0.0023	0.038
GOTERM_CC_FAT	endoplasmic reticulum	82	14.2	0.0024	0.039
GOTERM_CC_FAT	MHC protein complex	7	1.2	0.0025	0.04
GOTERM_CC_FAT	terminal cisterna	3	0.5	0.0026	0.04
GOTERM_CC_FAT	cell cortex	22	3.8	0.0034	0.051
GOTERM_CC_FAT	endosomal part	28	4.8	0.0035	0.051
GOTERM_CC_FAT	nuclear envelope	28	4.8	0.0046	0.067
GOTERM_CC_FAT	contractile actin filament bundle	9	1.6	0.0048	0.067
GOTERM_CC_FAT	stress fiber	9	1.6	0.0048	0.067
GOTERM_CC_FAT	external side of plasma membrane	36	6.2	0.0052	0.07
GOTERM_CC_FAT	lytic vacuole membrane	18	3.1	0.0065	0.085
GOTERM_CC_FAT	lysosomal membrane	18	3.1	0.0065	0.085
GOTERM_CC_FAT	cell leading edge	25	4.3	0.0076	0.097
GOTERM_CC_FAT	Golgi medial cisterna	5	0.9	0.0077	0.097
GOTERM_CC_FAT	actomyosin	9	1.6	0.0085	0.1
GOTERM_CC_FAT	actin filament bundle	9	1.6	0.0085	0.1
GOTERM_CC_FAT	endosome lumen	4	0.7	0.009	0.11
GOTERM_CC_FAT	endosome membrane	25	4.3	0.01	0.12
GOTERM_CC_FAT	side of membrane	43	7.4	0.011	0.12
GOTERM_CC_FAT	muscle tendon junction	3	0.5	0.012	0.14
GOTERM_CC_FAT	intercalated disc	7	1.2	0.014	0.16
GOTERM_CC_FAT	endosome	44	7.6	0.017	0.19
GOTERM_CC_FAT	vacuolar membrane	19	3.3	0.019	0.2
GOTERM_CC_FAT	membrane raft	22	3.8	0.02	0.21
GOTERM_CC_FAT	membrane microdomain	22	3.8	0.021	0.22
GOTERM_CC_FAT	cell-substrate adherens junction	13	2.2	0.021	0.22
GOTERM_CC_FAT	T-tubule	7	1.2	0.022	0.22
GOTERM_CC_FAT	endoplasmic reticulum exit site	5	0.9	0.023	0.23
GOTERM_CC_FAT	actin-based cell projection	15	2.6	0.024	0.23
GOTERM_CC_FAT	cytoplasmic region	23	4	0.024	0.23
GOTERM_CC_FAT	cytosol	155	26.8	0.024	0.23
GOTERM_CC_FAT	cell-substrate junction	13	2.2	0.027	0.24
GOTERM_CC_FAT	host intracellular part	3	0.5	0.027	0.24
GOTERM_CC_FAT	host cell cytoplasm	3	0.5	0.027	0.24
GOTERM_CC_FAT	intracellular region of host	3	0.5	0.027	0.24
GOTERM_CC_FAT	host cell cytoplasm part	3	0.5	0.027	0.24
GOTERM_CC_FAT	symbiont-containing vacuole	3	0.5	0.027	0.24
GOTERM_CC_FAT	symbiont-containing vacuole membrane	3	0.5	0.027	0.24
GOTERM_CC_FAT	spindle midzone	5	0.9	0.027	0.24
GOTERM_CC_FAT	nuclear membrane	18	3.1	0.029	0.24
GOTERM_CC_FAT	cortical cytoskeleton	9	1.6	0.03	0.24
GOTERM_CC_FAT	ruffle	12	2.1	0.03	0.24
GOTERM_CC_FAT	lamellipodium	13	2.2	0.03	0.24
GOTERM_CC_FAT	integral component of endoplasmic reticulum membrane	11	1.9	0.032	0.26
GOTERM_CC_FAT	host cell part	3	0.5	0.034	0.27
GOTERM_CC_FAT	endoplasmic reticulum membrane	45	7.8	0.034	0.27
GOTERM_CC_FAT	Golgi lumen	4	0.7	0.037	0.28
GOTERM_CC_FAT	endocytic vesicle	13	2.2	0.038	0.29
GOTERM_CC_FAT	phagocytic vesicle	9	1.6	0.038	0.29
GOTERM_CC_FAT	vacuolar part	19	3.3	0.039	0.29
GOTERM_CC_FAT	early endosome	21	3.6	0.04	0.29
GOTERM_CC_FAT	extracellular membrane-bounded organelle	3	0.5	0.04	0.29
GOTERM_CC_FAT	intrinsic component of endoplasmic reticulum membrane	11	1.9	0.042	0.3
GOTERM_CC_FAT	endoplasmic reticulum part	49	8.5	0.044	0.32
GOTERM_CC_FAT	cortical actin cytoskeleton	7	1.2	0.046	0.33
GOTERM_CC_FAT	contractile ring	3	0.5	0.055	0.37
GOTERM_CC_FAT	host cell	3	0.5	0.055	0.37
GOTERM_CC_FAT	host	3	0.5	0.055	0.37
GOTERM_CC_FAT	uropod	3	0.5	0.055	0.37
GOTERM_CC_FAT	neuronal cell body	33	5.7	0.055	0.37
GOTERM_CC_FAT	titin-telethonin complex	2	0.3	0.058	0.39
GOTERM_CC_FAT	cell body	36	6.2	0.059	0.39
GOTERM_CC_FAT	cell trailing edge	3	0.5	0.063	0.4
GOTERM_CC_FAT	other organism part	3	0.5	0.063	0.4
GOTERM_CC_FAT	other organism cell	3	0.5	0.063	0.4
GOTERM_CC_FAT	other organism	3	0.5	0.063	0.4
GOTERM_CC_FAT	nuclear outer membrane-endoplasmic reticulum membrane network	45	7.8	0.065	0.41
GOTERM_CC_FAT	perikaryon	12	2.1	0.068	0.42
GOTERM_CC_FAT	filopodium	8	1.4	0.07	0.43
GOTERM_CC_FAT	cytoplasmic vesicle part	39	6.7	0.077	0.47
GOTERM_CC_FAT	cis-Golgi network	6	1	0.078	0.47
GOTERM_CC_FAT	cytolytic granule	3	0.5	0.08	0.48
GOTERM_CC_FAT	ISGF3 complex	2	0.3	0.086	0.51
GOTERM_CC_FAT	replication fork protection complex	2	0.3	0.086	0.51
GOTERM_CC_FAT	anchored component of membrane	11	1.9	0.088	0.51
GOTERM_CC_FAT	axon	28	4.8	0.089	0.52
GOTERM_CC_FAT	membrane region	22	3.8	0.093	0.53
GOTERM_MF_FAT	cytoskeletal protein binding	74	12.8	6.8e-13	7.6e-10
GOTERM_MF_FAT	actin binding	45	7.8	2.3e-12	1.3e-09
GOTERM_MF_FAT	protein complex binding	61	10.6	6e-12	2.2e-09
GOTERM_MF_FAT	identical protein binding	125	21.6	6.5e-11	1.8e-08
GOTERM_MF_FAT	actin filament binding	26	4.5	1.3e-08	2.8e-06
GOTERM_MF_FAT	protein homodimerization activity	53	9.2	7.5e-08	1.4e-05
GOTERM_MF_FAT	double-stranded RNA binding	14	2.4	1.4e-06	0.0002
GOTERM_MF_FAT	actinin binding	10	1.7	1.5e-06	0.0002
GOTERM_MF_FAT	macromolecular complex binding	81	14	1.8e-06	0.0002
GOTERM_MF_FAT	tropomyosin binding	7	1.2	1.8e-06	0.0002
GOTERM_MF_FAT	calcium ion binding	44	7.6	3.7e-06	0.00038
GOTERM_MF_FAT	protein dimerization activity	61	10.6	1.4e-05	0.0013
GOTERM_MF_FAT	alpha-actinin binding	8	1.4	1.5e-05	0.0013
GOTERM_MF_FAT	enzyme regulator activity	60	10.4	2e-05	0.0016
GOTERM_MF_FAT	carbohydrate derivative binding	99	17.1	2.8e-05	0.0021
GOTERM_MF_FAT	2'-5'-oligoadenylate synthetase activity	5	0.9	6.7e-05	0.0047
GOTERM_MF_FAT	molecular function regulator	73	12.6	8.2e-05	0.0054
GOTERM_MF_FAT	FATZ binding	4	0.7	0.00021	0.013
GOTERM_MF_FAT	receptor binding	83	14.4	0.00024	0.014
GOTERM_MF_FAT	enzyme inhibitor activity	28	4.8	0.00027	0.015
GOTERM_MF_FAT	structural constituent of muscle	6	1	0.00029	0.016
GOTERM_MF_FAT	anion binding	115	19.9	0.00041	0.021
GOTERM_MF_FAT	chemokine receptor binding	10	1.7	0.00059	0.029
GOTERM_MF_FAT	telethonin binding	4	0.7	0.00069	0.032
GOTERM_MF_FAT	TAP2 binding	6	1	0.0008	0.034
GOTERM_MF_FAT	CD8 receptor binding	6	1	0.0008	0.034
GOTERM_MF_FAT	TAP1 binding	6	1	0.00095	0.039
GOTERM_MF_FAT	TAP binding	6	1	0.0011	0.045
GOTERM_MF_FAT	lipid binding	43	7.4	0.0014	0.052
GOTERM_MF_FAT	glycosaminoglycan binding	17	2.9	0.0014	0.052
GOTERM_MF_FAT	beta-2-microglobulin binding	6	1	0.0015	0.054
GOTERM_MF_FAT	calmodulin binding	15	2.6	0.0016	0.054
GOTERM_MF_FAT	heparin binding	14	2.4	0.0016	0.054
GOTERM_MF_FAT	chemokine activity	7	1.2	0.0017	0.054
GOTERM_MF_FAT	MHC class I protein binding	7	1.2	0.0019	0.059
GOTERM_MF_FAT	CCR chemokine receptor binding	8	1.4	0.002	0.061
GOTERM_MF_FAT	ion binding	212	36.7	0.0022	0.065
GOTERM_MF_FAT	collagen binding	9	1.6	0.0023	0.069
GOTERM_MF_FAT	cytokine binding	12	2.1	0.0029	0.084
GOTERM_MF_FAT	protein kinase regulator activity	16	2.8	0.0036	0.1
GOTERM_MF_FAT	microfilament motor activity	6	1	0.0039	0.1
GOTERM_MF_FAT	titin binding	4	0.7	0.0039	0.1
GOTERM_MF_FAT	T cell receptor binding	6	1	0.0043	0.11
GOTERM_MF_FAT	integrin binding	12	2.1	0.0044	0.11
GOTERM_MF_FAT	troponin T binding	3	0.5	0.0045	0.11
GOTERM_MF_FAT	ATP binding	61	10.6	0.0048	0.11
GOTERM_MF_FAT	pattern recognition receptor activity	6	1	0.0048	0.11
GOTERM_MF_FAT	enzyme binding	90	15.6	0.0051	0.12
GOTERM_MF_FAT	purine ribonucleotide binding	74	12.8	0.0053	0.12
GOTERM_MF_FAT	chaperone binding	11	1.9	0.0053	0.12
GOTERM_MF_FAT	peptidase regulator activity	18	3.1	0.0055	0.12
GOTERM_MF_FAT	adenyl ribonucleotide binding	62	10.7	0.0058	0.12
GOTERM_MF_FAT	purine ribonucleoside triphosphate binding	72	12.5	0.0058	0.12
GOTERM_MF_FAT	cell adhesion molecule binding	17	2.9	0.0059	0.12
GOTERM_MF_FAT	muscle alpha-actinin binding	4	0.7	0.0062	0.12
GOTERM_MF_FAT	purine nucleotide binding	74	12.8	0.0063	0.12
GOTERM_MF_FAT	actin monomer binding	5	0.9	0.0063	0.12
GOTERM_MF_FAT	extracellular matrix binding	7	1.2	0.0064	0.12
GOTERM_MF_FAT	ribonucleotide binding	74	12.8	0.0065	0.12
GOTERM_MF_FAT	kinase regulator activity	17	2.9	0.0067	0.12
GOTERM_MF_FAT	adenyl nucleotide binding	62	10.7	0.0069	0.13
GOTERM_MF_FAT	peptide antigen binding	8	1.4	0.0095	0.17
GOTERM_MF_FAT	natural killer cell lectin-like receptor binding	6	1	0.0096	0.17
GOTERM_MF_FAT	MHC protein binding	7	1.2	0.01	0.18
GOTERM_MF_FAT	small molecule binding	96	16.6	0.01	0.18
GOTERM_MF_FAT	endopeptidase regulator activity	15	2.6	0.011	0.18
GOTERM_MF_FAT	nucleoside phosphate binding	81	14	0.012	0.19
GOTERM_MF_FAT	nucleotide binding	81	14	0.012	0.19
GOTERM_MF_FAT	enzyme activator activity	28	4.8	0.012	0.2
GOTERM_MF_FAT	lamin binding	4	0.7	0.013	0.2
GOTERM_MF_FAT	nucleotidyltransferase activity	11	1.9	0.013	0.21
GOTERM_MF_FAT	motor activity	9	1.6	0.014	0.21
GOTERM_MF_FAT	serine-type endopeptidase inhibitor activity	10	1.7	0.014	0.21
GOTERM_MF_FAT	CCR1 chemokine receptor binding	3	0.5	0.015	0.22
GOTERM_MF_FAT	endopeptidase inhibitor activity	14	2.4	0.015	0.22
GOTERM_MF_FAT	adenylyltransferase activity	5	0.9	0.016	0.23
GOTERM_MF_FAT	kinase inhibitor activity	7	1.2	0.019	0.27
GOTERM_MF_FAT	CCR2 chemokine receptor binding	3	0.5	0.019	0.27
GOTERM_MF_FAT	CCR5 chemokine receptor binding	3	0.5	0.019	0.27
GOTERM_MF_FAT	peptidase inhibitor activity	14	2.4	0.02	0.27
GOTERM_MF_FAT	acetylcholine receptor binding	4	0.7	0.022	0.31
GOTERM_MF_FAT	sulfur compound binding	16	2.8	0.023	0.32
GOTERM_MF_FAT	receptor inhibitor activity	5	0.9	0.025	0.33
GOTERM_MF_FAT	ankyrin binding	4	0.7	0.025	0.33
GOTERM_MF_FAT	cytokine receptor binding	17	2.9	0.026	0.33
GOTERM_MF_FAT	14-3-3 protein binding	6	1	0.026	0.33
GOTERM_MF_FAT	NAD+ ADP-ribosyltransferase activity	4	0.7	0.028	0.36
GOTERM_MF_FAT	kinase activity	33	5.7	0.031	0.4
GOTERM_MF_FAT	SH3 domain binding	9	1.6	0.032	0.4
GOTERM_MF_FAT	growth factor binding	10	1.7	0.033	0.41
GOTERM_MF_FAT	calcium-dependent protein kinase activity	4	0.7	0.035	0.43
GOTERM_MF_FAT	peptide binding	19	3.3	0.037	0.45
GOTERM_MF_FAT	protein kinase inhibitor activity	6	1	0.041	0.49
GOTERM_MF_FAT	scavenger receptor activity	5	0.9	0.041	0.49
GOTERM_MF_FAT	glycolipid binding	4	0.7	0.042	0.49
GOTERM_MF_FAT	ubiquitin-like protein ligase binding	17	2.9	0.047	0.54
GOTERM_MF_FAT	amide binding	20	3.5	0.048	0.55
GOTERM_MF_FAT	G-protein coupled receptor binding	16	2.8	0.048	0.55
GOTERM_MF_FAT	titin Z domain binding	2	0.3	0.055	0.61
GOTERM_MF_FAT	left-handed Z-DNA binding	2	0.3	0.055	0.61
GOTERM_MF_FAT	transferase activity, transferring pentosyl groups	5	0.9	0.057	0.62
GOTERM_MF_FAT	kinase binding	35	6.1	0.058	0.63
GOTERM_MF_FAT	metal ion binding	135	23.4	0.06	0.65
GOTERM_MF_FAT	growth factor activity	9	1.6	0.061	0.65
GOTERM_MF_FAT	heat shock protein binding	9	1.6	0.065	0.68
GOTERM_MF_FAT	protein domain specific binding	33	5.7	0.065	0.68
GOTERM_MF_FAT	structural constituent of cytoskeleton	6	1	0.069	0.72
GOTERM_MF_FAT	cation binding	137	23.7	0.07	0.72
GOTERM_MF_FAT	phosphotransferase activity, alcohol group as acceptor	28	4.8	0.072	0.73
GOTERM_MF_FAT	cyclin binding	4	0.7	0.073	0.74
GOTERM_MF_FAT	hydrolase activity, acting on glycosyl bonds	9	1.6	0.075	0.75
GOTERM_MF_FAT	ubiquitin-protein transferase regulator activity	4	0.7	0.078	0.78
GOTERM_MF_FAT	acetylcholine receptor inhibitor activity	3	0.5	0.08	0.79
GOTERM_MF_FAT	interleukin-15 receptor activity	2	0.3	0.081	0.79
GOTERM_MF_FAT	interleukin-2 binding	2	0.3	0.081	0.79
GOTERM_MF_FAT	protein kinase activity	24	4.2	0.091	0.86
GOTERM_MF_FAT	calcium ion transmembrane transporter activity	8	1.4	0.092	0.86
GOTERM_MF_FAT	transcription factor binding	22	3.8	0.092	0.86
GOTERM_MF_FAT	cargo receptor activity	6	1	0.092	0.86
GOTERM_MF_FAT	nucleoside-triphosphatase activity	33	5.7	0.093	0.87
GOTERM_MF_FAT	peptidase activator activity	5	0.9	0.094	0.87
GOTERM_MF_FAT	long-chain fatty acid transporter activity	3	0.5	0.097	0.89
KEGG_PATHWAY	Epstein-Barr virus infection	25	4.3	2e-07	5.7e-05
KEGG_PATHWAY	Motor proteins	22	3.8	7.2e-07	0.0001
KEGG_PATHWAY	Influenza A	20	3.5	1.7e-06	0.00016
KEGG_PATHWAY	Hepatitis C	19	3.3	3.5e-06	0.00025
KEGG_PATHWAY	Measles	17	2.9	1.2e-05	0.00066
KEGG_PATHWAY	Kaposi sarcoma-associated herpesvirus infection	20	3.5	7e-05	0.003
KEGG_PATHWAY	Cardiac muscle contraction	12	2.1	7.6e-05	0.003
KEGG_PATHWAY	Antigen processing and presentation	12	2.1	0.0001	0.0036
KEGG_PATHWAY	Cell adhesion molecules	16	2.8	0.00055	0.015
KEGG_PATHWAY	Dilated cardiomyopathy	11	1.9	0.00066	0.015
KEGG_PATHWAY	Graft-versus-host disease	9	1.6	0.0007	0.015
KEGG_PATHWAY	Allograft rejection	9	1.6	0.0007	0.015
KEGG_PATHWAY	Viral protein interaction with cytokine and cytokine receptor	11	1.9	0.00072	0.015
KEGG_PATHWAY	Coronavirus disease - COVID-19	19	3.3	0.00076	0.015
KEGG_PATHWAY	Calcium signaling pathway	19	3.3	0.00093	0.017
KEGG_PATHWAY	Adrenergic signaling in cardiomyocytes	14	2.4	0.0011	0.02
KEGG_PATHWAY	Type I diabetes mellitus	9	1.6	0.0014	0.024
KEGG_PATHWAY	Viral myocarditis	10	1.7	0.0016	0.025
KEGG_PATHWAY	Hypertrophic cardiomyopathy	10	1.7	0.002	0.028
KEGG_PATHWAY	Human T-cell leukemia virus 1 infection	18	3.1	0.0021	0.028
KEGG_PATHWAY	Human papillomavirus infection	23	4	0.0021	0.028
KEGG_PATHWAY	Chemokine signaling pathway	15	2.6	0.0027	0.033
KEGG_PATHWAY	Human cytomegalovirus infection	18	3.1	0.0027	0.033
KEGG_PATHWAY	Autoimmune thyroid disease	9	1.6	0.0031	0.036
KEGG_PATHWAY	Phagosome	14	2.4	0.0045	0.049
KEGG_PATHWAY	Herpes simplex virus 1 infection	26	4.5	0.0045	0.049
KEGG_PATHWAY	Cellular senescence	14	2.4	0.0049	0.051
KEGG_PATHWAY	Viral carcinogenesis	15	2.6	0.012	0.12
KEGG_PATHWAY	Rheumatoid arthritis	8	1.4	0.019	0.18
KEGG_PATHWAY	RIG-I-like receptor signaling pathway	7	1.2	0.023	0.22
KEGG_PATHWAY	Adherens junction	8	1.4	0.024	0.22
KEGG_PATHWAY	Lysosome	10	1.7	0.025	0.22
KEGG_PATHWAY	Apelin signaling pathway	10	1.7	0.027	0.23
KEGG_PATHWAY	Cytosolic DNA-sensing pathway	7	1.2	0.029	0.24
KEGG_PATHWAY	Malaria	6	1	0.032	0.25
KEGG_PATHWAY	Arrhythmogenic right ventricular cardiomyopathy	7	1.2	0.033	0.25
KEGG_PATHWAY	Circadian entrainment	8	1.4	0.033	0.25
KEGG_PATHWAY	NOD-like receptor signaling pathway	13	2.2	0.037	0.28
KEGG_PATHWAY	Fluid shear stress and atherosclerosis	10	1.7	0.04	0.29
KEGG_PATHWAY	cAMP signaling pathway	13	2.2	0.047	0.33
KEGG_PATHWAY	Cholinergic synapse	8	1.4	0.06	0.41
KEGG_PATHWAY	Apoptosis	9	1.6	0.062	0.42
KEGG_PATHWAY	Ras signaling pathway	13	2.2	0.063	0.42
KEGG_PATHWAY	Natural killer cell mediated cytotoxicity	8	1.4	0.07	0.45
KEGG_PATHWAY	Human immunodeficiency virus 1 infection	13	2.2	0.072	0.45
KEGG_PATHWAY	Leukocyte transendothelial migration	8	1.4	0.075	0.45
KEGG_PATHWAY	Cytokine-cytokine receptor interaction	15	2.6	0.076	0.45
KEGG_PATHWAY	Endocytosis	14	2.4	0.082	0.48

## Sheet: Down_DEGs_OVX Vs Sham
Category	Term	Count	%	P-Value	Benjamini
GOTERM_BP_FAT	nervous system development	124	26.1	8.7e-17	4.9e-13
GOTERM_BP_FAT	neurogenesis	93	19.5	1.7e-12	3.2e-09
GOTERM_BP_FAT	cell adhesion	80	16.8	2e-12	3.2e-09
GOTERM_BP_FAT	regulation of nervous system development	66	13.9	2.3e-12	3.2e-09
GOTERM_BP_FAT	biological adhesion	80	16.8	3e-12	3.4e-09
GOTERM_BP_FAT	positive regulation of developmental process	84	17.6	5.8e-12	5.5e-09
GOTERM_BP_FAT	generation of neurons	86	18.1	2.3e-11	1.9e-08
GOTERM_BP_FAT	extracellular matrix organization	31	6.5	3e-11	2.2e-08
GOTERM_BP_FAT	extracellular structure organization	31	6.5	3.5e-11	2.2e-08
GOTERM_BP_FAT	animal organ morphogenesis	64	13.4	5e-11	2.8e-08
GOTERM_BP_FAT	cell projection morphogenesis	47	9.9	1.2e-10	5.8e-08
GOTERM_BP_FAT	neuron projection development	61	12.8	1.2e-10	5.8e-08
GOTERM_BP_FAT	cell part morphogenesis	48	10.1	1.5e-10	6.3e-08
GOTERM_BP_FAT	neuron projection morphogenesis	46	9.7	1.7e-10	6.7e-08
GOTERM_BP_FAT	neuron differentiation	77	16.2	2e-10	7.6e-08
GOTERM_BP_FAT	axon development	40	8.4	2.7e-10	9.4e-08
GOTERM_BP_FAT	positive regulation of multicellular organismal process	92	19.3	4.1e-10	1.3e-07
GOTERM_BP_FAT	axonogenesis	37	7.8	4.3e-10	1.3e-07
GOTERM_BP_FAT	cell surface receptor signaling pathway	112	23.5	4.4e-10	1.3e-07
GOTERM_BP_FAT	circulatory system development	64	13.4	1e-09	2.9e-07
GOTERM_BP_FAT	synapse organization	33	6.9	1.1e-09	3.1e-07
GOTERM_BP_FAT	neuron development	65	13.7	1.8e-09	4.7e-07
GOTERM_BP_FAT	cell development	106	22.3	2.7e-09	6.4e-07
GOTERM_BP_FAT	regulation of anatomical structure morphogenesis	59	12.4	2.7e-09	6.4e-07
GOTERM_BP_FAT	anatomical structure formation involved in morphogenesis	63	13.2	3e-09	6.9e-07
GOTERM_BP_FAT	positive regulation of nervous system development	43	9	4.3e-09	9.3e-07
GOTERM_BP_FAT	central nervous system development	58	12.2	4.7e-09	9.9e-07
GOTERM_BP_FAT	cell morphogenesis involved in neuron differentiation	41	8.6	6e-09	1.2e-06
GOTERM_BP_FAT	cell projection organization	77	16.2	6.5e-09	1.3e-06
GOTERM_BP_FAT	tissue morphogenesis	43	9	6.7e-09	1.3e-06
GOTERM_BP_FAT	cell-cell signaling	75	15.8	7.2e-09	1.3e-06
GOTERM_BP_FAT	cellular component morphogenesis	62	13	7.9e-09	1.4e-06
GOTERM_BP_FAT	vasculature development	47	9.9	8.3e-09	1.4e-06
GOTERM_BP_FAT	cardiovascular system development	47	9.9	8.3e-09	1.4e-06
GOTERM_BP_FAT	regulation of membrane potential	34	7.1	1.3e-08	2.1e-06
GOTERM_BP_FAT	blood vessel development	45	9.5	1.3e-08	2.1e-06
GOTERM_BP_FAT	morphogenesis of an epithelium	38	8	1.4e-08	2.1e-06
GOTERM_BP_FAT	cell morphogenesis involved in differentiation	47	9.9	1.7e-08	2.5e-06
GOTERM_BP_FAT	cell morphogenesis	57	12	1.7e-08	2.5e-06
GOTERM_BP_FAT	embryonic organ development	36	7.6	2e-08	2.9e-06
GOTERM_BP_FAT	regulation of cell differentiation	88	18.5	2.3e-08	3.1e-06
GOTERM_BP_FAT	single-organism behavior	37	7.8	3.9e-08	5.3e-06
GOTERM_BP_FAT	regulation of neuron differentiation	45	9.5	4.2e-08	5.6e-06
GOTERM_BP_FAT	blood vessel morphogenesis	40	8.4	4.4e-08	5.7e-06
GOTERM_BP_FAT	cell surface receptor signaling pathway involved in cell-cell signaling	35	7.4	7.8e-08	9.5e-06
GOTERM_BP_FAT	urogenital system development	30	6.3	7.9e-08	9.5e-06
GOTERM_BP_FAT	cell-substrate adhesion	28	5.9	7.9e-08	9.5e-06
GOTERM_BP_FAT	regulation of neurogenesis	51	10.7	1.1e-07	1.2e-05
GOTERM_BP_FAT	regulation of cell development	56	11.8	1.1e-07	1.3e-05
GOTERM_BP_FAT	ion transmembrane transport	52	10.9	1.1e-07	1.3e-05
GOTERM_BP_FAT	negative regulation of multicellular organismal process	64	13.4	1.5e-07	1.6e-05
GOTERM_BP_FAT	embryonic organ morphogenesis	26	5.5	1.5e-07	1.7e-05
GOTERM_BP_FAT	reproductive system development	34	7.1	3e-07	3.2e-05
GOTERM_BP_FAT	cell migration	66	13.9	3.3e-07	3.4e-05
GOTERM_BP_FAT	movement of cell or subcellular component	86	18.1	4.1e-07	4.2e-05
GOTERM_BP_FAT	regulation of cell migration	49	10.3	4.3e-07	4.3e-05
GOTERM_BP_FAT	response to growth factor	41	8.6	4.7e-07	4.7e-05
GOTERM_BP_FAT	cellular response to growth factor stimulus	40	8.4	5e-07	4.9e-05
GOTERM_BP_FAT	cell motility	73	15.3	5.6e-07	5.4e-05
GOTERM_BP_FAT	behavior	42	8.8	5.7e-07	5.4e-05
GOTERM_BP_FAT	localization of cell	73	15.3	5.9e-07	5.5e-05
GOTERM_BP_FAT	connective tissue development	24	5	6.6e-07	6e-05
GOTERM_BP_FAT	cell-cell adhesion	49	10.3	6.7e-07	6e-05
GOTERM_BP_FAT	canonical Wnt signaling pathway	23	4.8	7.1e-07	6.3e-05
GOTERM_BP_FAT	reproductive structure development	33	6.9	7.3e-07	6.4e-05
GOTERM_BP_FAT	supramolecular fiber organization	43	9	7.5e-07	6.4e-05
GOTERM_BP_FAT	regulation of cell communication	124	26.1	8.1e-07	6.9e-05
GOTERM_BP_FAT	response to endogenous stimulus	75	15.8	9.1e-07	7.6e-05
GOTERM_BP_FAT	regulation of cell motility	50	10.5	9.4e-07	7.7e-05
GOTERM_BP_FAT	cellular response to endogenous stimulus	62	13	1.1e-06	9.2e-05
GOTERM_BP_FAT	renal system development	26	5.5	1.2e-06	9.7e-05
GOTERM_BP_FAT	angiogenesis	33	6.9	1.2e-06	9.7e-05
GOTERM_BP_FAT	regulation of signaling	124	26.1	1.3e-06	9.9e-05
GOTERM_BP_FAT	ossification	28	5.9	1.4e-06	0.00011
GOTERM_BP_FAT	metanephros development	13	2.7	1.6e-06	0.00012
GOTERM_BP_FAT	head development	44	9.2	1.6e-06	0.00012
GOTERM_BP_FAT	skeletal system development	33	6.9	1.8e-06	0.00014
GOTERM_BP_FAT	mesonephros development	14	2.9	1.9e-06	0.00014
GOTERM_BP_FAT	regulation of neuron projection development	35	7.4	1.9e-06	0.00014
GOTERM_BP_FAT	kidney development	25	5.3	2.1e-06	0.00015
GOTERM_BP_FAT	negative regulation of neuron differentiation	21	4.4	2.3e-06	0.00016
GOTERM_BP_FAT	positive regulation of locomotion	35	7.4	2.7e-06	0.00019
GOTERM_BP_FAT	potassium ion transmembrane transport	18	3.8	2.8e-06	0.00019
GOTERM_BP_FAT	cellular potassium ion transport	18	3.8	2.8e-06	0.00019
GOTERM_BP_FAT	pattern specification process	29	6.1	3.1e-06	0.00021
GOTERM_BP_FAT	epithelium development	59	12.4	3.2e-06	0.00021
GOTERM_BP_FAT	regulation of signal transduction	106	22.3	3.2e-06	0.00021
GOTERM_BP_FAT	transmembrane transport	58	12.2	3.3e-06	0.00021
GOTERM_BP_FAT	positive regulation of cell-substrate adhesion	15	3.2	3.3e-06	0.00021
GOTERM_BP_FAT	regulation of cellular component movement	51	10.7	3.5e-06	0.00022
GOTERM_BP_FAT	positive regulation of cell motility	34	7.1	3.7e-06	0.00023
GOTERM_BP_FAT	developmental growth involved in morphogenesis	21	4.4	3.8e-06	0.00023
GOTERM_BP_FAT	developmental growth	41	8.6	4e-06	0.00024
GOTERM_BP_FAT	locomotion	77	16.2	4e-06	0.00024
GOTERM_BP_FAT	positive regulation of cell migration	33	6.9	4.1e-06	0.00024
GOTERM_BP_FAT	synapse assembly	17	3.6	4.3e-06	0.00025
GOTERM_BP_FAT	brain development	41	8.6	4.3e-06	0.00025
GOTERM_BP_FAT	kidney epithelium development	16	3.4	4.6e-06	0.00026
GOTERM_BP_FAT	cell-cell adhesion via plasma-membrane adhesion molecules	21	4.4	4.7e-06	0.00027
GOTERM_BP_FAT	regulation of synapse assembly	14	2.9	4.7e-06	0.00027
GOTERM_BP_FAT	negative regulation of nervous system development	25	5.3	4.8e-06	0.00027
GOTERM_BP_FAT	ureteric bud development	13	2.7	4.8e-06	0.00027
GOTERM_BP_FAT	cation transmembrane transport	42	8.8	5e-06	0.00028
GOTERM_BP_FAT	positive regulation of cell differentiation	53	11.1	5.3e-06	0.00029
GOTERM_BP_FAT	regulation of locomotion	50	10.5	5.5e-06	0.00029
GOTERM_BP_FAT	enzyme linked receptor protein signaling pathway	45	9.5	5.8e-06	0.00031
GOTERM_BP_FAT	inorganic ion transmembrane transport	40	8.4	5.9e-06	0.00031
GOTERM_BP_FAT	gliogenesis	25	5.3	6.2e-06	0.00033
GOTERM_BP_FAT	epithelial tube morphogenesis	25	5.3	6.4e-06	0.00033
GOTERM_BP_FAT	regulation of cartilage development	11	2.3	6.5e-06	0.00033
GOTERM_BP_FAT	regulation of organ morphogenesis	18	3.8	6.7e-06	0.00034
GOTERM_BP_FAT	positive regulation of cellular component movement	34	7.1	6.9e-06	0.00035
GOTERM_BP_FAT	mesonephric epithelium development	13	2.7	7e-06	0.00035
GOTERM_BP_FAT	mesonephric tubule development	13	2.7	7e-06	0.00035
GOTERM_BP_FAT	collagen fibril organization	10	2.1	7.7e-06	0.00038
GOTERM_BP_FAT	Wnt signaling pathway	27	5.7	8.1e-06	0.0004
GOTERM_BP_FAT	cell-cell signaling by wnt	27	5.7	8.7e-06	0.00042
GOTERM_BP_FAT	embryonic morphogenesis	35	7.4	9e-06	0.00043
GOTERM_BP_FAT	morphogenesis of a branching structure	19	4	9e-06	0.00043
GOTERM_BP_FAT	cartilage development	18	3.8	9.1e-06	0.00043
GOTERM_BP_FAT	trans-synaptic signaling	41	8.6	9.9e-06	0.00047
GOTERM_BP_FAT	response to wounding	34	7.1	1e-05	0.00048
GOTERM_BP_FAT	regulation of cellular component biogenesis	49	10.3	1e-05	0.00048
GOTERM_BP_FAT	heart development	35	7.4	1.1e-05	0.0005
GOTERM_BP_FAT	regulation of cellular component organization	100	21	1.1e-05	0.00051
GOTERM_BP_FAT	embryo development	55	11.6	1.2e-05	0.00052
GOTERM_BP_FAT	negative regulation of neurogenesis	23	4.8	1.2e-05	0.00052
GOTERM_BP_FAT	tube development	37	7.8	1.3e-05	0.00057
GOTERM_BP_FAT	cell-matrix adhesion	18	3.8	1.3e-05	0.00059
GOTERM_BP_FAT	regulation of ion transmembrane transport	29	6.1	1.4e-05	0.00062
GOTERM_BP_FAT	tube morphogenesis	26	5.5	1.5e-05	0.00063
GOTERM_BP_FAT	regulation of axonogenesis	17	3.6	1.5e-05	0.00065
GOTERM_BP_FAT	regulation of ion transport	38	8	1.5e-05	0.00065
GOTERM_BP_FAT	regulation of cell-substrate adhesion	18	3.8	1.6e-05	0.00067
GOTERM_BP_FAT	monovalent inorganic cation transport	30	6.3	1.6e-05	0.00068
GOTERM_BP_FAT	oligodendrocyte differentiation	13	2.7	1.7e-05	0.00069
GOTERM_BP_FAT	synaptic signaling	41	8.6	1.7e-05	0.0007
GOTERM_BP_FAT	regulation of cell proliferation	70	14.7	1.7e-05	0.00072
GOTERM_BP_FAT	axon guidance	19	4	1.8e-05	0.00073
GOTERM_BP_FAT	chemical synaptic transmission	40	8.4	1.8e-05	0.00073
GOTERM_BP_FAT	anterograde trans-synaptic signaling	40	8.4	1.8e-05	0.00073
GOTERM_BP_FAT	neuron projection guidance	19	4	1.9e-05	0.00075
GOTERM_BP_FAT	glial cell differentiation	20	4.2	1.9e-05	0.00077
GOTERM_BP_FAT	regulation of synapse structure or activity	18	3.8	2e-05	0.00078
GOTERM_BP_FAT	growth	47	9.9	2e-05	0.00079
GOTERM_BP_FAT	rhythmic process	25	5.3	2e-05	0.00079
GOTERM_BP_FAT	regulation of ossification	19	4	2.3e-05	0.00089
GOTERM_BP_FAT	metanephric glomerulus vasculature development	5	1.1	2.4e-05	0.00093
GOTERM_BP_FAT	positive regulation of cell development	35	7.4	2.5e-05	0.00094
GOTERM_BP_FAT	regulation of vasculature development	23	4.8	2.5e-05	0.00094
GOTERM_BP_FAT	regulation of transmembrane transport	29	6.1	2.7e-05	0.001
GOTERM_BP_FAT	morphogenesis of a branching epithelium	17	3.6	3e-05	0.0011
GOTERM_BP_FAT	potassium ion transport	18	3.8	3e-05	0.0011
GOTERM_BP_FAT	inorganic cation transmembrane transport	36	7.6	3.1e-05	0.0011
GOTERM_BP_FAT	nephron epithelium development	13	2.7	3.3e-05	0.0012
GOTERM_BP_FAT	modulation of synaptic transmission	35	7.4	3.5e-05	0.0013
GOTERM_BP_FAT	ion transport	65	13.7	3.5e-05	0.0013
GOTERM_BP_FAT	sensory organ morphogenesis	21	4.4	3.6e-05	0.0013
GOTERM_BP_FAT	cell proliferation	77	16.2	3.9e-05	0.0014
GOTERM_BP_FAT	regulation of synapse organization	17	3.6	4.3e-05	0.0015
GOTERM_BP_FAT	multicellular organismal signaling	14	2.9	4.4e-05	0.0015
GOTERM_BP_FAT	regulation of anatomical structure size	31	6.5	5.2e-05	0.0018
GOTERM_BP_FAT	branching morphogenesis of an epithelial tube	15	3.2	5.9e-05	0.002
GOTERM_BP_FAT	sensory organ development	33	6.9	6e-05	0.0021
GOTERM_BP_FAT	positive regulation of synapse assembly	10	2.1	6e-05	0.0021
GOTERM_BP_FAT	positive regulation of neurogenesis	31	6.5	6.3e-05	0.0022
GOTERM_BP_FAT	positive regulation of ossification	12	2.5	6.6e-05	0.0022
GOTERM_BP_FAT	estrous cycle	6	1.3	6.9e-05	0.0023
GOTERM_BP_FAT	regulation of cell adhesion	39	8.2	7e-05	0.0023
GOTERM_BP_FAT	cardiac conduction	9	1.9	7.4e-05	0.0025
GOTERM_BP_FAT	positive regulation of vasculature development	16	3.4	9.8e-05	0.0032
GOTERM_BP_FAT	cation transport	49	10.3	9.9e-05	0.0033
GOTERM_BP_FAT	actin filament-based process	37	7.8	0.0001	0.0033
GOTERM_BP_FAT	negative regulation of cell development	23	4.8	0.0001	0.0034
GOTERM_BP_FAT	regulation of cell projection organization	37	7.8	0.00011	0.0034
GOTERM_BP_FAT	regulation of Wnt signaling pathway	20	4.2	0.00011	0.0034
GOTERM_BP_FAT	sprouting angiogenesis	12	2.5	0.00012	0.0038
GOTERM_BP_FAT	gland morphogenesis	13	2.7	0.00012	0.0038
GOTERM_BP_FAT	nephron development	14	2.9	0.00012	0.0039
GOTERM_BP_FAT	nephron tubule morphogenesis	10	2.1	0.00013	0.004
GOTERM_BP_FAT	regulation of canonical Wnt signaling pathway	17	3.6	0.00014	0.0043
GOTERM_BP_FAT	neuron projection extension	15	3.2	0.00014	0.0044
GOTERM_BP_FAT	positive regulation of cellular component organization	58	12.2	0.00014	0.0044
GOTERM_BP_FAT	developmental cell growth	18	3.8	0.00015	0.0047
GOTERM_BP_FAT	embryonic skeletal system morphogenesis	11	2.3	0.00015	0.0047
GOTERM_BP_FAT	cerebellum development	12	2.5	0.00015	0.0047
GOTERM_BP_FAT	negative regulation of axonogenesis	9	1.9	0.00015	0.0047
GOTERM_BP_FAT	regulation of angiogenesis	20	4.2	0.00016	0.0048
GOTERM_BP_FAT	mesenchyme development	19	4	0.00016	0.0049
GOTERM_BP_FAT	epithelial cell proliferation	26	5.5	0.00017	0.0051
GOTERM_BP_FAT	positive regulation of phosphorus metabolic process	48	10.1	0.00017	0.0051
GOTERM_BP_FAT	positive regulation of phosphate metabolic process	48	10.1	0.00017	0.0051
GOTERM_BP_FAT	nephron epithelium morphogenesis	10	2.1	0.00018	0.0052
GOTERM_BP_FAT	renal tubule morphogenesis	10	2.1	0.00019	0.0056
GOTERM_BP_FAT	monocarboxylic acid biosynthetic process	16	3.4	0.00019	0.0056
GOTERM_BP_FAT	cell growth	26	5.5	0.00019	0.0056
GOTERM_BP_FAT	regulation of neuron projection regeneration	7	1.5	0.0002	0.0057
GOTERM_BP_FAT	negative regulation of canonical Wnt signaling pathway	12	2.5	0.0002	0.0057
GOTERM_BP_FAT	positive regulation of nucleotide biosynthetic process	8	1.7	0.00021	0.0059
GOTERM_BP_FAT	positive regulation of purine nucleotide biosynthetic process	8	1.7	0.00021	0.0059
GOTERM_BP_FAT	regulation of chondrocyte differentiation	8	1.7	0.00021	0.0059
GOTERM_BP_FAT	chemotaxis	30	6.3	0.00021	0.0059
GOTERM_BP_FAT	nephron morphogenesis	10	2.1	0.00022	0.0062
GOTERM_BP_FAT	negative regulation of neuron projection development	14	2.9	0.00023	0.0062
GOTERM_BP_FAT	axon regeneration	8	1.7	0.00024	0.0065
GOTERM_BP_FAT	positive regulation of reproductive process	10	2.1	0.00024	0.0066
GOTERM_BP_FAT	cyclic nucleotide metabolic process	10	2.1	0.00024	0.0066
GOTERM_BP_FAT	regulation of potassium ion transmembrane transport	10	2.1	0.00024	0.0066
GOTERM_BP_FAT	taxis	30	6.3	0.00025	0.0066
GOTERM_BP_FAT	mesenchymal cell differentiation	16	3.4	0.00026	0.0071
GOTERM_BP_FAT	regionalization	21	4.4	0.00027	0.0071
GOTERM_BP_FAT	cyclic nucleotide biosynthetic process	9	1.9	0.00027	0.0072
GOTERM_BP_FAT	cyclic purine nucleotide metabolic process	9	1.9	0.00027	0.0072
GOTERM_BP_FAT	ovulation cycle	12	2.5	0.00027	0.0072
GOTERM_BP_FAT	skeletal system morphogenesis	17	3.6	0.00029	0.0076
GOTERM_BP_FAT	cytoskeleton organization	55	11.6	0.00029	0.0076
GOTERM_BP_FAT	mesonephric tubule morphogenesis	9	1.9	0.00029	0.0077
GOTERM_BP_FAT	cognition	21	4.4	0.0003	0.0079
GOTERM_BP_FAT	embryonic limb morphogenesis	12	2.5	0.00031	0.0079
GOTERM_BP_FAT	embryonic appendage morphogenesis	12	2.5	0.00031	0.0079
GOTERM_BP_FAT	integrin-mediated signaling pathway	11	2.3	0.00031	0.0079
GOTERM_BP_FAT	regulation of cellular response to growth factor stimulus	19	4	0.00032	0.0082
GOTERM_BP_FAT	wound healing	24	5	0.00032	0.0082
GOTERM_BP_FAT	limbic system development	12	2.5	0.00035	0.0087
GOTERM_BP_FAT	actin cytoskeleton organization	32	6.7	0.00035	0.0088
GOTERM_BP_FAT	regulation of response to wounding	15	3.2	0.00035	0.0089
GOTERM_BP_FAT	metal ion transport	38	8	0.00036	0.0089
GOTERM_BP_FAT	cardiac muscle cell proliferation	8	1.7	0.00036	0.0089
GOTERM_BP_FAT	metencephalon development	12	2.5	0.00037	0.009
GOTERM_BP_FAT	regulation of epithelial cell proliferation	23	4.8	0.00038	0.0093
GOTERM_BP_FAT	positive regulation of cell proliferation	44	9.2	0.00038	0.0094
GOTERM_BP_FAT	memory	13	2.7	0.0004	0.0097
GOTERM_BP_FAT	metanephric glomerulus development	5	1.1	0.0004	0.0098
GOTERM_BP_FAT	telencephalon development	19	4	0.00041	0.0098
GOTERM_BP_FAT	embryonic skeletal system development	12	2.5	0.00041	0.0098
GOTERM_BP_FAT	glomerulus vasculature development	6	1.3	0.00041	0.0098
GOTERM_BP_FAT	positive regulation of angiogenesis	14	2.9	0.00043	0.01
GOTERM_BP_FAT	forebrain development	24	5	0.00043	0.01
GOTERM_BP_FAT	eye development	23	4.8	0.00044	0.011
GOTERM_BP_FAT	regulation of cell morphogenesis involved in differentiation	20	4.2	0.00045	0.011
GOTERM_BP_FAT	positive regulation of cell adhesion	26	5.5	0.00046	0.011
GOTERM_BP_FAT	pallium development	15	3.2	0.00046	0.011
GOTERM_BP_FAT	neuron-neuron synaptic transmission	13	2.7	0.00046	0.011
GOTERM_BP_FAT	negative regulation of developmental process	47	9.9	0.00047	0.011
GOTERM_BP_FAT	regulation of system process	28	5.9	0.00047	0.011
GOTERM_BP_FAT	amino acid transport	13	2.7	0.00049	0.011
GOTERM_BP_FAT	respiratory system development	17	3.6	0.0005	0.011
GOTERM_BP_FAT	negative regulation of cell projection organization	15	3.2	0.0005	0.011
GOTERM_BP_FAT	potassium ion export across plasma membrane	5	1.1	0.00051	0.011
GOTERM_BP_FAT	potassium ion export from cell	5	1.1	0.00051	0.011
GOTERM_BP_FAT	camera-type eye development	21	4.4	0.00054	0.012
GOTERM_BP_FAT	regulation of cation transmembrane transport	21	4.4	0.00056	0.012
GOTERM_BP_FAT	regulation of response to external stimulus	38	8	0.00056	0.012
GOTERM_BP_FAT	renal system vasculature development	6	1.3	0.00056	0.012
GOTERM_BP_FAT	kidney vasculature development	6	1.3	0.00056	0.012
GOTERM_BP_FAT	learning or memory	19	4	0.0006	0.013
GOTERM_BP_FAT	nephron tubule development	10	2.1	0.00062	0.014
GOTERM_BP_FAT	regeneration	15	3.2	0.00062	0.014
GOTERM_BP_FAT	appendage morphogenesis	13	2.7	0.00063	0.014
GOTERM_BP_FAT	limb morphogenesis	13	2.7	0.00063	0.014
GOTERM_BP_FAT	potassium ion export	5	1.1	0.00063	0.014
GOTERM_BP_FAT	regulation of supramolecular fiber organization	21	4.4	0.00065	0.014
GOTERM_BP_FAT	regulation of neuron death	21	4.4	0.00068	0.015
GOTERM_BP_FAT	carboxylic acid biosynthetic process	18	3.8	0.0007	0.015
GOTERM_BP_FAT	organic acid biosynthetic process	18	3.8	0.0007	0.015
GOTERM_BP_FAT	positive regulation of phosphorylation	43	9	0.00071	0.015
GOTERM_BP_FAT	neural precursor cell proliferation	14	2.9	0.00071	0.015
GOTERM_BP_FAT	response to corticosteroid	14	2.9	0.00071	0.015
GOTERM_BP_FAT	positive regulation of cAMP biosynthetic process	6	1.3	0.00075	0.016
GOTERM_BP_FAT	positive regulation of cAMP metabolic process	6	1.3	0.00075	0.016
GOTERM_BP_FAT	positive regulation of adenylate cyclase activity	6	1.3	0.00075	0.016
GOTERM_BP_FAT	hippocampus development	10	2.1	0.00075	0.016
GOTERM_BP_FAT	positive regulation of bone mineralization	7	1.5	0.00076	0.016
GOTERM_BP_FAT	negative regulation of cell differentiation	37	7.8	0.00077	0.016
GOTERM_BP_FAT	response to hormone	37	7.8	0.00083	0.017
GOTERM_BP_FAT	regulation of phosphate metabolic process	62	13	0.00084	0.017
GOTERM_BP_FAT	regulation of developmental growth	21	4.4	0.00085	0.017
GOTERM_BP_FAT	transmembrane receptor protein serine/threonine kinase signaling pathway	21	4.4	0.00085	0.017
GOTERM_BP_FAT	blood circulation	25	5.3	0.00085	0.017
GOTERM_BP_FAT	renal tubule development	10	2.1	0.00085	0.017
GOTERM_BP_FAT	kidney morphogenesis	10	2.1	0.00085	0.017
GOTERM_BP_FAT	decidualization	6	1.3	0.00086	0.017
GOTERM_BP_FAT	regulation of axon regeneration	6	1.3	0.00086	0.017
GOTERM_BP_FAT	positive regulation of cartilage development	6	1.3	0.00086	0.017
GOTERM_BP_FAT	ear development	16	3.4	0.00087	0.017
GOTERM_BP_FAT	regulation of phosphorus metabolic process	62	13	0.00087	0.017
GOTERM_BP_FAT	neuron projection regeneration	8	1.7	0.0009	0.018
GOTERM_BP_FAT	neuron migration	13	2.7	0.00091	0.018
GOTERM_BP_FAT	response to axon injury	9	1.9	0.00095	0.019
GOTERM_BP_FAT	regulation of cell morphogenesis	25	5.3	0.00099	0.019
GOTERM_BP_FAT	lipid biosynthetic process	29	6.1	0.001	0.02
GOTERM_BP_FAT	developmental process involved in reproduction	40	8.4	0.001	0.02
GOTERM_BP_FAT	regulation of potassium ion transport	10	2.1	0.001	0.02
GOTERM_BP_FAT	regulation of blood circulation	16	3.4	0.001	0.02
GOTERM_BP_FAT	response to external stimulus	95	20	0.001	0.02
GOTERM_BP_FAT	regulation of protein phosphorylation	53	11.1	0.0011	0.021
GOTERM_BP_FAT	appendage development	14	2.9	0.0011	0.021
GOTERM_BP_FAT	limb development	14	2.9	0.0011	0.021
GOTERM_BP_FAT	ameboidal-type cell migration	22	4.6	0.0011	0.021
GOTERM_BP_FAT	regulation of phosphorylation	57	12	0.0011	0.021
GOTERM_BP_FAT	protein complex subunit organization	49	10.3	0.0011	0.021
GOTERM_BP_FAT	ureteric bud morphogenesis	8	1.7	0.0011	0.021
GOTERM_BP_FAT	circulatory system process	25	5.3	0.0012	0.022
GOTERM_BP_FAT	positive regulation of neuron differentiation	23	4.8	0.0012	0.022
GOTERM_BP_FAT	regulation of postsynaptic membrane potential	10	2.1	0.0012	0.023
GOTERM_BP_FAT	placenta development	13	2.7	0.0012	0.023
GOTERM_BP_FAT	positive regulation of purine nucleotide metabolic process	9	1.9	0.0012	0.023
GOTERM_BP_FAT	embryonic cranial skeleton morphogenesis	7	1.5	0.0012	0.023
GOTERM_BP_FAT	cellular response to organic substance	88	18.5	0.0013	0.023
GOTERM_BP_FAT	regulation of transmembrane receptor protein serine/threonine kinase signaling pathway	16	3.4	0.0013	0.023
GOTERM_BP_FAT	negative regulation of Wnt signaling pathway	12	2.5	0.0013	0.023
GOTERM_BP_FAT	positive regulation of nucleotide metabolic process	9	1.9	0.0013	0.024
GOTERM_BP_FAT	response to steroid hormone	19	4	0.0013	0.024
GOTERM_BP_FAT	ear morphogenesis	11	2.3	0.0014	0.025
GOTERM_BP_FAT	positive regulation of cyclic nucleotide metabolic process	6	1.3	0.0014	0.025
GOTERM_BP_FAT	positive regulation of cyclic nucleotide biosynthetic process	6	1.3	0.0014	0.025
GOTERM_BP_FAT	cellular component assembly	93	19.5	0.0014	0.026
GOTERM_BP_FAT	cell proliferation involved in metanephros development	4	0.8	0.0014	0.026
GOTERM_BP_FAT	neuron death	22	4.6	0.0014	0.026
GOTERM_BP_FAT	heart growth	10	2.1	0.0015	0.026
GOTERM_BP_FAT	homophilic cell adhesion via plasma membrane adhesion molecules	12	2.5	0.0015	0.027
GOTERM_BP_FAT	bone mineralization	10	2.1	0.0015	0.027
GOTERM_BP_FAT	hindbrain development	13	2.7	0.0015	0.027
GOTERM_BP_FAT	regulation of metal ion transport	22	4.6	0.0015	0.027
GOTERM_BP_FAT	receptor clustering	8	1.7	0.0015	0.027
GOTERM_BP_FAT	forebrain cell migration	8	1.7	0.0015	0.027
GOTERM_BP_FAT	negative regulation of signal transduction	47	9.9	0.0016	0.027
GOTERM_BP_FAT	positive regulation of metabolic process	113	23.7	0.0016	0.027
GOTERM_BP_FAT	negative regulation of cell communication	51	10.7	0.0016	0.028
GOTERM_BP_FAT	cell adhesion mediated by integrin	8	1.7	0.0017	0.029
GOTERM_BP_FAT	regulation of heart contraction	13	2.7	0.0017	0.029
GOTERM_BP_FAT	negative regulation of signaling	51	10.7	0.0017	0.029
GOTERM_BP_FAT	positive regulation of signal transduction	57	12	0.0017	0.029
GOTERM_BP_FAT	transmembrane receptor protein tyrosine kinase signaling pathway	26	5.5	0.0017	0.03
GOTERM_BP_FAT	cellular response to chemical stimulus	104	21.8	0.0018	0.031
GOTERM_BP_FAT	regulation of postsynaptic neurotransmitter receptor activity	5	1.1	0.0019	0.031
GOTERM_BP_FAT	circadian rhythm	14	2.9	0.0019	0.031
GOTERM_BP_FAT	positive regulation of male gonad development	4	0.8	0.0019	0.031
GOTERM_BP_FAT	pericyte cell differentiation	4	0.8	0.0019	0.031
GOTERM_BP_FAT	negative regulation of cellular component organization	34	7.1	0.0019	0.032
GOTERM_BP_FAT	positive regulation of biomineral tissue development	7	1.5	0.002	0.032
GOTERM_BP_FAT	cell differentiation involved in kidney development	7	1.5	0.002	0.032
GOTERM_BP_FAT	positive regulation of cyclase activity	6	1.3	0.002	0.033
GOTERM_BP_FAT	metanephric nephron development	6	1.3	0.002	0.033
GOTERM_BP_FAT	positive regulation of protein phosphorylation	39	8.2	0.002	0.033
GOTERM_BP_FAT	muscle tissue development	23	4.8	0.002	0.033
GOTERM_BP_FAT	negative regulation of cell growth	13	2.7	0.002	0.033
GOTERM_BP_FAT	actin filament organization	22	4.6	0.0021	0.033
GOTERM_BP_FAT	negative regulation of response to stimulus	60	12.6	0.0021	0.034
GOTERM_BP_FAT	establishment of planar polarity	7	1.5	0.0021	0.034
GOTERM_BP_FAT	regulation of actin cytoskeleton organization	19	4	0.0021	0.034
GOTERM_BP_FAT	action potential	11	2.3	0.0022	0.035
GOTERM_BP_FAT	regulation of hepatocyte proliferation	5	1.1	0.0022	0.035
GOTERM_BP_FAT	middle ear morphogenesis	5	1.1	0.0022	0.035
GOTERM_BP_FAT	gonad development	16	3.4	0.0022	0.035
GOTERM_BP_FAT	negative regulation of cell morphogenesis involved in differentiation	9	1.9	0.0022	0.035
GOTERM_BP_FAT	positive regulation of lyase activity	6	1.3	0.0022	0.035
GOTERM_BP_FAT	striated muscle cell proliferation	8	1.7	0.0022	0.035
GOTERM_BP_FAT	positive regulation of cell communication	66	13.9	0.0022	0.035
GOTERM_BP_FAT	positive regulation of neuron projection development	19	4	0.0022	0.035
GOTERM_BP_FAT	response to glucocorticoid	12	2.5	0.0023	0.036
GOTERM_BP_FAT	heart morphogenesis	16	3.4	0.0023	0.036
GOTERM_BP_FAT	prostaglandin metabolic process	7	1.5	0.0023	0.036
GOTERM_BP_FAT	establishment of tissue polarity	7	1.5	0.0023	0.036
GOTERM_BP_FAT	prostanoid metabolic process	7	1.5	0.0023	0.036
GOTERM_BP_FAT	positive regulation of response to wounding	9	1.9	0.0023	0.036
GOTERM_BP_FAT	regulation of blood vessel diameter	12	2.5	0.0023	0.036
GOTERM_BP_FAT	regulation of blood vessel size	12	2.5	0.0023	0.036
GOTERM_BP_FAT	regulation of tube diameter	12	2.5	0.0023	0.036
GOTERM_BP_FAT	regulation of extent of cell growth	10	2.1	0.0024	0.036
GOTERM_BP_FAT	regulation of nucleotide biosynthetic process	8	1.7	0.0024	0.036
GOTERM_BP_FAT	regulation of purine nucleotide biosynthetic process	8	1.7	0.0024	0.036
GOTERM_BP_FAT	positive regulation of signaling	66	13.9	0.0024	0.036
GOTERM_BP_FAT	muscle cell proliferation	15	3.2	0.0024	0.037
GOTERM_BP_FAT	regulation of tube size	12	2.5	0.0025	0.037
GOTERM_BP_FAT	collagen biosynthetic process	7	1.5	0.0025	0.038
GOTERM_BP_FAT	positive regulation of kinase activity	21	4.4	0.0025	0.038
GOTERM_BP_FAT	regulation of neuron apoptotic process	16	3.4	0.0026	0.038
GOTERM_BP_FAT	development of primary sexual characteristics	16	3.4	0.0026	0.038
GOTERM_BP_FAT	negative regulation of growth	15	3.2	0.0026	0.038
GOTERM_BP_FAT	axon extension	10	2.1	0.0027	0.041
GOTERM_BP_FAT	smooth muscle cell migration	9	1.9	0.0029	0.043
GOTERM_BP_FAT	single organism cell adhesion	31	6.5	0.0029	0.043
GOTERM_BP_FAT	metanephric mesenchyme development	4	0.8	0.003	0.044
GOTERM_BP_FAT	positive regulation of axon regeneration	4	0.8	0.003	0.044
GOTERM_BP_FAT	negative regulation of hormone metabolic process	4	0.8	0.003	0.044
GOTERM_BP_FAT	positive regulation of cellular component biogenesis	27	5.7	0.003	0.044
GOTERM_BP_FAT	response to transforming growth factor beta	15	3.2	0.0031	0.045
GOTERM_BP_FAT	vascular process in circulatory system	13	2.7	0.0031	0.045
GOTERM_BP_FAT	branching involved in ureteric bud morphogenesis	7	1.5	0.0032	0.046
GOTERM_BP_FAT	ovulation	5	1.1	0.0033	0.047
GOTERM_BP_FAT	regulation of MAPK cascade	30	6.3	0.0034	0.049
GOTERM_BP_FAT	regulation of actin filament-based process	20	4.2	0.0034	0.049
GOTERM_BP_FAT	positive regulation of smooth muscle cell migration	7	1.5	0.0034	0.049
GOTERM_BP_FAT	cellular response to BMP stimulus	12	2.5	0.0034	0.049
GOTERM_BP_FAT	response to BMP	12	2.5	0.0034	0.049
GOTERM_BP_FAT	positive regulation of lipid biosynthetic process	9	1.9	0.0034	0.049
GOTERM_BP_FAT	anion transport	26	5.5	0.0034	0.049
GOTERM_BP_FAT	maternal placenta development	6	1.3	0.0036	0.051
GOTERM_BP_FAT	cardiac muscle tissue growth	9	1.9	0.0036	0.051
GOTERM_BP_FAT	lung development	14	2.9	0.0037	0.052
GOTERM_BP_FAT	positive regulation of neuron projection regeneration	4	0.8	0.0037	0.052
GOTERM_BP_FAT	regulation of cytoskeleton organization	25	5.3	0.0038	0.053
GOTERM_BP_FAT	positive regulation of cellular metabolic process	103	21.6	0.0038	0.053
GOTERM_BP_FAT	small molecule biosynthetic process	24	5	0.0038	0.053
GOTERM_BP_FAT	central nervous system neuron differentiation	14	2.9	0.0039	0.054
GOTERM_BP_FAT	regulation of bone mineralization	8	1.7	0.0039	0.054
GOTERM_BP_FAT	regulation of glial cell differentiation	8	1.7	0.0039	0.054
GOTERM_BP_FAT	regulation of axon extension	9	1.9	0.004	0.055
GOTERM_BP_FAT	respiratory tube development	14	2.9	0.004	0.056
GOTERM_BP_FAT	positive regulation of response to external stimulus	19	4	0.004	0.056
GOTERM_BP_FAT	response to alkaloid	11	2.3	0.0042	0.057
GOTERM_BP_FAT	synaptic membrane adhesion	5	1.1	0.0042	0.057
GOTERM_BP_FAT	response to organic cyclic compound	41	8.6	0.0042	0.057
GOTERM_BP_FAT	negative regulation of cell proliferation	30	6.3	0.0042	0.057
GOTERM_BP_FAT	positive regulation of cellular biosynthetic process	65	13.7	0.0042	0.057
GOTERM_BP_FAT	protein phosphorylation	62	13	0.0043	0.058
GOTERM_BP_FAT	positive regulation of Wnt signaling pathway	10	2.1	0.0044	0.059
GOTERM_BP_FAT	negative regulation of response to wounding	8	1.7	0.0044	0.059
GOTERM_BP_FAT	metanephric glomerular mesangium development	3	0.6	0.0044	0.059
GOTERM_BP_FAT	heart contraction	13	2.7	0.0044	0.059
GOTERM_BP_FAT	gastrulation	12	2.5	0.0044	0.06
GOTERM_BP_FAT	regulation of male gonad development	4	0.8	0.0045	0.06
GOTERM_BP_FAT	cerebral cortex development	10	2.1	0.0046	0.061
GOTERM_BP_FAT	positive regulation of biosynthetic process	66	13.9	0.0046	0.061
GOTERM_BP_FAT	gland development	23	4.8	0.0046	0.061
GOTERM_BP_FAT	spinal cord development	9	1.9	0.0047	0.061
GOTERM_BP_FAT	chondrocyte differentiation	9	1.9	0.0047	0.061
GOTERM_BP_FAT	cellular response to corticosteroid stimulus	8	1.7	0.0047	0.061
GOTERM_BP_FAT	ketone biosynthetic process	6	1.3	0.0047	0.061
GOTERM_BP_FAT	regulation of muscle contraction	11	2.3	0.0047	0.061
GOTERM_BP_FAT	actin filament bundle assembly	11	2.3	0.0047	0.061
GOTERM_BP_FAT	unsaturated fatty acid metabolic process	11	2.3	0.0047	0.061
GOTERM_BP_FAT	regulation of lipid biosynthetic process	13	2.7	0.0047	0.062
GOTERM_BP_FAT	cardiac chamber development	12	2.5	0.0048	0.062
GOTERM_BP_FAT	positive regulation of response to stimulus	80	16.8	0.0048	0.062
GOTERM_BP_FAT	chordate embryonic development	32	6.7	0.0048	0.062
GOTERM_BP_FAT	maternal process involved in female pregnancy	7	1.5	0.0048	0.062
GOTERM_BP_FAT	cerebellar cortex development	7	1.5	0.0048	0.062
GOTERM_BP_FAT	response to abiotic stimulus	45	9.5	0.0051	0.065
GOTERM_BP_FAT	regulation of adenylate cyclase activity	6	1.3	0.0051	0.065
GOTERM_BP_FAT	regulation of cAMP biosynthetic process	6	1.3	0.0051	0.065
GOTERM_BP_FAT	regulation of cAMP metabolic process	6	1.3	0.0051	0.065
GOTERM_BP_FAT	artery development	9	1.9	0.0051	0.066
GOTERM_BP_FAT	central nervous system projection neuron axonogenesis	5	1.1	0.0053	0.067
GOTERM_BP_FAT	negative regulation of cartilage development	5	1.1	0.0053	0.067
GOTERM_BP_FAT	actin filament bundle organization	11	2.3	0.0053	0.067
GOTERM_BP_FAT	regulation of neurotransmitter receptor activity	7	1.5	0.0055	0.07
GOTERM_BP_FAT	postsynaptic density organization	5	1.1	0.0059	0.074
GOTERM_BP_FAT	telencephalon cell migration	7	1.5	0.0059	0.074
GOTERM_BP_FAT	BMP signaling pathway	11	2.3	0.0059	0.074
GOTERM_BP_FAT	cardiac chamber morphogenesis	10	2.1	0.0059	0.074
GOTERM_BP_FAT	regulation of hormone metabolic process	6	1.3	0.006	0.075
GOTERM_BP_FAT	positive regulation of cellular protein localization	17	3.6	0.0061	0.077
GOTERM_BP_FAT	cardiac ventricle development	10	2.1	0.0062	0.077
GOTERM_BP_FAT	muscle cell migration	9	1.9	0.0062	0.077
GOTERM_BP_FAT	alcohol metabolic process	16	3.4	0.0062	0.077
GOTERM_BP_FAT	protein localization to membrane	25	5.3	0.0063	0.077
GOTERM_BP_FAT	cellular response to hormone stimulus	25	5.3	0.0063	0.077
GOTERM_BP_FAT	glomerulus development	7	1.5	0.0063	0.077
GOTERM_BP_FAT	kidney mesenchyme development	4	0.8	0.0063	0.078
GOTERM_BP_FAT	glomerular mesangium development	4	0.8	0.0063	0.078
GOTERM_BP_FAT	regulation of reproductive process	12	2.5	0.0064	0.078
GOTERM_BP_FAT	postsynaptic specialization organization	5	1.1	0.0065	0.08
GOTERM_BP_FAT	heart process	13	2.7	0.0066	0.08
GOTERM_BP_FAT	embryo development ending in birth or egg hatching	32	6.7	0.0066	0.08
GOTERM_BP_FAT	cellular response to transforming growth factor beta stimulus	14	2.9	0.0066	0.08
GOTERM_BP_FAT	male gonad development	11	2.3	0.0066	0.08
GOTERM_BP_FAT	establishment of cell polarity	10	2.1	0.0067	0.081
GOTERM_BP_FAT	regulation of cell death	60	12.6	0.0068	0.082
GOTERM_BP_FAT	regulation of organ growth	9	1.9	0.0068	0.082
GOTERM_BP_FAT	synaptic transmission, glutamatergic	8	1.7	0.0068	0.082
GOTERM_BP_FAT	development of primary male sexual characteristics	11	2.3	0.0069	0.082
GOTERM_BP_FAT	protein processing	15	3.2	0.0069	0.083
GOTERM_BP_FAT	organic anion transport	21	4.4	0.0069	0.083
GOTERM_BP_FAT	mesenchymal cell proliferation	6	1.3	0.007	0.083
GOTERM_BP_FAT	regulation of chemotaxis	13	2.7	0.007	0.083
GOTERM_BP_FAT	positive regulation of osteoblast differentiation	7	1.5	0.0071	0.084
GOTERM_BP_FAT	formation of primary germ layer	9	1.9	0.0071	0.084
GOTERM_BP_FAT	carboxylic acid transport	17	3.6	0.0071	0.084
GOTERM_BP_FAT	positive regulation of cell division	8	1.7	0.0072	0.085
GOTERM_BP_FAT	male sex differentiation	12	2.5	0.0073	0.086
GOTERM_BP_FAT	cell fate commitment	15	3.2	0.0074	0.087
GOTERM_BP_FAT	positive regulation of gonad development	4	0.8	0.0074	0.087
GOTERM_BP_FAT	glial cell development	9	1.9	0.0075	0.087
GOTERM_BP_FAT	regulation of oligodendrocyte differentiation	6	1.3	0.0075	0.087
GOTERM_BP_FAT	coronary vasculature development	7	1.5	0.0075	0.087
GOTERM_BP_FAT	stem cell proliferation	12	2.5	0.0075	0.087
GOTERM_BP_FAT	dendrite development	15	3.2	0.0075	0.087
GOTERM_BP_FAT	regulation of smooth muscle cell migration	8	1.7	0.0076	0.088
GOTERM_BP_FAT	organic acid transport	17	3.6	0.0077	0.088
GOTERM_BP_FAT	regulation of receptor activity	11	2.3	0.0077	0.088
GOTERM_BP_FAT	response to organic substance	108	22.7	0.0077	0.088
GOTERM_BP_FAT	sex differentiation	17	3.6	0.0079	0.09
GOTERM_BP_FAT	regulation of cell growth	20	4.2	0.0079	0.091
GOTERM_BP_FAT	proximal/distal pattern formation	5	1.1	0.0079	0.091
GOTERM_BP_FAT	biomineral tissue development	11	2.3	0.008	0.091
GOTERM_BP_FAT	diterpenoid metabolic process	7	1.5	0.008	0.091
GOTERM_BP_FAT	response to hypoxia	16	3.4	0.008	0.091
GOTERM_BP_FAT	cAMP biosynthetic process	6	1.3	0.0081	0.092
GOTERM_BP_FAT	regulation of growth	28	5.9	0.0083	0.093
GOTERM_BP_FAT	substrate adhesion-dependent cell spreading	8	1.7	0.0084	0.094
GOTERM_BP_FAT	chemical synaptic transmission, postsynaptic	8	1.7	0.0084	0.094
GOTERM_BP_FAT	protein localization to synapse	7	1.5	0.0085	0.095
GOTERM_BP_FAT	negative regulation of developmental growth	9	1.9	0.0085	0.095
GOTERM_BP_FAT	regulation of osteoblast differentiation	10	2.1	0.0085	0.095
GOTERM_BP_FAT	diterpenoid biosynthetic process	4	0.8	0.0086	0.096
GOTERM_BP_FAT	retinoic acid biosynthetic process	4	0.8	0.0086	0.096
GOTERM_BP_FAT	response to hexose	13	2.7	0.0087	0.096
GOTERM_BP_FAT	regulation of cyclic nucleotide metabolic process	6	1.3	0.0087	0.096
GOTERM_BP_FAT	regulation of cyclic nucleotide biosynthetic process	6	1.3	0.0087	0.096
GOTERM_BP_FAT	cerebellum morphogenesis	6	1.3	0.0087	0.096
GOTERM_BP_FAT	contractile actin filament bundle assembly	8	1.7	0.0088	0.097
GOTERM_BP_FAT	stress fiber assembly	8	1.7	0.0088	0.097
GOTERM_BP_FAT	regulation of molecular function	77	16.2	0.0088	0.097
GOTERM_BP_FAT	cardiac ventricle morphogenesis	7	1.5	0.009	0.098
GOTERM_BP_FAT	cellular response to luteinizing hormone stimulus	3	0.6	0.009	0.099
GOTERM_BP_FAT	mesangial cell differentiation	3	0.6	0.009	0.099
GOTERM_BP_FAT	adult behavior	11	2.3	0.0091	0.1
GOTERM_BP_FAT	response to fatty acid	8	1.7	0.0092	0.1
GOTERM_BP_FAT	prostate gland development	6	1.3	0.0093	0.1
GOTERM_BP_FAT	cellular response to steroid hormone stimulus	12	2.5	0.0094	0.1
GOTERM_BP_FAT	artery morphogenesis	7	1.5	0.0095	0.1
GOTERM_BP_FAT	regulation of heart rate by cardiac conduction	5	1.1	0.0096	0.1
GOTERM_BP_FAT	motor neuron axon guidance	5	1.1	0.0096	0.1
GOTERM_BP_FAT	response to gonadotropin	5	1.1	0.0096	0.1
GOTERM_BP_FAT	cellular component biogenesis	95	20	0.0097	0.1
GOTERM_BP_FAT	osteoblast differentiation	12	2.5	0.0097	0.1
GOTERM_BP_FAT	retinal metabolic process	4	0.8	0.0098	0.11
GOTERM_BP_FAT	positive regulation of transferase activity	22	4.6	0.0099	0.11
GOTERM_BP_FAT	cerebral cortex cell migration	6	1.3	0.01	0.11
GOTERM_BP_FAT	cranial skeletal system development	7	1.5	0.01	0.11
GOTERM_BP_FAT	regulation of biomineral tissue development	8	1.7	0.01	0.11
GOTERM_BP_FAT	response to acid chemical	21	4.4	0.01	0.11
GOTERM_BP_FAT	regulation of kinase activity	27	5.7	0.01	0.11
GOTERM_BP_FAT	positive regulation of macromolecule metabolic process	99	20.8	0.01	0.11
GOTERM_BP_FAT	negative regulation of protein phosphorylation	19	4	0.011	0.11
GOTERM_BP_FAT	regulation of cyclase activity	6	1.3	0.011	0.11
GOTERM_BP_FAT	regulation of cell size	12	2.5	0.011	0.11
GOTERM_BP_FAT	regulation of cellular component size	19	4	0.011	0.11
GOTERM_BP_FAT	cellular response to metal ion	12	2.5	0.011	0.12
GOTERM_BP_FAT	muscle organ development	19	4	0.011	0.12
GOTERM_BP_FAT	excitatory postsynaptic potential	7	1.5	0.011	0.12
GOTERM_BP_FAT	positive regulation of gene expression	66	13.9	0.011	0.12
GOTERM_BP_FAT	anatomical structure arrangement	4	0.8	0.011	0.12
GOTERM_BP_FAT	regulation of ketone biosynthetic process	4	0.8	0.011	0.12
GOTERM_BP_FAT	hindbrain morphogenesis	6	1.3	0.011	0.12
GOTERM_BP_FAT	response to monosaccharide	13	2.7	0.012	0.12
GOTERM_BP_FAT	negative regulation of cell adhesion	15	3.2	0.012	0.12
GOTERM_BP_FAT	outflow tract morphogenesis	7	1.5	0.012	0.12
GOTERM_BP_FAT	regulation of GTP binding	3	0.6	0.012	0.12
GOTERM_BP_FAT	regulation of gliogenesis	10	2.1	0.012	0.12
GOTERM_BP_FAT	regulation of cellular ketone metabolic process	10	2.1	0.012	0.12
GOTERM_BP_FAT	regulation of transporter activity	15	3.2	0.012	0.12
GOTERM_BP_FAT	positive regulation of nucleobase-containing compound metabolic process	61	12.8	0.012	0.12
GOTERM_BP_FAT	regulation of pathway-restricted SMAD protein phosphorylation	6	1.3	0.012	0.12
GOTERM_BP_FAT	regulation of presynapse assembly	5	1.1	0.012	0.13
GOTERM_BP_FAT	membrane depolarization	7	1.5	0.012	0.13
GOTERM_BP_FAT	morphogenesis of a polarized epithelium	7	1.5	0.012	0.13
GOTERM_BP_FAT	cell proliferation involved in kidney development	4	0.8	0.013	0.13
GOTERM_BP_FAT	regulation of cation channel activity	11	2.3	0.013	0.13
GOTERM_BP_FAT	segmentation	8	1.7	0.013	0.13
GOTERM_BP_FAT	signal transduction by protein phosphorylation	29	6.1	0.013	0.13
GOTERM_BP_FAT	MAPK cascade	29	6.1	0.013	0.13
GOTERM_BP_FAT	epithelial cell migration	15	3.2	0.013	0.13
GOTERM_BP_FAT	hormone biosynthetic process	6	1.3	0.013	0.13
GOTERM_BP_FAT	regulation of lyase activity	6	1.3	0.013	0.13
GOTERM_BP_FAT	intracellular signal transduction	77	16.2	0.013	0.13
GOTERM_BP_FAT	terpenoid metabolic process	7	1.5	0.013	0.13
GOTERM_BP_FAT	neuron fate commitment	7	1.5	0.013	0.13
GOTERM_BP_FAT	regulation of purine nucleotide metabolic process	10	2.1	0.013	0.13
GOTERM_BP_FAT	muscle structure development	28	5.9	0.013	0.13
GOTERM_BP_FAT	regulation of mesenchymal cell proliferation	5	1.1	0.013	0.13
GOTERM_BP_FAT	C21-steroid hormone metabolic process	5	1.1	0.013	0.13
GOTERM_BP_FAT	cellular response to beta-amyloid	5	1.1	0.013	0.13
GOTERM_BP_FAT	positive regulation of potassium ion transmembrane transport	5	1.1	0.013	0.13
GOTERM_BP_FAT	regulation of transforming growth factor beta production	5	1.1	0.013	0.13
GOTERM_BP_FAT	protein homooligomerization	11	2.3	0.014	0.13
GOTERM_BP_FAT	bone development	13	2.7	0.014	0.13
GOTERM_BP_FAT	response to dexamethasone	6	1.3	0.014	0.13
GOTERM_BP_FAT	regulation of phospholipase activity	6	1.3	0.014	0.13
GOTERM_BP_FAT	epithelium migration	15	3.2	0.014	0.13
GOTERM_BP_FAT	determination of bilateral symmetry	9	1.9	0.014	0.14
GOTERM_BP_FAT	neuroblast proliferation	7	1.5	0.014	0.14
GOTERM_BP_FAT	regulation of axon guidance	5	1.1	0.015	0.14
GOTERM_BP_FAT	semaphorin-plexin signaling pathway	5	1.1	0.015	0.14
GOTERM_BP_FAT	regulation of muscle system process	13	2.7	0.015	0.14
GOTERM_BP_FAT	specification of symmetry	9	1.9	0.015	0.14
GOTERM_BP_FAT	peptidyl-lysine hydroxylation	3	0.6	0.015	0.14
GOTERM_BP_FAT	response to luteinizing hormone	3	0.6	0.015	0.14
GOTERM_BP_FAT	regulation of nucleotide metabolic process	10	2.1	0.015	0.14
GOTERM_BP_FAT	protein maturation	16	3.4	0.015	0.15
GOTERM_BP_FAT	inner ear development	12	2.5	0.015	0.15
GOTERM_BP_FAT	response to mechanical stimulus	13	2.7	0.015	0.15
GOTERM_BP_FAT	positive regulation of cell projection organization	20	4.2	0.016	0.15
GOTERM_BP_FAT	long-term memory	5	1.1	0.016	0.15
GOTERM_BP_FAT	positive regulation of transmembrane receptor protein serine/threonine kinase signaling pathway	8	1.7	0.016	0.15
GOTERM_BP_FAT	actomyosin structure organization	11	2.3	0.016	0.15
GOTERM_BP_FAT	tissue migration	15	3.2	0.016	0.15
GOTERM_BP_FAT	regulation of steroid biosynthetic process	7	1.5	0.016	0.15
GOTERM_BP_FAT	regulation of heart growth	7	1.5	0.016	0.15
GOTERM_BP_FAT	excitatory synapse assembly	4	0.8	0.016	0.15
GOTERM_BP_FAT	epithelial to mesenchymal transition	9	1.9	0.016	0.15
GOTERM_BP_FAT	neuron apoptotic process	15	3.2	0.016	0.15
GOTERM_BP_FAT	negative regulation of supramolecular fiber organization	10	2.1	0.016	0.15
GOTERM_BP_FAT	cAMP metabolic process	6	1.3	0.016	0.15
GOTERM_BP_FAT	regulation of transport	60	12.6	0.017	0.15
GOTERM_BP_FAT	regulation of pri-miRNA transcription from RNA polymerase II promoter	7	1.5	0.017	0.16
GOTERM_BP_FAT	central nervous system neuron axonogenesis	5	1.1	0.017	0.16
GOTERM_BP_FAT	transforming growth factor beta production	5	1.1	0.017	0.16
GOTERM_BP_FAT	negative regulation of neuron death	13	2.7	0.017	0.16
GOTERM_BP_FAT	positive regulation of lipid metabolic process	11	2.3	0.018	0.16
GOTERM_BP_FAT	response to follicle-stimulating hormone	4	0.8	0.018	0.16
GOTERM_BP_FAT	negative regulation of chondrocyte differentiation	4	0.8	0.018	0.16
GOTERM_BP_FAT	terpenoid biosynthetic process	4	0.8	0.018	0.16
GOTERM_BP_FAT	hormone metabolic process	12	2.5	0.018	0.16
GOTERM_BP_FAT	response to glucose	12	2.5	0.018	0.16
GOTERM_BP_FAT	cardiac muscle tissue development	13	2.7	0.018	0.17
GOTERM_BP_FAT	adult walking behavior	5	1.1	0.018	0.17
GOTERM_BP_FAT	pri-miRNA transcription from RNA polymerase II promoter	7	1.5	0.018	0.17
GOTERM_BP_FAT	glial cell migration	6	1.3	0.018	0.17
GOTERM_BP_FAT	icosanoid metabolic process	9	1.9	0.018	0.17
GOTERM_BP_FAT	embryonic neurocranium morphogenesis	3	0.6	0.019	0.17
GOTERM_BP_FAT	corticospinal tract morphogenesis	3	0.6	0.019	0.17
GOTERM_BP_FAT	diaphragm development	3	0.6	0.019	0.17
GOTERM_BP_FAT	response to decreased oxygen levels	16	3.4	0.019	0.17
GOTERM_BP_FAT	positive regulation of MAPK cascade	21	4.4	0.019	0.17
GOTERM_BP_FAT	fatty acid derivative metabolic process	9	1.9	0.019	0.17
GOTERM_BP_FAT	embryonic heart tube development	7	1.5	0.019	0.17
GOTERM_BP_FAT	embryonic digit morphogenesis	6	1.3	0.019	0.17
GOTERM_BP_FAT	regulation of transmembrane transporter activity	14	2.9	0.019	0.17
GOTERM_BP_FAT	cerebellar cortex morphogenesis	5	1.1	0.019	0.17
GOTERM_BP_FAT	apoptotic process involved in development	5	1.1	0.019	0.17
GOTERM_BP_FAT	forelimb morphogenesis	5	1.1	0.019	0.17
GOTERM_BP_FAT	negative regulation of response to external stimulus	16	3.4	0.02	0.17
GOTERM_BP_FAT	outflow tract septum morphogenesis	4	0.8	0.02	0.17
GOTERM_BP_FAT	cellular response to gonadotropin stimulus	4	0.8	0.02	0.17
GOTERM_BP_FAT	glomerular filtration	4	0.8	0.02	0.17
GOTERM_BP_FAT	regulation of hormone biosynthetic process	4	0.8	0.02	0.17
GOTERM_BP_FAT	cellular response to hypoxia	9	1.9	0.02	0.17
GOTERM_BP_FAT	regulation of epithelial cell migration	12	2.5	0.02	0.18
GOTERM_BP_FAT	primary alcohol metabolic process	6	1.3	0.02	0.18
GOTERM_BP_FAT	regulation of wound healing	10	2.1	0.021	0.18
GOTERM_BP_FAT	response to beta-amyloid	5	1.1	0.021	0.18
GOTERM_BP_FAT	vasculogenesis	7	1.5	0.021	0.18
GOTERM_BP_FAT	endocrine system development	9	1.9	0.021	0.19
GOTERM_BP_FAT	cellular lipid metabolic process	36	7.6	0.021	0.19
GOTERM_BP_FAT	response to xenobiotic stimulus	20	4.2	0.022	0.19
GOTERM_BP_FAT	circadian regulation of gene expression	6	1.3	0.022	0.19
GOTERM_BP_FAT	negative regulation of axon guidance	4	0.8	0.022	0.19
GOTERM_BP_FAT	cGMP metabolic process	4	0.8	0.022	0.19
GOTERM_BP_FAT	glomerular epithelium development	4	0.8	0.022	0.19
GOTERM_BP_FAT	cellular response to fibroblast growth factor stimulus	7	1.5	0.022	0.19
GOTERM_BP_FAT	response to metal ion	17	3.6	0.022	0.19
GOTERM_BP_FAT	negative regulation of axon extension	5	1.1	0.022	0.19
GOTERM_BP_FAT	epithelial cell differentiation involved in kidney development	5	1.1	0.022	0.19
GOTERM_BP_FAT	spinal cord motor neuron cell fate specification	3	0.6	0.022	0.19
GOTERM_BP_FAT	collagen metabolic process	8	1.7	0.022	0.19
GOTERM_BP_FAT	multicellular organismal macromolecule metabolic process	8	1.7	0.022	0.19
GOTERM_BP_FAT	response to carbohydrate	13	2.7	0.022	0.19
GOTERM_BP_FAT	cell death	67	14.1	0.023	0.19
GOTERM_BP_FAT	multicellular organism metabolic process	9	1.9	0.023	0.19
GOTERM_BP_FAT	animal organ formation	6	1.3	0.023	0.19
GOTERM_BP_FAT	retinoid metabolic process	6	1.3	0.023	0.19
GOTERM_BP_FAT	unsaturated fatty acid biosynthetic process	6	1.3	0.023	0.19
GOTERM_BP_FAT	nerve development	7	1.5	0.023	0.19
GOTERM_BP_FAT	regulation of apoptotic process	52	10.9	0.023	0.2
GOTERM_BP_FAT	response to ketone	14	2.9	0.023	0.2
GOTERM_BP_FAT	ribonucleotide biosynthetic process	12	2.5	0.023	0.2
GOTERM_BP_FAT	stem cell differentiation	13	2.7	0.024	0.2
GOTERM_BP_FAT	positive regulation of heart growth	5	1.1	0.024	0.2
GOTERM_BP_FAT	reflex	4	0.8	0.024	0.2
GOTERM_BP_FAT	protein hydroxylation	4	0.8	0.024	0.2
GOTERM_BP_FAT	labyrinthine layer morphogenesis	4	0.8	0.024	0.2
GOTERM_BP_FAT	renal filtration	4	0.8	0.024	0.2
GOTERM_BP_FAT	positive regulation of pri-miRNA transcription from RNA polymerase II promoter	6	1.3	0.024	0.2
GOTERM_BP_FAT	mesoderm formation	6	1.3	0.024	0.2
GOTERM_BP_FAT	eye morphogenesis	10	2.1	0.024	0.2
GOTERM_BP_FAT	import into cell	10	2.1	0.024	0.2
GOTERM_BP_FAT	phosphorylation	67	14.1	0.024	0.2
GOTERM_BP_FAT	single organismal cell-cell adhesion	25	5.3	0.025	0.2
GOTERM_BP_FAT	negative regulation of epithelial cell proliferation	10	2.1	0.025	0.21
GOTERM_BP_FAT	fat cell differentiation	12	2.5	0.025	0.21
GOTERM_BP_FAT	cell migration involved in sprouting angiogenesis	5	1.1	0.025	0.21
GOTERM_BP_FAT	muscle contraction	14	2.9	0.025	0.21
GOTERM_BP_FAT	sodium ion transmembrane transport	9	1.9	0.026	0.21
GOTERM_BP_FAT	regulation of gonad development	4	0.8	0.026	0.21
GOTERM_BP_FAT	testosterone biosynthetic process	3	0.6	0.026	0.22
GOTERM_BP_FAT	trigeminal nerve development	3	0.6	0.026	0.22
GOTERM_BP_FAT	regulation of cell-matrix adhesion	8	1.7	0.027	0.22
GOTERM_BP_FAT	positive regulation of potassium ion transport	5	1.1	0.027	0.22
GOTERM_BP_FAT	walking behavior	5	1.1	0.027	0.22
GOTERM_BP_FAT	regulation of cardiac muscle cell proliferation	5	1.1	0.027	0.22
GOTERM_BP_FAT	positive regulation of nitrogen compound metabolic process	63	13.2	0.028	0.23
GOTERM_BP_FAT	cellular response to organonitrogen compound	25	5.3	0.028	0.23
GOTERM_BP_FAT	localization within membrane	8	1.7	0.028	0.23
GOTERM_BP_FAT	endothelial cell proliferation	10	2.1	0.028	0.23
GOTERM_BP_FAT	transforming growth factor beta receptor signaling pathway	10	2.1	0.028	0.23
GOTERM_BP_FAT	cellular ketone metabolic process	12	2.5	0.028	0.23
GOTERM_BP_FAT	cranial nerve morphogenesis	4	0.8	0.028	0.23
GOTERM_BP_FAT	somatic stem cell division	4	0.8	0.028	0.23
GOTERM_BP_FAT	prostanoid biosynthetic process	4	0.8	0.028	0.23
GOTERM_BP_FAT	adrenal gland development	4	0.8	0.028	0.23
GOTERM_BP_FAT	negative regulation of muscle contraction	4	0.8	0.028	0.23
GOTERM_BP_FAT	prostaglandin biosynthetic process	4	0.8	0.028	0.23
GOTERM_BP_FAT	organic hydroxy compound metabolic process	20	4.2	0.029	0.23
GOTERM_BP_FAT	monocarboxylic acid metabolic process	25	5.3	0.029	0.23
GOTERM_BP_FAT	regulation of smooth muscle cell proliferation	10	2.1	0.029	0.23
GOTERM_BP_FAT	positive regulation of phospholipase activity	5	1.1	0.029	0.23
GOTERM_BP_FAT	negative regulation of phosphorus metabolic process	21	4.4	0.029	0.23
GOTERM_BP_FAT	negative regulation of phosphate metabolic process	21	4.4	0.029	0.23
GOTERM_BP_FAT	regulation of neural precursor cell proliferation	8	1.7	0.029	0.23
GOTERM_BP_FAT	ribose phosphate biosynthetic process	12	2.5	0.029	0.23
GOTERM_BP_FAT	mesoderm morphogenesis	6	1.3	0.029	0.23
GOTERM_BP_FAT	response to fibroblast growth factor	7	1.5	0.029	0.23
GOTERM_BP_FAT	negative regulation of phosphorylation	19	4	0.029	0.23
GOTERM_BP_FAT	determination of left/right symmetry	8	1.7	0.03	0.24
GOTERM_BP_FAT	negative regulation of cellular component movement	15	3.2	0.03	0.24
GOTERM_BP_FAT	stress-activated protein kinase signaling cascade	13	2.7	0.03	0.24
GOTERM_BP_FAT	learning	10	2.1	0.03	0.24
GOTERM_BP_FAT	regulation of BMP signaling pathway	7	1.5	0.03	0.24
GOTERM_BP_FAT	negative regulation of wound healing	6	1.3	0.03	0.24
GOTERM_BP_FAT	heart valve morphogenesis	5	1.1	0.03	0.24
GOTERM_BP_FAT	oligodendrocyte development	5	1.1	0.03	0.24
GOTERM_BP_FAT	positive regulation of metanephros development	3	0.6	0.031	0.24
GOTERM_BP_FAT	postsynaptic density assembly	3	0.6	0.031	0.24
GOTERM_BP_FAT	cranial nerve structural organization	3	0.6	0.031	0.24
GOTERM_BP_FAT	relaxation of smooth muscle	3	0.6	0.031	0.24
GOTERM_BP_FAT	embryonic skeletal joint morphogenesis	3	0.6	0.031	0.24
GOTERM_BP_FAT	prostate gland epithelium morphogenesis	4	0.8	0.031	0.24
GOTERM_BP_FAT	mesodermal cell differentiation	4	0.8	0.031	0.24
GOTERM_BP_FAT	maintenance of synapse structure	4	0.8	0.031	0.24
GOTERM_BP_FAT	smooth muscle tissue development	4	0.8	0.031	0.24
GOTERM_BP_FAT	regulation of ion transmembrane transporter activity	13	2.7	0.031	0.24
GOTERM_BP_FAT	actin polymerization or depolymerization	11	2.3	0.031	0.24
GOTERM_BP_FAT	positive regulation of canonical Wnt signaling pathway	7	1.5	0.032	0.24
GOTERM_BP_FAT	negative regulation of cell death	38	8	0.032	0.24
GOTERM_BP_FAT	negative regulation of T cell activation	8	1.7	0.032	0.24
GOTERM_BP_FAT	negative regulation of neuron apoptotic process	10	2.1	0.032	0.24
GOTERM_BP_FAT	regulation of programmed cell death	52	10.9	0.032	0.25
GOTERM_BP_FAT	ventricular cardiac muscle tissue morphogenesis	5	1.1	0.032	0.25
GOTERM_BP_FAT	regulation of extracellular matrix organization	5	1.1	0.032	0.25
GOTERM_BP_FAT	smooth muscle contraction	7	1.5	0.033	0.25
GOTERM_BP_FAT	positive regulation of cell morphogenesis involved in differentiation	10	2.1	0.033	0.25
GOTERM_BP_FAT	response to calcium ion	9	1.9	0.033	0.25
GOTERM_BP_FAT	cellular hormone metabolic process	8	1.7	0.033	0.25
GOTERM_BP_FAT	positive regulation of phosphatidylinositol 3-kinase signaling	6	1.3	0.033	0.25
GOTERM_BP_FAT	regulation of axon extension involved in axon guidance	4	0.8	0.033	0.25
GOTERM_BP_FAT	positive regulation of oligodendrocyte differentiation	4	0.8	0.033	0.25
GOTERM_BP_FAT	cardiac muscle cell membrane repolarization	4	0.8	0.033	0.25
GOTERM_BP_FAT	axis elongation	4	0.8	0.033	0.25
GOTERM_BP_FAT	prostate gland morphogenesis	4	0.8	0.033	0.25
GOTERM_BP_FAT	liver morphogenesis	4	0.8	0.033	0.25
GOTERM_BP_FAT	anterior/posterior pattern specification	11	2.3	0.034	0.25
GOTERM_BP_FAT	ventral spinal cord development	5	1.1	0.034	0.26
GOTERM_BP_FAT	cellular response to heat	5	1.1	0.034	0.26
GOTERM_BP_FAT	striated muscle tissue development	18	3.8	0.034	0.26
GOTERM_BP_FAT	regulation of intracellular signal transduction	54	11.3	0.034	0.26
GOTERM_BP_FAT	regulation of protein kinase activity	22	4.6	0.034	0.26
GOTERM_BP_FAT	response to oxygen levels	17	3.6	0.034	0.26
GOTERM_BP_FAT	regulation of cell division	10	2.1	0.035	0.26
GOTERM_BP_FAT	positive regulation of neural precursor cell proliferation	6	1.3	0.035	0.26
GOTERM_BP_FAT	cellular response to glucocorticoid stimulus	6	1.3	0.035	0.26
GOTERM_BP_FAT	inositol lipid-mediated signaling	9	1.9	0.035	0.26
GOTERM_BP_FAT	fatty acid biosynthetic process	9	1.9	0.035	0.26
GOTERM_BP_FAT	regulation of transferase activity	28	5.9	0.035	0.26
GOTERM_BP_FAT	regulation of phosphatidylinositol 3-kinase signaling	7	1.5	0.035	0.26
GOTERM_BP_FAT	central nervous system neuron development	7	1.5	0.035	0.26
GOTERM_BP_FAT	adult locomotory behavior	7	1.5	0.035	0.26
GOTERM_BP_FAT	cellular response to potassium ion	3	0.6	0.035	0.26
GOTERM_BP_FAT	atrial cardiac muscle cell action potential	3	0.6	0.035	0.26
GOTERM_BP_FAT	atrial cardiac muscle cell to AV node cell signaling	3	0.6	0.035	0.26
GOTERM_BP_FAT	positive regulation of hepatocyte proliferation	3	0.6	0.035	0.26
GOTERM_BP_FAT	positive regulation of protein metabolic process	52	10.9	0.036	0.26
GOTERM_BP_FAT	response to purine-containing compound	9	1.9	0.036	0.26
GOTERM_BP_FAT	Arp2/3 complex-mediated actin nucleation	4	0.8	0.036	0.26
GOTERM_BP_FAT	response to ATP	4	0.8	0.036	0.26
GOTERM_BP_FAT	cell communication involved in cardiac conduction	4	0.8	0.036	0.26
GOTERM_BP_FAT	Sertoli cell differentiation	4	0.8	0.036	0.26
GOTERM_BP_FAT	embryonic placenta morphogenesis	4	0.8	0.036	0.26
GOTERM_BP_FAT	relaxation of muscle	4	0.8	0.036	0.26
GOTERM_BP_FAT	purine ribonucleotide biosynthetic process	11	2.3	0.036	0.26
GOTERM_BP_FAT	positive regulation of epithelial cell proliferation	11	2.3	0.036	0.26
GOTERM_BP_FAT	cardiac septum morphogenesis	6	1.3	0.036	0.26
GOTERM_BP_FAT	steroid biosynthetic process	9	1.9	0.037	0.27
GOTERM_BP_FAT	muscle system process	17	3.6	0.037	0.27
GOTERM_BP_FAT	regulation of cardiac muscle tissue growth	6	1.3	0.038	0.27
GOTERM_BP_FAT	tissue regeneration	6	1.3	0.038	0.27
GOTERM_BP_FAT	isoprenoid metabolic process	7	1.5	0.038	0.27
GOTERM_BP_FAT	mesenchyme morphogenesis	5	1.1	0.038	0.27
GOTERM_BP_FAT	cellular response to acid chemical	14	2.9	0.038	0.27
GOTERM_BP_FAT	positive regulation of cell death	26	5.5	0.038	0.27
GOTERM_BP_FAT	nucleoside phosphate biosynthetic process	13	2.7	0.038	0.27
GOTERM_BP_FAT	Wnt signaling pathway, planar cell polarity pathway	4	0.8	0.039	0.28
GOTERM_BP_FAT	peptidyl-tyrosine dephosphorylation	4	0.8	0.039	0.28
GOTERM_BP_FAT	positive regulation of mesenchymal cell proliferation	4	0.8	0.039	0.28
GOTERM_BP_FAT	vascular endothelial growth factor production	4	0.8	0.039	0.28
GOTERM_BP_FAT	regulation of heart rate	7	1.5	0.039	0.28
GOTERM_BP_FAT	regulation of actin filament bundle assembly	7	1.5	0.039	0.28
GOTERM_BP_FAT	regulation of protein modification process	56	11.8	0.039	0.28
GOTERM_BP_FAT	muscle tissue morphogenesis	6	1.3	0.04	0.28
GOTERM_BP_FAT	regulation of vasoconstriction	6	1.3	0.04	0.28
GOTERM_BP_FAT	regulation of lipase activity	6	1.3	0.04	0.28
GOTERM_BP_FAT	protein oligomerization	12	2.5	0.04	0.28
GOTERM_BP_FAT	positive regulation of protein kinase activity	15	3.2	0.04	0.28
GOTERM_BP_FAT	positive regulation of apoptotic process	24	5	0.04	0.28
GOTERM_BP_FAT	cranial nerve development	5	1.1	0.04	0.28
GOTERM_BP_FAT	regulation of neuron migration	5	1.1	0.04	0.28
GOTERM_BP_FAT	positive regulation of stress-activated MAPK cascade	9	1.9	0.04	0.28
GOTERM_BP_FAT	apoptotic process	58	12.2	0.04	0.28
GOTERM_BP_FAT	positive regulation of gastrulation	3	0.6	0.04	0.28
GOTERM_BP_FAT	atrial cardiac muscle cell to AV node cell communication	3	0.6	0.04	0.28
GOTERM_BP_FAT	locomotory behavior	12	2.5	0.04	0.28
GOTERM_BP_FAT	response to lipid	36	7.6	0.041	0.28
GOTERM_BP_FAT	embryonic pattern specification	6	1.3	0.041	0.29
GOTERM_BP_FAT	ventricular septum development	6	1.3	0.041	0.29
GOTERM_BP_FAT	cellular aldehyde metabolic process	6	1.3	0.041	0.29
GOTERM_BP_FAT	positive regulation of protein processing	4	0.8	0.042	0.29
GOTERM_BP_FAT	cellular response to fatty acid	5	1.1	0.042	0.29
GOTERM_BP_FAT	non-canonical Wnt signaling pathway	5	1.1	0.042	0.29
GOTERM_BP_FAT	phosphatidylcholine metabolic process	5	1.1	0.042	0.29
GOTERM_BP_FAT	sensory perception of pain	7	1.5	0.042	0.29
GOTERM_BP_FAT	positive regulation of stress-activated protein kinase signaling cascade	9	1.9	0.042	0.29
GOTERM_BP_FAT	posterior mesonephric tubule development	2	0.4	0.043	0.29
GOTERM_BP_FAT	metanephric cap mesenchymal cell proliferation involved in metanephros development	2	0.4	0.043	0.29
GOTERM_BP_FAT	metanephric cap development	2	0.4	0.043	0.29
GOTERM_BP_FAT	metanephric cap morphogenesis	2	0.4	0.043	0.29
GOTERM_BP_FAT	regulation of metanephric glomerular mesangial cell proliferation	2	0.4	0.043	0.29
GOTERM_BP_FAT	macromolecular complex subunit organization	56	11.8	0.043	0.29
GOTERM_BP_FAT	positive regulation of smooth muscle cell proliferation	7	1.5	0.044	0.3
GOTERM_BP_FAT	positive regulation of protein modification process	40	8.4	0.044	0.3
GOTERM_BP_FAT	reproductive process	56	11.8	0.044	0.3
GOTERM_BP_FAT	modulation of excitatory postsynaptic potential	5	1.1	0.044	0.3
GOTERM_BP_FAT	negative regulation of fat cell differentiation	5	1.1	0.044	0.3
GOTERM_BP_FAT	ammonium ion metabolic process	10	2.1	0.045	0.3
GOTERM_BP_FAT	organ growth	10	2.1	0.045	0.3
GOTERM_BP_FAT	striated muscle contraction	9	1.9	0.045	0.3
GOTERM_BP_FAT	neural crest cell development	6	1.3	0.045	0.3
GOTERM_BP_FAT	positive regulation of protein maturation	4	0.8	0.045	0.3
GOTERM_BP_FAT	embryonic forelimb morphogenesis	4	0.8	0.045	0.3
GOTERM_BP_FAT	cell proliferation in forebrain	4	0.8	0.045	0.3
GOTERM_BP_FAT	axon extension involved in axon guidance	4	0.8	0.045	0.3
GOTERM_BP_FAT	embryonic digestive tract development	4	0.8	0.045	0.3
GOTERM_BP_FAT	neuron projection extension involved in neuron projection guidance	4	0.8	0.045	0.3
GOTERM_BP_FAT	lipid metabolic process	44	9.2	0.045	0.3
GOTERM_BP_FAT	reproduction	56	11.8	0.045	0.3
GOTERM_BP_FAT	positive regulation of protein localization to nucleus	7	1.5	0.045	0.3
GOTERM_BP_FAT	sodium ion transport	11	2.3	0.045	0.3
GOTERM_BP_FAT	positive regulation of programmed cell death	24	5	0.045	0.3
GOTERM_BP_FAT	protein complex biogenesis	37	7.8	0.045	0.3
GOTERM_BP_FAT	protein complex assembly	37	7.8	0.045	0.3
GOTERM_BP_FAT	embryonic skeletal joint development	3	0.6	0.045	0.3
GOTERM_BP_FAT	neuroblast division	3	0.6	0.045	0.3
GOTERM_BP_FAT	regulation of cell proliferation involved in kidney development	3	0.6	0.045	0.3
GOTERM_BP_FAT	regulation of apoptotic process involved in development	3	0.6	0.045	0.3
GOTERM_BP_FAT	vasculogenesis involved in coronary vascular morphogenesis	3	0.6	0.045	0.3
GOTERM_BP_FAT	regulation of stress-activated MAPK cascade	11	2.3	0.046	0.3
GOTERM_BP_FAT	positive regulation of intracellular signal transduction	35	7.4	0.046	0.3
GOTERM_BP_FAT	negative regulation of cell migration	13	2.7	0.046	0.3
GOTERM_BP_FAT	positive regulation of cellular protein metabolic process	49	10.3	0.046	0.3
GOTERM_BP_FAT	negative regulation of locomotion	15	3.2	0.046	0.3
GOTERM_BP_FAT	regulation of synaptic plasticity	15	3.2	0.046	0.3
GOTERM_BP_FAT	response to organophosphorus	8	1.7	0.046	0.3
GOTERM_BP_FAT	neural retina development	6	1.3	0.047	0.3
GOTERM_BP_FAT	astrocyte differentiation	6	1.3	0.047	0.3
GOTERM_BP_FAT	cellular component maintenance	6	1.3	0.047	0.3
GOTERM_BP_FAT	neural crest cell migration	5	1.1	0.047	0.3
GOTERM_BP_FAT	anion transmembrane transport	10	2.1	0.047	0.3
GOTERM_BP_FAT	regulation of cellular protein localization	21	4.4	0.047	0.31
GOTERM_BP_FAT	response to inorganic substance	23	4.8	0.048	0.31
GOTERM_BP_FAT	purine nucleotide biosynthetic process	11	2.3	0.048	0.31
GOTERM_BP_FAT	regulation of small GTPase mediated signal transduction	11	2.3	0.048	0.31
GOTERM_BP_FAT	establishment or maintenance of cell polarity	11	2.3	0.048	0.31
GOTERM_BP_FAT	cardiac muscle cell action potential involved in contraction	4	0.8	0.048	0.31
GOTERM_BP_FAT	tissue remodeling	10	2.1	0.048	0.31
GOTERM_BP_FAT	regulation of protein localization	32	6.7	0.048	0.31
GOTERM_BP_FAT	regulation of response to stress	49	10.3	0.048	0.31
GOTERM_BP_FAT	positive regulation of organ growth	5	1.1	0.049	0.31
GOTERM_BP_FAT	regulation of fat cell differentiation	8	1.7	0.049	0.32
GOTERM_BP_FAT	cellular response to decreased oxygen levels	9	1.9	0.05	0.32
GOTERM_BP_FAT	regulation of stress-activated protein kinase signaling cascade	11	2.3	0.05	0.32
GOTERM_BP_FAT	positive regulation of cytoskeleton organization	11	2.3	0.05	0.32
GOTERM_BP_FAT	cardiac muscle contraction	7	1.5	0.05	0.32
GOTERM_BP_FAT	glucose homeostasis	13	2.7	0.05	0.32
GOTERM_BP_FAT	import across plasma membrane	8	1.7	0.051	0.32
GOTERM_BP_FAT	negative regulation of dendritic spine development	3	0.6	0.051	0.32
GOTERM_BP_FAT	negative regulation of astrocyte differentiation	3	0.6	0.051	0.32
GOTERM_BP_FAT	atrial septum morphogenesis	3	0.6	0.051	0.32
GOTERM_BP_FAT	negative regulation of cellular response to growth factor stimulus	9	1.9	0.051	0.32
GOTERM_BP_FAT	retinoic acid metabolic process	4	0.8	0.051	0.32
GOTERM_BP_FAT	neuron fate specification	4	0.8	0.051	0.32
GOTERM_BP_FAT	aorta morphogenesis	4	0.8	0.051	0.32
GOTERM_BP_FAT	pathway-restricted SMAD protein phosphorylation	5	1.1	0.051	0.32
GOTERM_BP_FAT	multicellular organismal response to stress	7	1.5	0.052	0.33
GOTERM_BP_FAT	inner ear morphogenesis	7	1.5	0.052	0.33
GOTERM_BP_FAT	carbohydrate homeostasis	13	2.7	0.052	0.33
GOTERM_BP_FAT	positive regulation of wound healing	6	1.3	0.052	0.33
GOTERM_BP_FAT	palate development	6	1.3	0.052	0.33
GOTERM_BP_FAT	single organism reproductive process	51	10.7	0.053	0.33
GOTERM_BP_FAT	phosphorus metabolic process	86	18.1	0.053	0.33
GOTERM_BP_FAT	negative regulation of leukocyte cell-cell adhesion	8	1.7	0.053	0.34
GOTERM_BP_FAT	cellular response to ketone	9	1.9	0.054	0.34
GOTERM_BP_FAT	phosphate-containing compound metabolic process	84	17.6	0.054	0.34
GOTERM_BP_FAT	heart valve development	5	1.1	0.054	0.34
GOTERM_BP_FAT	cellular response to xenobiotic stimulus	10	2.1	0.054	0.34
GOTERM_BP_FAT	cellular response to organic cyclic compound	23	4.8	0.054	0.34
GOTERM_BP_FAT	regulation of striated muscle contraction	6	1.3	0.054	0.34
GOTERM_BP_FAT	muscle organ morphogenesis	6	1.3	0.054	0.34
GOTERM_BP_FAT	cerebral cortex radially oriented cell migration	4	0.8	0.054	0.34
GOTERM_BP_FAT	negative regulation of actin filament bundle assembly	4	0.8	0.054	0.34
GOTERM_BP_FAT	regulation of amine transport	7	1.5	0.055	0.34
GOTERM_BP_FAT	response to cocaine	5	1.1	0.056	0.35
GOTERM_BP_FAT	positive regulation of lipase activity	5	1.1	0.056	0.35
GOTERM_BP_FAT	macrophage migration	5	1.1	0.056	0.35
GOTERM_BP_FAT	alcohol catabolic process	5	1.1	0.056	0.35
GOTERM_BP_FAT	mesenchymal cell development	6	1.3	0.056	0.35
GOTERM_BP_FAT	positive regulation of developmental growth	10	2.1	0.056	0.35
GOTERM_BP_FAT	negative regulation of collagen biosynthetic process	3	0.6	0.056	0.35
GOTERM_BP_FAT	release of sequestered calcium ion into cytosol by sarcoplasmic reticulum	3	0.6	0.056	0.35
GOTERM_BP_FAT	positive regulation of transport	34	7.1	0.057	0.35
GOTERM_BP_FAT	second-messenger-mediated signaling	13	2.7	0.057	0.35
GOTERM_BP_FAT	positive regulation of ion transport	14	2.9	0.057	0.35
GOTERM_BP_FAT	response to organonitrogen compound	33	6.9	0.058	0.35
GOTERM_BP_FAT	spinal cord motor neuron differentiation	4	0.8	0.058	0.35
GOTERM_BP_FAT	pancreas development	6	1.3	0.058	0.36
GOTERM_BP_FAT	associative learning	7	1.5	0.058	0.36
GOTERM_BP_FAT	ventricular cardiac muscle tissue development	5	1.1	0.059	0.36
GOTERM_BP_FAT	secretion	35	7.4	0.059	0.36
GOTERM_BP_FAT	positive regulation of cation transmembrane transport	9	1.9	0.059	0.36
GOTERM_BP_FAT	regulation of lipid metabolic process	16	3.4	0.059	0.36
GOTERM_BP_FAT	negative regulation of cell motility	13	2.7	0.059	0.36
GOTERM_BP_FAT	female gamete generation	8	1.7	0.06	0.36
GOTERM_BP_FAT	purine-containing compound biosynthetic process	11	2.3	0.06	0.36
GOTERM_BP_FAT	regulation of steroid metabolic process	7	1.5	0.06	0.36
GOTERM_BP_FAT	cardiac septum development	7	1.5	0.06	0.36
GOTERM_BP_FAT	cardiac atrium development	4	0.8	0.061	0.37
GOTERM_BP_FAT	membrane repolarization	4	0.8	0.061	0.37
GOTERM_BP_FAT	regulation of smooth muscle contraction	5	1.1	0.061	0.37
GOTERM_BP_FAT	regulation of blood pressure	10	2.1	0.061	0.37
GOTERM_BP_FAT	cellular response to lipid	25	5.3	0.062	0.37
GOTERM_BP_FAT	regulation of epithelial cell apoptotic process	7	1.5	0.062	0.37
GOTERM_BP_FAT	regulation of delayed rectifier potassium channel activity	3	0.6	0.062	0.37
GOTERM_BP_FAT	negative regulation of collagen metabolic process	3	0.6	0.062	0.37
GOTERM_BP_FAT	craniofacial suture morphogenesis	3	0.6	0.062	0.37
GOTERM_BP_FAT	neuronal stem cell division	3	0.6	0.062	0.37
GOTERM_BP_FAT	calcium ion transport from endoplasmic reticulum to cytosol	3	0.6	0.062	0.37
GOTERM_BP_FAT	negative regulation of multicellular organismal metabolic process	3	0.6	0.062	0.37
GOTERM_BP_FAT	response to potassium ion	3	0.6	0.062	0.37
GOTERM_BP_FAT	negative regulation of cell activation	10	2.1	0.063	0.37
GOTERM_BP_FAT	negative regulation of GTP binding	2	0.4	0.063	0.37
GOTERM_BP_FAT	membrane depolarization during atrial cardiac muscle cell action potential	2	0.4	0.063	0.37
GOTERM_BP_FAT	regulation of apoptotic process involved in outflow tract morphogenesis	2	0.4	0.063	0.37
GOTERM_BP_FAT	positive regulation of macrophage colony-stimulating factor production	2	0.4	0.063	0.37
GOTERM_BP_FAT	cerebellar molecular layer development	2	0.4	0.063	0.37
GOTERM_BP_FAT	positive regulation of granulocyte colony-stimulating factor production	2	0.4	0.063	0.37
GOTERM_BP_FAT	embryonic skeletal limb joint morphogenesis	2	0.4	0.063	0.37
GOTERM_BP_FAT	positive regulation of transcription from RNA polymerase II promoter	39	8.2	0.063	0.37
GOTERM_BP_FAT	smooth muscle cell proliferation	9	1.9	0.063	0.37
GOTERM_BP_FAT	acid secretion	7	1.5	0.064	0.38
GOTERM_BP_FAT	mesoderm development	7	1.5	0.064	0.38
GOTERM_BP_FAT	regulation of morphogenesis of an epithelium	7	1.5	0.064	0.38
GOTERM_BP_FAT	positive regulation of cell-matrix adhesion	5	1.1	0.064	0.38
GOTERM_BP_FAT	positive regulation of macromolecule biosynthetic process	54	11.3	0.064	0.38
GOTERM_BP_FAT	positive regulation of epithelial cell migration	8	1.7	0.064	0.38
GOTERM_BP_FAT	cell-substrate junction assembly	6	1.3	0.065	0.38
GOTERM_BP_FAT	stem cell development	6	1.3	0.065	0.38
GOTERM_BP_FAT	circadian sleep/wake cycle	4	0.8	0.065	0.38
GOTERM_BP_FAT	isoprenoid biosynthetic process	4	0.8	0.065	0.38
GOTERM_BP_FAT	negative chemotaxis	4	0.8	0.065	0.38
GOTERM_BP_FAT	regulation of protein localization to membrane	9	1.9	0.066	0.39
GOTERM_BP_FAT	cellular glucose homeostasis	9	1.9	0.066	0.39
GOTERM_BP_FAT	cell-substrate adherens junction assembly	5	1.1	0.067	0.39
GOTERM_BP_FAT	focal adhesion assembly	5	1.1	0.067	0.39
GOTERM_BP_FAT	regulation of protein processing	6	1.3	0.067	0.39
GOTERM_BP_FAT	single-organism organelle organization	54	11.3	0.067	0.39
GOTERM_BP_FAT	nucleotide biosynthetic process	12	2.5	0.068	0.39
GOTERM_BP_FAT	ribonucleotide metabolic process	18	3.8	0.068	0.39
GOTERM_BP_FAT	cGMP biosynthetic process	3	0.6	0.068	0.39
GOTERM_BP_FAT	progesterone metabolic process	3	0.6	0.068	0.39
GOTERM_BP_FAT	negative regulation of smooth muscle contraction	3	0.6	0.068	0.39
GOTERM_BP_FAT	cardiac right ventricle morphogenesis	3	0.6	0.068	0.39
GOTERM_BP_FAT	regulation of reactive oxygen species metabolic process	10	2.1	0.068	0.39
GOTERM_BP_FAT	regulation of animal organ formation	4	0.8	0.068	0.39
GOTERM_BP_FAT	branching involved in blood vessel morphogenesis	4	0.8	0.068	0.39
GOTERM_BP_FAT	regulation of dendritic spine development	6	1.3	0.069	0.4
GOTERM_BP_FAT	cellular response to calcium ion	6	1.3	0.069	0.4
GOTERM_BP_FAT	positive regulation of stem cell proliferation	6	1.3	0.069	0.4
GOTERM_BP_FAT	positive regulation of protein localization to cell periphery	5	1.1	0.069	0.4
GOTERM_BP_FAT	positive regulation of chemotaxis	8	1.7	0.07	0.4
GOTERM_BP_FAT	phosphatidylinositol 3-kinase signaling	7	1.5	0.07	0.4
GOTERM_BP_FAT	positive regulation of transcription, DNA-templated	47	9.9	0.07	0.4
GOTERM_BP_FAT	positive regulation of nucleic acid-templated transcription	47	9.9	0.07	0.4
GOTERM_BP_FAT	regulation of cellular response to stress	26	5.5	0.071	0.4
GOTERM_BP_FAT	cyclic-nucleotide-mediated signaling	6	1.3	0.071	0.41
GOTERM_BP_FAT	positive regulation of gliogenesis	6	1.3	0.071	0.41
GOTERM_BP_FAT	regulation of protein maturation	6	1.3	0.071	0.41
GOTERM_BP_FAT	amine transport	7	1.5	0.072	0.41
GOTERM_BP_FAT	cellular response to inorganic substance	12	2.5	0.072	0.41
GOTERM_BP_FAT	positive regulation of blood coagulation	4	0.8	0.072	0.41
GOTERM_BP_FAT	L-amino acid import	4	0.8	0.072	0.41
GOTERM_BP_FAT	positive regulation of hemostasis	4	0.8	0.072	0.41
GOTERM_BP_FAT	regulation of establishment of planar polarity	4	0.8	0.072	0.41
GOTERM_BP_FAT	cardiac muscle tissue morphogenesis	5	1.1	0.072	0.41
GOTERM_BP_FAT	secretion by cell	30	6.3	0.073	0.41
GOTERM_BP_FAT	neural crest cell differentiation	6	1.3	0.074	0.42
GOTERM_BP_FAT	embryonic digestive tract morphogenesis	3	0.6	0.074	0.42
GOTERM_BP_FAT	response to caffeine	3	0.6	0.074	0.42
GOTERM_BP_FAT	cardiac left ventricle morphogenesis	3	0.6	0.074	0.42
GOTERM_BP_FAT	postsynapse assembly	3	0.6	0.074	0.42
GOTERM_BP_FAT	L-amino acid transport	5	1.1	0.075	0.42
GOTERM_BP_FAT	positive regulation of neuron death	7	1.5	0.076	0.42
GOTERM_BP_FAT	positive regulation of RNA biosynthetic process	47	9.9	0.076	0.42
GOTERM_BP_FAT	photoreceptor cell maintenance	4	0.8	0.076	0.42
GOTERM_BP_FAT	extracellular matrix assembly	4	0.8	0.076	0.42
GOTERM_BP_FAT	positive regulation of RNA metabolic process	49	10.3	0.076	0.43
GOTERM_BP_FAT	phosphatidylinositol-mediated signaling	8	1.7	0.077	0.43
GOTERM_BP_FAT	cellular response to oxygen levels	9	1.9	0.078	0.43
GOTERM_BP_FAT	regulation of organelle organization	41	8.6	0.078	0.43
GOTERM_BP_FAT	regulation of cardiac muscle contraction	5	1.1	0.078	0.43
GOTERM_BP_FAT	circadian behavior	5	1.1	0.078	0.43
GOTERM_BP_FAT	muscle cell differentiation	18	3.8	0.079	0.44
GOTERM_BP_FAT	positive regulation of axonogenesis	6	1.3	0.079	0.44
GOTERM_BP_FAT	detection of abiotic stimulus	7	1.5	0.08	0.44
GOTERM_BP_FAT	female gonad development	7	1.5	0.08	0.44
GOTERM_BP_FAT	renal system process	7	1.5	0.08	0.44
GOTERM_BP_FAT	regulation of gastrulation	4	0.8	0.08	0.44
GOTERM_BP_FAT	programmed cell death	59	12.4	0.08	0.44
GOTERM_BP_FAT	hemoglobin metabolic process	3	0.6	0.08	0.44
GOTERM_BP_FAT	cardioblast differentiation	3	0.6	0.08	0.44
GOTERM_BP_FAT	cell differentiation involved in metanephros development	3	0.6	0.08	0.44
GOTERM_BP_FAT	cartilage condensation	3	0.6	0.08	0.44
GOTERM_BP_FAT	aorta development	5	1.1	0.081	0.44
GOTERM_BP_FAT	regulation of actin polymerization or depolymerization	9	1.9	0.081	0.44
GOTERM_BP_FAT	detection of external stimulus	7	1.5	0.082	0.45
GOTERM_BP_FAT	regulation of negative chemotaxis	2	0.4	0.083	0.45
GOTERM_BP_FAT	mammary gland specification	2	0.4	0.083	0.45
GOTERM_BP_FAT	positive regulation of ovulation	2	0.4	0.083	0.45
GOTERM_BP_FAT	granulocyte colony-stimulating factor production	2	0.4	0.083	0.45
GOTERM_BP_FAT	cellular response to heparin	2	0.4	0.083	0.45
GOTERM_BP_FAT	metanephric glomerular mesangial cell proliferation involved in metanephros development	2	0.4	0.083	0.45
GOTERM_BP_FAT	macrophage colony-stimulating factor production	2	0.4	0.083	0.45
GOTERM_BP_FAT	response to cortisol	2	0.4	0.083	0.45
GOTERM_BP_FAT	kidney mesenchyme morphogenesis	2	0.4	0.083	0.45
GOTERM_BP_FAT	regulation of granulocyte colony-stimulating factor production	2	0.4	0.083	0.45
GOTERM_BP_FAT	negative regulation of hh target transcription factor activity	2	0.4	0.083	0.45
GOTERM_BP_FAT	metanephric mesenchyme morphogenesis	2	0.4	0.083	0.45
GOTERM_BP_FAT	dorsal/ventral pattern formation	6	1.3	0.084	0.45
GOTERM_BP_FAT	sarcomere organization	4	0.8	0.084	0.45
GOTERM_BP_FAT	spleen development	4	0.8	0.084	0.45
GOTERM_BP_FAT	positive regulation of cardiac muscle tissue growth	4	0.8	0.084	0.45
GOTERM_BP_FAT	positive regulation of sprouting angiogenesis	4	0.8	0.084	0.45
GOTERM_BP_FAT	positive regulation of coagulation	4	0.8	0.084	0.45
GOTERM_BP_FAT	regulation of action potential	5	1.1	0.084	0.45
GOTERM_BP_FAT	positive regulation of ion transmembrane transport	9	1.9	0.084	0.45
GOTERM_BP_FAT	regulation of cellular protein metabolic process	75	15.8	0.085	0.45
GOTERM_BP_FAT	stress-activated MAPK cascade	11	2.3	0.085	0.45
GOTERM_BP_FAT	striated muscle cell differentiation	13	2.7	0.085	0.45
GOTERM_BP_FAT	ribose phosphate metabolic process	18	3.8	0.085	0.46
GOTERM_BP_FAT	regulation of cardiac muscle tissue development	6	1.3	0.086	0.46
GOTERM_BP_FAT	regulation of actin filament length	9	1.9	0.086	0.46
GOTERM_BP_FAT	cellular response to glucose stimulus	8	1.7	0.086	0.46
GOTERM_BP_FAT	regulation of metanephros development	3	0.6	0.087	0.46
GOTERM_BP_FAT	blood vessel endothelial cell proliferation involved in sprouting angiogenesis	3	0.6	0.087	0.46
GOTERM_BP_FAT	renal filtration cell differentiation	3	0.6	0.087	0.46
GOTERM_BP_FAT	glomerular visceral epithelial cell differentiation	3	0.6	0.087	0.46
GOTERM_BP_FAT	positive regulation of chondrocyte differentiation	3	0.6	0.087	0.46
GOTERM_BP_FAT	cellular response to prostaglandin stimulus	3	0.6	0.087	0.46
GOTERM_BP_FAT	peripheral nervous system development	5	1.1	0.087	0.46
GOTERM_BP_FAT	rhythmic behavior	5	1.1	0.087	0.46
GOTERM_BP_FAT	negative regulation of epithelial cell apoptotic process	5	1.1	0.087	0.46
GOTERM_BP_FAT	response to pain	4	0.8	0.088	0.46
GOTERM_BP_FAT	hindlimb morphogenesis	4	0.8	0.088	0.46
GOTERM_BP_FAT	cellular response to alkaloid	4	0.8	0.088	0.46
GOTERM_BP_FAT	regulation of macrophage migration	4	0.8	0.088	0.46
GOTERM_BP_FAT	cellular response to dexamethasone stimulus	4	0.8	0.088	0.46
GOTERM_BP_FAT	negative regulation of lymphocyte activation	8	1.7	0.088	0.46
GOTERM_BP_FAT	mammary gland development	8	1.7	0.088	0.46
GOTERM_BP_FAT	development of primary female sexual characteristics	7	1.5	0.089	0.47
GOTERM_BP_FAT	cellular response to peptide	14	2.9	0.089	0.47
GOTERM_BP_FAT	purine ribonucleotide metabolic process	17	3.6	0.09	0.47
GOTERM_BP_FAT	cellular response to hexose stimulus	8	1.7	0.09	0.47
GOTERM_BP_FAT	regulation of postsynaptic specialization membrane neurotransmitter receptor levels	5	1.1	0.09	0.47
GOTERM_BP_FAT	fibroblast growth factor receptor signaling pathway	5	1.1	0.09	0.47
GOTERM_BP_FAT	positive regulation of blood vessel diameter	5	1.1	0.09	0.47
GOTERM_BP_FAT	regulation of endothelial cell migration	8	1.7	0.092	0.48
GOTERM_BP_FAT	positive regulation of pathway-restricted SMAD protein phosphorylation	4	0.8	0.092	0.48
GOTERM_BP_FAT	stem cell division	4	0.8	0.092	0.48
GOTERM_BP_FAT	positive regulation of JNK cascade	7	1.5	0.093	0.48
GOTERM_BP_FAT	atrial septum development	3	0.6	0.093	0.48
GOTERM_BP_FAT	activation of adenylate cyclase activity	3	0.6	0.093	0.48
GOTERM_BP_FAT	positive regulation of neuron migration	3	0.6	0.093	0.48
GOTERM_BP_FAT	cell aggregation	3	0.6	0.093	0.48
GOTERM_BP_FAT	glomerular epithelial cell differentiation	3	0.6	0.093	0.48
GOTERM_BP_FAT	glucocorticoid metabolic process	3	0.6	0.093	0.48
GOTERM_BP_FAT	cellular response to monosaccharide stimulus	8	1.7	0.094	0.49
GOTERM_BP_FAT	regulation of protein metabolic process	79	16.6	0.096	0.5
GOTERM_BP_FAT	positive regulation of fatty acid metabolic process	4	0.8	0.097	0.5
GOTERM_BP_FAT	regulation of protein complex assembly	18	3.8	0.097	0.5
GOTERM_BP_FAT	SMAD protein signal transduction	5	1.1	0.097	0.5
GOTERM_BP_FAT	negative regulation of cellular metabolic process	74	15.5	0.097	0.5
GOTERM_BP_FAT	protein polymerization	12	2.5	0.097	0.5
GOTERM_BP_FAT	cellular response to nitrogen compound	26	5.5	0.098	0.5
GOTERM_BP_FAT	regulation of protein polymerization	10	2.1	0.098	0.51
GOTERM_BP_FAT	carboxylic acid metabolic process	30	6.3	0.099	0.51
GOTERM_BP_FAT	negative regulation of cytoskeleton organization	8	1.7	0.099	0.51
GOTERM_BP_FAT	hematopoietic or lymphoid organ development	33	6.9	0.099	0.51
GOTERM_CC_FAT	synapse part	78	16.4	1.6e-13	4.3e-11
GOTERM_CC_FAT	integral component of plasma membrane	86	18.1	2.2e-13	4.3e-11
GOTERM_CC_FAT	synapse	92	19.3	2.4e-13	4.3e-11
GOTERM_CC_FAT	intrinsic component of plasma membrane	87	18.3	1.8e-12	2.2e-10
GOTERM_CC_FAT	postsynapse	59	12.4	2e-12	2.2e-10
GOTERM_CC_FAT	synaptic membrane	42	8.8	1.4e-11	1.3e-09
GOTERM_CC_FAT	postsynaptic membrane	32	6.7	3e-10	2.2e-08
GOTERM_CC_FAT	neuron projection	79	16.6	3.2e-10	2.2e-08
GOTERM_CC_FAT	cell body	54	11.3	5.7e-10	3.5e-08
GOTERM_CC_FAT	extracellular matrix	32	6.7	6.9e-10	3.8e-08
GOTERM_CC_FAT	neuron part	97	20.4	8.5e-10	4.3e-08
GOTERM_CC_FAT	glutamatergic synapse	44	9.2	1.2e-09	5.5e-08
GOTERM_CC_FAT	neuronal cell body	49	10.3	2.6e-09	1.1e-07
GOTERM_CC_FAT	ion channel complex	28	5.9	3.5e-09	1.4e-07
GOTERM_CC_FAT	cation channel complex	24	5	4.8e-09	1.8e-07
GOTERM_CC_FAT	somatodendritic compartment	62	13	5.2e-09	1.8e-07
GOTERM_CC_FAT	transmembrane transporter complex	28	5.9	5e-08	1.6e-06
GOTERM_CC_FAT	plasma membrane region	67	14.1	8.6e-08	2.6e-06
GOTERM_CC_FAT	postsynaptic specialization	34	7.1	8.9e-08	2.6e-06
GOTERM_CC_FAT	postsynaptic density	32	6.7	1.2e-07	3.3e-06
GOTERM_CC_FAT	asymmetric synapse	32	6.7	1.6e-07	4.2e-06
GOTERM_CC_FAT	transporter complex	28	5.9	2e-07	4.9e-06
GOTERM_CC_FAT	neuron to neuron synapse	32	6.7	2.2e-07	5.3e-06
GOTERM_CC_FAT	potassium channel complex	13	2.7	1.4e-06	3.2e-05
GOTERM_CC_FAT	postsynaptic specialization membrane	17	3.6	1.6e-06	3.4e-05
GOTERM_CC_FAT	intrinsic component of postsynaptic membrane	18	3.8	1.6e-06	3.4e-05
GOTERM_CC_FAT	voltage-gated potassium channel complex	12	2.5	1.9e-06	4e-05
GOTERM_CC_FAT	dendrite	43	9	2.8e-06	5.5e-05
GOTERM_CC_FAT	integral component of postsynaptic membrane	17	3.6	3.5e-06	6.6e-05
GOTERM_CC_FAT	perikaryon	19	4	5.5e-06	0.0001
GOTERM_CC_FAT	axon	36	7.6	1.8e-05	0.00033
GOTERM_CC_FAT	postsynaptic density membrane	13	2.7	2.7e-05	0.00047
GOTERM_CC_FAT	extracellular matrix component	14	2.9	0.00014	0.0024
GOTERM_CC_FAT	integral component of postsynaptic specialization membrane	11	2.3	0.00024	0.0039
GOTERM_CC_FAT	intrinsic component of presynaptic membrane	12	2.5	0.00032	0.005
GOTERM_CC_FAT	dendritic shaft	9	1.9	0.00033	0.0051
GOTERM_CC_FAT	intrinsic component of postsynaptic specialization membrane	11	2.3	0.00037	0.0056
GOTERM_CC_FAT	presynapse	35	7.4	0.00043	0.0062
GOTERM_CC_FAT	integral component of presynaptic membrane	11	2.3	0.00056	0.0079
GOTERM_CC_FAT	membrane raft	23	4.8	0.00068	0.0093
GOTERM_CC_FAT	membrane microdomain	23	4.8	0.0007	0.0094
GOTERM_CC_FAT	presynaptic membrane	16	3.4	0.00085	0.011
GOTERM_CC_FAT	dendritic spine	15	3.2	0.00093	0.012
GOTERM_CC_FAT	neuron spine	15	3.2	0.0012	0.016
GOTERM_CC_FAT	integral component of postsynaptic density membrane	8	1.7	0.0017	0.021
GOTERM_CC_FAT	receptor complex	22	4.6	0.0026	0.032
GOTERM_CC_FAT	ionotropic glutamate receptor complex	6	1.3	0.0035	0.042
GOTERM_CC_FAT	proteinaceous extracellular matrix	11	2.3	0.0038	0.044
GOTERM_CC_FAT	neurotransmitter receptor complex	6	1.3	0.0043	0.048
GOTERM_CC_FAT	AMPA glutamate receptor complex	5	1.1	0.0044	0.049
GOTERM_CC_FAT	GABA-ergic synapse	10	2.1	0.0046	0.049
GOTERM_CC_FAT	growth cone	14	2.9	0.0053	0.056
GOTERM_CC_FAT	extracellular region part	79	16.6	0.0058	0.061
GOTERM_CC_FAT	membrane region	23	4.8	0.006	0.061
GOTERM_CC_FAT	extracellular region	94	19.7	0.0061	0.061
GOTERM_CC_FAT	leading edge membrane	12	2.5	0.0064	0.063
GOTERM_CC_FAT	site of polarized growth	14	2.9	0.0069	0.067
GOTERM_CC_FAT	neuron projection membrane	7	1.5	0.0073	0.069
GOTERM_CC_FAT	dendrite membrane	6	1.3	0.0085	0.08
GOTERM_CC_FAT	basement membrane	9	1.9	0.0088	0.081
GOTERM_CC_FAT	caveola	8	1.7	0.012	0.11
GOTERM_CC_FAT	plasma membrane receptor complex	12	2.5	0.013	0.11
GOTERM_CC_FAT	neuronal cell body membrane	5	1.1	0.013	0.11
GOTERM_CC_FAT	excitatory synapse	7	1.5	0.016	0.13
GOTERM_CC_FAT	cell body membrane	5	1.1	0.016	0.14
GOTERM_CC_FAT	plasma membrane raft	9	1.9	0.021	0.17
GOTERM_CC_FAT	Schaffer collateral - CA1 synapse	9	1.9	0.021	0.17
GOTERM_CC_FAT	serine protease inhibitor complex	3	0.6	0.022	0.18
GOTERM_CC_FAT	Z disc	9	1.9	0.023	0.18
GOTERM_CC_FAT	calcium channel complex	6	1.3	0.025	0.2
GOTERM_CC_FAT	protease inhibitor complex	3	0.6	0.026	0.2
GOTERM_CC_FAT	cell junction	31	6.5	0.027	0.21
GOTERM_CC_FAT	supramolecular polymer	36	7.6	0.03	0.22
GOTERM_CC_FAT	supramolecular complex	36	7.6	0.03	0.22
GOTERM_CC_FAT	cell leading edge	19	4	0.031	0.23
GOTERM_CC_FAT	microfibril	3	0.6	0.036	0.26
GOTERM_CC_FAT	I band	9	1.9	0.038	0.28
GOTERM_CC_FAT	axon part	13	2.7	0.039	0.28
GOTERM_CC_FAT	supramolecular fiber	35	7.4	0.041	0.29
GOTERM_CC_FAT	extracellular space	65	13.7	0.042	0.29
GOTERM_CC_FAT	neuron projection terminus	11	2.3	0.044	0.3
GOTERM_CC_FAT	cell-cell junction	18	3.8	0.05	0.34
GOTERM_CC_FAT	sarcolemma	9	1.9	0.067	0.45
GOTERM_CC_FAT	GLI-SUFU complex	2	0.4	0.069	0.45
GOTERM_CC_FAT	dendrite cytoplasm	4	0.8	0.071	0.46
GOTERM_CC_FAT	cell surface	42	8.8	0.073	0.47
GOTERM_CC_FAT	postsynaptic density, intracellular component	4	0.8	0.079	0.5
GOTERM_CC_FAT	cytoplasmic region	17	3.6	0.089	0.56
GOTERM_CC_FAT	contractile fiber	11	2.3	0.09	0.56
GOTERM_CC_FAT	insulin receptor complex	2	0.4	0.091	0.56
GOTERM_CC_FAT	integral component of synaptic vesicle membrane	4	0.8	0.093	0.56
GOTERM_CC_FAT	T-tubule	5	1.1	0.096	0.57
GOTERM_CC_FAT	sarcomere	10	2.1	0.096	0.57
GOTERM_MF_FAT	cation channel activity	27	5.7	6.2e-09	3.1e-06
GOTERM_MF_FAT	gated channel activity	28	5.9	6.3e-09	3.1e-06
GOTERM_MF_FAT	ion channel activity	31	6.5	1.8e-08	3.8e-06
GOTERM_MF_FAT	passive transmembrane transporter activity	33	6.9	1.9e-08	3.8e-06
GOTERM_MF_FAT	channel activity	33	6.9	1.9e-08	3.8e-06
GOTERM_MF_FAT	substrate-specific channel activity	31	6.5	3e-08	5e-06
GOTERM_MF_FAT	potassium channel activity	15	3.2	3.9e-07	5.3e-05
GOTERM_MF_FAT	voltage-gated ion channel activity	19	4	4.5e-07	5.3e-05
GOTERM_MF_FAT	voltage-gated channel activity	19	4	4.8e-07	5.3e-05
GOTERM_MF_FAT	metal ion transmembrane transporter activity	28	5.9	1e-06	0.0001
GOTERM_MF_FAT	cation transmembrane transporter activity	36	7.6	1.4e-06	0.00013
GOTERM_MF_FAT	voltage-gated cation channel activity	15	3.2	4e-06	0.00033
GOTERM_MF_FAT	potassium ion transmembrane transporter activity	15	3.2	5.9e-06	0.00044
GOTERM_MF_FAT	glycosaminoglycan binding	19	4	6.3e-06	0.00044
GOTERM_MF_FAT	potassium channel regulator activity	9	1.9	1.1e-05	0.0007
GOTERM_MF_FAT	monovalent inorganic cation transmembrane transporter activity	23	4.8	1.1e-05	0.00071
GOTERM_MF_FAT	receptor binding	72	15.1	1.8e-05	0.001
GOTERM_MF_FAT	extracellular matrix structural constituent	14	2.9	2.1e-05	0.0012
GOTERM_MF_FAT	inorganic cation transmembrane transporter activity	29	6.1	2.3e-05	0.0012
GOTERM_MF_FAT	cell adhesion molecule binding	19	4	4.4e-05	0.0022
GOTERM_MF_FAT	voltage-gated potassium channel activity	11	2.3	4.6e-05	0.0022
GOTERM_MF_FAT	cytoskeletal protein binding	43	9	0.00011	0.0051
GOTERM_MF_FAT	SH3 domain binding	12	2.5	0.00014	0.0059
GOTERM_MF_FAT	heparin binding	14	2.9	0.00015	0.0062
GOTERM_MF_FAT	ion binding	174	36.6	0.00023	0.009
GOTERM_MF_FAT	calcium ion binding	32	6.7	0.0003	0.011
GOTERM_MF_FAT	sulfur compound binding	18	3.8	0.00033	0.012
GOTERM_MF_FAT	integrin binding	12	2.5	0.00058	0.021
GOTERM_MF_FAT	growth factor binding	12	2.5	0.00065	0.022
GOTERM_MF_FAT	protein complex binding	33	6.9	0.00084	0.028
GOTERM_MF_FAT	ion channel regulator activity	10	2.1	0.00087	0.028
GOTERM_MF_FAT	growth factor activity	11	2.3	0.0016	0.051
GOTERM_MF_FAT	metal ion binding	118	24.8	0.0019	0.056
GOTERM_MF_FAT	metallopeptidase activity	13	2.7	0.0022	0.062
GOTERM_MF_FAT	outward rectifier potassium channel activity	5	1.1	0.0022	0.062
GOTERM_MF_FAT	tubulin binding	19	4	0.0026	0.073
GOTERM_MF_FAT	cation binding	119	25	0.0029	0.078
GOTERM_MF_FAT	chemorepellent activity	5	1.1	0.0033	0.084
GOTERM_MF_FAT	insulin-like growth factor binding	5	1.1	0.0033	0.084
GOTERM_MF_FAT	protein domain specific binding	32	6.7	0.0042	0.1
GOTERM_MF_FAT	O-acyltransferase activity	6	1.3	0.006	0.15
GOTERM_MF_FAT	channel regulator activity	10	2.1	0.0077	0.18
GOTERM_MF_FAT	adenylate cyclase activity	4	0.8	0.0086	0.2
GOTERM_MF_FAT	double-stranded methylated DNA binding	3	0.6	0.0091	0.2
GOTERM_MF_FAT	actin binding	19	4	0.014	0.32
GOTERM_MF_FAT	metalloendopeptidase activity	8	1.7	0.017	0.36
GOTERM_MF_FAT	ion gated channel activity	5	1.1	0.017	0.36
GOTERM_MF_FAT	phosphorus-oxygen lyase activity	4	0.8	0.018	0.36
GOTERM_MF_FAT	cyclase activity	4	0.8	0.018	0.36
GOTERM_MF_FAT	sodium ion transmembrane transporter activity	9	1.9	0.02	0.4
GOTERM_MF_FAT	macromolecular complex binding	50	10.5	0.021	0.41
GOTERM_MF_FAT	structural constituent of postsynaptic density	3	0.6	0.022	0.41
GOTERM_MF_FAT	chondroitin sulfate binding	3	0.6	0.022	0.41
GOTERM_MF_FAT	high voltage-gated calcium channel activity	3	0.6	0.022	0.41
GOTERM_MF_FAT	glutamate receptor binding	6	1.3	0.025	0.45
GOTERM_MF_FAT	protein kinase activity	22	4.6	0.025	0.45
GOTERM_MF_FAT	voltage-gated ion channel activity involved in regulation of postsynaptic membrane potential	4	0.8	0.026	0.45
GOTERM_MF_FAT	kinase binding	30	6.3	0.026	0.45
GOTERM_MF_FAT	co-receptor binding	3	0.6	0.027	0.45
GOTERM_MF_FAT	neurotrophin binding	3	0.6	0.031	0.51
GOTERM_MF_FAT	proteoglycan binding	5	1.1	0.032	0.53
GOTERM_MF_FAT	anion transmembrane transporter activity	14	2.9	0.034	0.54
GOTERM_MF_FAT	structural constituent of postsynaptic specialization	3	0.6	0.036	0.56
GOTERM_MF_FAT	transmembrane receptor protein kinase activity	6	1.3	0.037	0.57
GOTERM_MF_FAT	carbohydrate binding	13	2.7	0.04	0.61
GOTERM_MF_FAT	microtubule binding	12	2.5	0.041	0.62
GOTERM_MF_FAT	symporter activity	8	1.7	0.048	0.71
GOTERM_MF_FAT	alcohol binding	6	1.3	0.049	0.71
GOTERM_MF_FAT	Arp2/3 complex binding	3	0.6	0.051	0.73
GOTERM_MF_FAT	protein kinase binding	26	5.5	0.055	0.77
GOTERM_MF_FAT	androsterone dehydrogenase activity	3	0.6	0.057	0.77
GOTERM_MF_FAT	glycoprotein binding	5	1.1	0.057	0.77
GOTERM_MF_FAT	transmembrane receptor protein tyrosine kinase activity	5	1.1	0.057	0.77
GOTERM_MF_FAT	structural molecule activity	25	5.3	0.059	0.79
GOTERM_MF_FAT	phosphatidylinositol 3-kinase binding	4	0.8	0.062	0.79
GOTERM_MF_FAT	voltage-gated calcium channel activity involved in AV node cell action potential	2	0.4	0.063	0.79
GOTERM_MF_FAT	glycine:sodium symporter activity	2	0.4	0.063	0.79
GOTERM_MF_FAT	chondroitin sulfate proteoglycan binding	2	0.4	0.063	0.79
GOTERM_MF_FAT	hemi-methylated DNA-binding	2	0.4	0.063	0.79
GOTERM_MF_FAT	phosphotransferase activity, alcohol group as acceptor	23	4.8	0.064	0.79
GOTERM_MF_FAT	metalloexopeptidase activity	5	1.1	0.064	0.79
GOTERM_MF_FAT	proline-rich region binding	3	0.6	0.068	0.79
GOTERM_MF_FAT	secondary active transmembrane transporter activity	11	2.3	0.07	0.79
GOTERM_MF_FAT	extracellular ligand-gated ion channel activity	5	1.1	0.07	0.79
GOTERM_MF_FAT	anion binding	78	16.4	0.07	0.79
GOTERM_MF_FAT	transferase activity, transferring acyl groups other than amino-acyl groups	10	2.1	0.071	0.79
GOTERM_MF_FAT	protein serine/threonine/tyrosine kinase activity	16	3.4	0.071	0.79
GOTERM_MF_FAT	calmodulin binding	9	1.9	0.072	0.79
GOTERM_MF_FAT	monocarboxylic acid binding	6	1.3	0.072	0.79
GOTERM_MF_FAT	extracellular matrix structural constituent conferring tensile strength	4	0.8	0.073	0.79
GOTERM_MF_FAT	kinase activity	25	5.3	0.073	0.79
GOTERM_MF_FAT	ion channel binding	8	1.7	0.074	0.79
GOTERM_MF_FAT	lysophospholipase activity	3	0.6	0.074	0.79
GOTERM_MF_FAT	RNA polymerase II sequence-specific DNA binding transcription factor binding	9	1.9	0.075	0.79
GOTERM_MF_FAT	ligand-gated ion channel activity	7	1.5	0.079	0.81
GOTERM_MF_FAT	calcium ion transmembrane transporter activity	7	1.5	0.079	0.81
GOTERM_MF_FAT	D-threo-aldose 1-dehydrogenase activity	3	0.6	0.081	0.81
GOTERM_MF_FAT	sodium:amino acid symporter activity	3	0.6	0.081	0.81
GOTERM_MF_FAT	semaphorin receptor binding	3	0.6	0.081	0.81
GOTERM_MF_FAT	transcriptional activator activity, RNA polymerase II transcription regulatory region sequence-specific binding	18	3.8	0.082	0.81
GOTERM_MF_FAT	peptidase activity	22	4.6	0.083	0.81
GOTERM_MF_FAT	A-type (transient outward) potassium channel activity	2	0.4	0.084	0.81
GOTERM_MF_FAT	voltage-gated calcium channel activity	4	0.8	0.085	0.81
GOTERM_MF_FAT	solute:cation symporter activity	6	1.3	0.087	0.82
GOTERM_MF_FAT	ligand-gated channel activity	7	1.5	0.087	0.82
GOTERM_MF_FAT	alpha-tubulin binding	4	0.8	0.093	0.86
GOTERM_MF_FAT	ionotropic glutamate receptor binding	4	0.8	0.093	0.86
GOTERM_MF_FAT	carbohydrate derivative binding	61	12.8	0.097	0.89
GOTERM_MF_FAT	peptidase activity, acting on L-amino acid peptides	21	4.4	0.098	0.9
KEGG_PATHWAY	MAPK signaling pathway	20	4.2	2.1e-05	0.0049
KEGG_PATHWAY	Glutamatergic synapse	11	2.3	0.00014	0.017
KEGG_PATHWAY	Axon guidance	13	2.7	0.00045	0.036
KEGG_PATHWAY	Focal adhesion	13	2.7	0.0012	0.071
KEGG_PATHWAY	Oxytocin signaling pathway	11	2.3	0.0015	0.071
KEGG_PATHWAY	Ovarian steroidogenesis	7	1.5	0.0021	0.082
KEGG_PATHWAY	Vascular smooth muscle contraction	10	2.1	0.0035	0.097
KEGG_PATHWAY	cGMP-PKG signaling pathway	11	2.3	0.0037	0.097
KEGG_PATHWAY	Dilated cardiomyopathy	8	1.7	0.0037	0.097
KEGG_PATHWAY	Aldosterone synthesis and secretion	8	1.7	0.0058	0.13
KEGG_PATHWAY	Hippo signaling pathway	10	2.1	0.0061	0.13
KEGG_PATHWAY	Calcium signaling pathway	13	2.7	0.0075	0.15
KEGG_PATHWAY	GABAergic synapse	7	1.5	0.011	0.21
KEGG_PATHWAY	Circadian entrainment	7	1.5	0.018	0.28
KEGG_PATHWAY	Cortisol synthesis and secretion	6	1.3	0.018	0.28
KEGG_PATHWAY	PI3K-Akt signaling pathway	15	3.2	0.02	0.3
KEGG_PATHWAY	Arrhythmogenic right ventricular cardiomyopathy	6	1.3	0.023	0.32
KEGG_PATHWAY	Protein digestion and absorption	7	1.5	0.027	0.35
KEGG_PATHWAY	TGF-beta signaling pathway	7	1.5	0.029	0.36
KEGG_PATHWAY	Regulation of lipolysis in adipocytes	5	1.1	0.032	0.38
KEGG_PATHWAY	Retrograde endocannabinoid signaling	8	1.7	0.038	0.39
KEGG_PATHWAY	Long-term depression	5	1.1	0.038	0.39
KEGG_PATHWAY	Cell adhesion molecules	9	1.9	0.039	0.39
KEGG_PATHWAY	ECM-receptor interaction	6	1.3	0.04	0.39
KEGG_PATHWAY	GnRH signaling pathway	6	1.3	0.042	0.39
KEGG_PATHWAY	Hypertrophic cardiomyopathy	6	1.3	0.044	0.39
KEGG_PATHWAY	Glycerolipid metabolism	5	1.1	0.044	0.39
KEGG_PATHWAY	Small cell lung cancer	6	1.3	0.047	0.39
KEGG_PATHWAY	Transcriptional misregulation in cancer	10	2.1	0.048	0.39
KEGG_PATHWAY	Nicotine addiction	4	0.8	0.052	0.41
KEGG_PATHWAY	Cushing syndrome	8	1.7	0.056	0.42
KEGG_PATHWAY	Regulation of actin cytoskeleton	10	2.1	0.057	0.42
KEGG_PATHWAY	AGE-RAGE signaling pathway in diabetic complications	6	1.3	0.063	0.45
KEGG_PATHWAY	Purine metabolism	7	1.5	0.065	0.45
KEGG_PATHWAY	Proteoglycans in cancer	9	1.9	0.07	0.46
KEGG_PATHWAY	Apelin signaling pathway	7	1.5	0.071	0.46
KEGG_PATHWAY	Wnt signaling pathway	8	1.7	0.073	0.46
KEGG_PATHWAY	Amoebiasis	6	1.3	0.076	0.46
KEGG_PATHWAY	Signaling pathways regulating pluripotency of stem cells	7	1.5	0.077	0.46
KEGG_PATHWAY	Synaptic vesicle cycle	5	1.1	0.08	0.47
KEGG_PATHWAY	Type II diabetes mellitus	4	0.8	0.081	0.47
KEGG_PATHWAY	Rap1 signaling pathway	9	1.9	0.085	0.48

## Sheet: Up_DEGs_OVX+FGF21 LKO Vs Sham
Category	Term	Count	%	P-Value	Benjamini
GOTERM_BP_FAT	myofibril assembly	11	10.9	1.3e-12	3.3e-09
GOTERM_BP_FAT	muscle contraction	16	15.8	3.2e-11	4e-08
GOTERM_BP_FAT	muscle system process	17	16.8	3.1e-10	2.7e-07
GOTERM_BP_FAT	cellular component assembly involved in morphogenesis	11	10.9	6.5e-10	4.1e-07
GOTERM_BP_FAT	sarcomere organization	8	7.9	2.5e-09	1.3e-06
GOTERM_BP_FAT	striated muscle cell development	11	10.9	3.2e-08	1.4e-05
GOTERM_BP_FAT	actomyosin structure organization	11	10.9	5.3e-08	1.9e-05
GOTERM_BP_FAT	muscle cell development	11	10.9	1.4e-07	4.5e-05
GOTERM_BP_FAT	immune response	30	29.7	1.6e-07	4.5e-05
GOTERM_BP_FAT	cardiac myofibril assembly	5	5	2.1e-06	0.00052
GOTERM_BP_FAT	striated muscle tissue development	13	12.9	2.7e-06	0.00063
GOTERM_BP_FAT	immunoglobulin production	10	9.9	5.2e-06	0.001
GOTERM_BP_FAT	muscle tissue development	13	12.9	5.3e-06	0.001
GOTERM_BP_FAT	striated muscle cell differentiation	11	10.9	6.7e-06	0.0012
GOTERM_BP_FAT	supramolecular fiber organization	16	15.8	1.1e-05	0.0018
GOTERM_BP_FAT	cell activation	21	20.8	1.1e-05	0.0018
GOTERM_BP_FAT	positive regulation of natural killer cell cytokine production	5	5	1.5e-05	0.0022
GOTERM_BP_FAT	natural killer cell cytokine production	5	5	1.7e-05	0.0022
GOTERM_BP_FAT	regulation of natural killer cell cytokine production	5	5	1.7e-05	0.0022
GOTERM_BP_FAT	striated muscle contraction	8	7.9	2.4e-05	0.0031
GOTERM_BP_FAT	production of molecular mediator of immune response	11	10.9	3.1e-05	0.0038
GOTERM_BP_FAT	actin cytoskeleton organization	14	13.9	4.1e-05	0.0045
GOTERM_BP_FAT	actin filament-based process	15	14.9	4.2e-05	0.0045
GOTERM_BP_FAT	regulation of response to external stimulus	16	15.8	4.3e-05	0.0045
GOTERM_BP_FAT	skeletal muscle contraction	5	5	5.8e-05	0.0059
GOTERM_BP_FAT	immune system development	18	17.8	6.8e-05	0.0067
GOTERM_BP_FAT	regulation of cell adhesion	15	14.9	7.9e-05	0.0072
GOTERM_BP_FAT	regulation of cell-cell adhesion	12	11.9	8e-05	0.0072
GOTERM_BP_FAT	muscle structure development	14	13.9	8.3e-05	0.0073
GOTERM_BP_FAT	positive regulation of defense response	11	10.9	0.00013	0.01
GOTERM_BP_FAT	leukocyte activation	18	17.8	0.00013	0.01
GOTERM_BP_FAT	striated muscle myosin thick filament assembly	3	3	0.00013	0.01
GOTERM_BP_FAT	skeletal muscle myosin thick filament assembly	3	3	0.00013	0.01
GOTERM_BP_FAT	positive regulation of response to external stimulus	10	9.9	0.00014	0.011
GOTERM_BP_FAT	biological adhesion	20	19.8	0.00015	0.011
GOTERM_BP_FAT	regulation of muscle contraction	7	6.9	0.00017	0.012
GOTERM_BP_FAT	cardiac muscle cell development	6	5.9	0.00018	0.012
GOTERM_BP_FAT	natural killer cell mediated cytotoxicity	6	5.9	0.00018	0.012
GOTERM_BP_FAT	positive regulation of acute inflammatory response	5	5	0.0002	0.013
GOTERM_BP_FAT	lymphocyte activation	16	15.8	0.00021	0.013
GOTERM_BP_FAT	musculoskeletal movement	5	5	0.00022	0.013
GOTERM_BP_FAT	muscle cell differentiation	11	10.9	0.00022	0.013
GOTERM_BP_FAT	multicellular organismal movement	5	5	0.00023	0.013
GOTERM_BP_FAT	positive regulation of natural killer cell mediated cytotoxicity	5	5	0.00023	0.013
GOTERM_BP_FAT	positive regulation of innate immune response	9	8.9	0.00023	0.013
GOTERM_BP_FAT	positive regulation of antibody-dependent cellular cytotoxicity	4	4	0.00024	0.013
GOTERM_BP_FAT	regulation of antibody-dependent cellular cytotoxicity	4	4	0.00024	0.013
GOTERM_BP_FAT	natural killer cell mediated immunity	6	5.9	0.00025	0.013
GOTERM_BP_FAT	positive regulation of natural killer cell mediated immunity	5	5	0.00026	0.013
GOTERM_BP_FAT	cardiac cell development	6	5.9	0.00026	0.013
GOTERM_BP_FAT	natural killer cell tolerance induction	4	4	0.00027	0.013
GOTERM_BP_FAT	positive regulation of TRAIL production	4	4	0.00027	0.013
GOTERM_BP_FAT	TRAIL production	4	4	0.00027	0.013
GOTERM_BP_FAT	regulation of TRAIL production	4	4	0.00027	0.013
GOTERM_BP_FAT	positive regulation of cell adhesion	11	10.9	0.00027	0.013
GOTERM_BP_FAT	positive regulation of cell-cell adhesion	9	8.9	0.00028	0.013
GOTERM_BP_FAT	regulation of muscle system process	8	7.9	0.00028	0.013
GOTERM_BP_FAT	myosin filament assembly	3	3	0.00032	0.014
GOTERM_BP_FAT	regulation of immune response	16	15.8	0.00032	0.014
GOTERM_BP_FAT	antigen processing and presentation of exogenous peptide antigen via MHC class Ib	4	4	0.00033	0.014
GOTERM_BP_FAT	positive regulation of CD8-positive, alpha-beta T cell proliferation	4	4	0.00033	0.014
GOTERM_BP_FAT	cardiac muscle tissue development	8	7.9	0.00034	0.014
GOTERM_BP_FAT	positive regulation of T cell activation	8	7.9	0.00038	0.016
GOTERM_BP_FAT	cell adhesion	19	18.8	0.00039	0.016
GOTERM_BP_FAT	antibody-dependent cellular cytotoxicity	4	4	0.00041	0.016
GOTERM_BP_FAT	regulation of response to stress	20	19.8	0.00042	0.016
GOTERM_BP_FAT	CD8-positive, alpha-beta T cell proliferation	4	4	0.00045	0.017
GOTERM_BP_FAT	myosin filament organization	3	3	0.00045	0.017
GOTERM_BP_FAT	positive regulation of immune response	14	13.9	0.00048	0.018
GOTERM_BP_FAT	positive regulation of type IIa hypersensitivity	4	4	0.00053	0.018
GOTERM_BP_FAT	positive regulation of type II hypersensitivity	4	4	0.00053	0.018
GOTERM_BP_FAT	regulation of type IIa hypersensitivity	4	4	0.00053	0.018
GOTERM_BP_FAT	regulation of CD8-positive, alpha-beta T cell proliferation	4	4	0.00053	0.018
GOTERM_BP_FAT	regulation of type II hypersensitivity	4	4	0.00053	0.018
GOTERM_BP_FAT	positive regulation of immune system process	17	16.8	0.00056	0.018
GOTERM_BP_FAT	single organismal cell-cell adhesion	12	11.9	0.00056	0.018
GOTERM_BP_FAT	positive regulation of T cell proliferation	6	5.9	0.00056	0.018
GOTERM_BP_FAT	positive regulation of immunoglobulin mediated immune response	5	5	0.00057	0.018
GOTERM_BP_FAT	positive regulation of B cell mediated immunity	5	5	0.00057	0.018
GOTERM_BP_FAT	positive regulation of CD8-positive, alpha-beta T cell activation	4	4	0.00058	0.018
GOTERM_BP_FAT	type IIa hypersensitivity	4	4	0.00058	0.018
GOTERM_BP_FAT	type II hypersensitivity	4	4	0.00058	0.018
GOTERM_BP_FAT	response to external stimulus	29	28.7	0.00061	0.019
GOTERM_BP_FAT	cell killing	8	7.9	0.00063	0.019
GOTERM_BP_FAT	natural killer cell activation	6	5.9	0.00064	0.019
GOTERM_BP_FAT	positive regulation of leukocyte cell-cell adhesion	8	7.9	0.00065	0.019
GOTERM_BP_FAT	regulation of system process	11	10.9	0.00066	0.019
GOTERM_BP_FAT	protection from natural killer cell mediated cytotoxicity	4	4	0.00069	0.02
GOTERM_BP_FAT	positive regulation of natural killer cell proliferation	4	4	0.00074	0.021
GOTERM_BP_FAT	regulation of T cell proliferation	7	6.9	0.00079	0.022
GOTERM_BP_FAT	positive regulation of hypersensitivity	4	4	0.0008	0.022
GOTERM_BP_FAT	regulation of T cell activation	9	8.9	0.00082	0.023
GOTERM_BP_FAT	regulation of natural killer cell mediated cytotoxicity	5	5	0.00084	0.023
GOTERM_BP_FAT	regulation of natural killer cell proliferation	4	4	0.00086	0.023
GOTERM_BP_FAT	positive regulation of interleukin-13 production	4	4	0.00093	0.025
GOTERM_BP_FAT	positive regulation of acute inflammatory response to antigenic stimulus	4	4	0.00093	0.025
GOTERM_BP_FAT	skeletal myofibril assembly	3	3	0.00095	0.025
GOTERM_BP_FAT	regulation of natural killer cell mediated immunity	5	5	0.00095	0.025
GOTERM_BP_FAT	cardiac muscle cell differentiation	6	5.9	0.00099	0.025
GOTERM_BP_FAT	regulation of striated muscle contraction	5	5	0.001	0.026
GOTERM_BP_FAT	regulation of immune system process	20	19.8	0.0011	0.026
GOTERM_BP_FAT	regulation of hypersensitivity	4	4	0.0011	0.026
GOTERM_BP_FAT	natural killer cell proliferation	4	4	0.0011	0.026
GOTERM_BP_FAT	regulation of innate immune response	9	8.9	0.0011	0.027
GOTERM_BP_FAT	antigen processing and presentation of endogenous peptide antigen via MHC class I via ER pathway, TAP-independent	4	4	0.0011	0.028
GOTERM_BP_FAT	T cell activation	11	10.9	0.0011	0.028
GOTERM_BP_FAT	adaptive immune response	12	11.9	0.0012	0.029
GOTERM_BP_FAT	antigen processing and presentation of endogenous peptide antigen via MHC class I via ER pathway	4	4	0.0012	0.029
GOTERM_BP_FAT	regulation of interleukin-13 production	4	4	0.0013	0.03
GOTERM_BP_FAT	regulation of CD8-positive, alpha-beta T cell activation	4	4	0.0013	0.03
GOTERM_BP_FAT	antigen processing and presentation of endogenous peptide antigen via MHC class Ib	4	4	0.0014	0.031
GOTERM_BP_FAT	interleukin-13 production	4	4	0.0014	0.031
GOTERM_BP_FAT	positive regulation of inflammatory response to antigenic stimulus	4	4	0.0014	0.031
GOTERM_BP_FAT	hypersensitivity	4	4	0.0014	0.031
GOTERM_BP_FAT	single organism cell adhesion	12	11.9	0.0014	0.031
GOTERM_BP_FAT	regulation of immunoglobulin mediated immune response	5	5	0.0014	0.031
GOTERM_BP_FAT	regulation of B cell mediated immunity	5	5	0.0014	0.031
GOTERM_BP_FAT	positive regulation of leukocyte mediated cytotoxicity	5	5	0.0014	0.031
GOTERM_BP_FAT	antigen processing and presentation of peptide antigen via MHC class Ib	4	4	0.0015	0.031
GOTERM_BP_FAT	regulation of leukocyte cell-cell adhesion	9	8.9	0.0015	0.031
GOTERM_BP_FAT	T cell proliferation	7	6.9	0.0015	0.032
GOTERM_BP_FAT	organelle assembly	13	12.9	0.0016	0.033
GOTERM_BP_FAT	positive regulation of alpha-beta T cell activation	5	5	0.0016	0.033
GOTERM_BP_FAT	acute inflammatory response	6	5.9	0.0016	0.033
GOTERM_BP_FAT	regulation of inflammatory response	9	8.9	0.0016	0.033
GOTERM_BP_FAT	regulation of acute inflammatory response to antigenic stimulus	4	4	0.0017	0.033
GOTERM_BP_FAT	regulation of acute inflammatory response	5	5	0.0017	0.033
GOTERM_BP_FAT	negative regulation of natural killer cell mediated cytotoxicity	4	4	0.0018	0.035
GOTERM_BP_FAT	antigen processing and presentation of endogenous peptide antigen via MHC class I	4	4	0.0018	0.035
GOTERM_BP_FAT	positive regulation of lymphocyte proliferation	6	5.9	0.0018	0.035
GOTERM_BP_FAT	antigen processing and presentation via MHC class Ib	4	4	0.0019	0.035
GOTERM_BP_FAT	negative regulation of natural killer cell mediated immunity	4	4	0.0019	0.035
GOTERM_BP_FAT	positive regulation of interleukin-4 production	4	4	0.0019	0.035
GOTERM_BP_FAT	leukocyte mediated cytotoxicity	6	5.9	0.0019	0.035
GOTERM_BP_FAT	positive regulation of mononuclear cell proliferation	6	5.9	0.002	0.037
GOTERM_BP_FAT	positive regulation of cytokine production involved in immune response	5	5	0.002	0.038
GOTERM_BP_FAT	antigen processing and presentation of endogenous peptide antigen	4	4	0.0021	0.038
GOTERM_BP_FAT	cytoskeleton organization	17	16.8	0.0021	0.039
GOTERM_BP_FAT	hemopoiesis	14	13.9	0.0021	0.039
GOTERM_BP_FAT	positive regulation of cell killing	5	5	0.0022	0.039
GOTERM_BP_FAT	tolerance induction	4	4	0.0022	0.039
GOTERM_BP_FAT	positive regulation of inflammatory response	6	5.9	0.0022	0.039
GOTERM_BP_FAT	regulation of defense response	12	11.9	0.0023	0.04
GOTERM_BP_FAT	positive regulation of alpha-beta T cell proliferation	4	4	0.0024	0.042
GOTERM_BP_FAT	negative regulation of leukocyte mediated cytotoxicity	4	4	0.0024	0.042
GOTERM_BP_FAT	antigen processing and presentation of endogenous antigen	4	4	0.0024	0.042
GOTERM_BP_FAT	leukocyte cell-cell adhesion	9	8.9	0.0025	0.043
GOTERM_BP_FAT	regulation of lymphocyte proliferation	7	6.9	0.0025	0.043
GOTERM_BP_FAT	positive regulation of leukocyte proliferation	6	5.9	0.0025	0.043
GOTERM_BP_FAT	negative regulation of immune system process	10	9.9	0.0026	0.043
GOTERM_BP_FAT	negative regulation of response to stimulus	19	18.8	0.0026	0.043
GOTERM_BP_FAT	cardiocyte differentiation	6	5.9	0.0027	0.044
GOTERM_BP_FAT	regulation of interleukin-4 production	4	4	0.0027	0.044
GOTERM_BP_FAT	regulation of mononuclear cell proliferation	7	6.9	0.0027	0.045
GOTERM_BP_FAT	lymphocyte proliferation	8	7.9	0.0027	0.045
GOTERM_BP_FAT	regulation of skeletal muscle contraction	3	3	0.0028	0.046
GOTERM_BP_FAT	mononuclear cell proliferation	8	7.9	0.0028	0.046
GOTERM_BP_FAT	anatomical structure formation involved in morphogenesis	15	14.9	0.0029	0.046
GOTERM_BP_FAT	immune effector process	14	13.9	0.0029	0.047
GOTERM_BP_FAT	negative regulation of innate immune response	5	5	0.003	0.048
GOTERM_BP_FAT	negative regulation of cell killing	4	4	0.0031	0.049
GOTERM_BP_FAT	hematopoietic or lymphoid organ development	14	13.9	0.0031	0.049
GOTERM_BP_FAT	antigen processing and presentation of exogenous peptide antigen	4	4	0.0032	0.049
GOTERM_BP_FAT	positive regulation of natural killer cell activation	4	4	0.0032	0.049
GOTERM_BP_FAT	CD8-positive, alpha-beta T cell activation	4	4	0.0032	0.049
GOTERM_BP_FAT	acute inflammatory response to antigenic stimulus	4	4	0.0032	0.049
GOTERM_BP_FAT	positive regulation of T cell mediated cytotoxicity	4	4	0.0035	0.053
GOTERM_BP_FAT	cell-cell adhesion	13	12.9	0.0035	0.053
GOTERM_BP_FAT	negative regulation of defense response	7	6.9	0.0036	0.054
GOTERM_BP_FAT	regulation of leukocyte proliferation	7	6.9	0.0036	0.054
GOTERM_BP_FAT	interleukin-4 production	4	4	0.0037	0.054
GOTERM_BP_FAT	antigen processing and presentation of peptide antigen via MHC class I	4	4	0.0037	0.054
GOTERM_BP_FAT	regulation of cell activation	12	11.9	0.0037	0.055
GOTERM_BP_FAT	positive regulation of response to stimulus	24	23.8	0.0038	0.055
GOTERM_BP_FAT	innate immune response	14	13.9	0.0038	0.055
GOTERM_BP_FAT	regulation of inflammatory response to antigenic stimulus	4	4	0.0038	0.055
GOTERM_BP_FAT	positive regulation of lipase activity	4	4	0.0038	0.055
GOTERM_BP_FAT	regulation of leukocyte mediated cytotoxicity	5	5	0.0041	0.059
GOTERM_BP_FAT	leukocyte proliferation	8	7.9	0.0043	0.061
GOTERM_BP_FAT	regulation of immune effector process	9	8.9	0.0043	0.061
GOTERM_BP_FAT	alpha-beta T cell activation	6	5.9	0.0044	0.061
GOTERM_BP_FAT	regulation of ion transport	11	10.9	0.0047	0.065
GOTERM_BP_FAT	metal ion transport	12	11.9	0.0047	0.065
GOTERM_BP_FAT	antigen processing and presentation of exogenous antigen	4	4	0.0047	0.065
GOTERM_BP_FAT	gas transport	3	3	0.0047	0.065
GOTERM_BP_FAT	regulation of T cell mediated cytotoxicity	4	4	0.0049	0.067
GOTERM_BP_FAT	positive regulation of lymphocyte activation	9	8.9	0.0049	0.067
GOTERM_BP_FAT	single-organism organelle organization	19	18.8	0.005	0.068
GOTERM_BP_FAT	regulation of alpha-beta T cell activation	5	5	0.0054	0.073
GOTERM_BP_FAT	antigen processing and presentation	5	5	0.0054	0.073
GOTERM_BP_FAT	heart development	10	9.9	0.0057	0.077
GOTERM_BP_FAT	muscle organ development	8	7.9	0.0058	0.077
GOTERM_BP_FAT	positive regulation of myeloid leukocyte mediated immunity	4	4	0.0059	0.077
GOTERM_BP_FAT	system process	27	26.7	0.006	0.079
GOTERM_BP_FAT	regulation of alpha-beta T cell proliferation	4	4	0.0061	0.079
GOTERM_BP_FAT	import across plasma membrane	5	5	0.0061	0.079
GOTERM_BP_FAT	regulation of cytokine production involved in immune response	5	5	0.0063	0.082
GOTERM_BP_FAT	negative regulation of immune response	6	5.9	0.0065	0.084
GOTERM_BP_FAT	regulation of cell killing	5	5	0.0066	0.085
GOTERM_BP_FAT	regulation of natural killer cell activation	4	4	0.0067	0.086
GOTERM_BP_FAT	alpha-beta T cell proliferation	4	4	0.0072	0.091
GOTERM_BP_FAT	T cell mediated cytotoxicity	4	4	0.0072	0.091
GOTERM_BP_FAT	regulation of adaptive immune response	6	5.9	0.0073	0.092
GOTERM_BP_FAT	wound healing	8	7.9	0.0074	0.092
GOTERM_BP_FAT	positive regulation of immunoglobulin production	4	4	0.0074	0.092
GOTERM_BP_FAT	response to other organism	16	15.8	0.0077	0.096
GOTERM_BP_FAT	positive regulation of ion transport	7	6.9	0.0078	0.096
GOTERM_BP_FAT	immunoglobulin mediated immune response	7	6.9	0.0078	0.096
GOTERM_BP_FAT	response to interferon-gamma	5	5	0.0079	0.096
GOTERM_BP_FAT	regulation of lipase activity	4	4	0.0079	0.096
GOTERM_BP_FAT	response to external biotic stimulus	16	15.8	0.0079	0.096
GOTERM_BP_FAT	B cell mediated immunity	7	6.9	0.0082	0.099
GOTERM_BP_FAT	regulation of lymphocyte activation	10	9.9	0.0084	0.1
GOTERM_BP_FAT	positive regulation of production of molecular mediator of immune response	5	5	0.0087	0.1
GOTERM_BP_FAT	positive regulation of lymphocyte mediated immunity	5	5	0.0089	0.11
GOTERM_BP_FAT	negative regulation of lymphocyte mediated immunity	4	4	0.0092	0.11
GOTERM_BP_FAT	positive regulation of adaptive immune response based on somatic recombination of immune receptors built from immunoglobulin superfamily domains	5	5	0.0092	0.11
GOTERM_BP_FAT	positive regulation of leukocyte activation	9	8.9	0.0093	0.11
GOTERM_BP_FAT	cytokine production involved in immune response	5	5	0.0094	0.11
GOTERM_BP_FAT	positive regulation of T cell mediated immunity	4	4	0.01	0.12
GOTERM_BP_FAT	antigen processing and presentation of peptide antigen	4	4	0.01	0.12
GOTERM_BP_FAT	positive regulation of adaptive immune response	5	5	0.011	0.12
GOTERM_BP_FAT	response to biotic stimulus	16	15.8	0.011	0.13
GOTERM_BP_FAT	defense response to other organism	11	10.9	0.011	0.13
GOTERM_BP_FAT	regulation of myeloid leukocyte mediated immunity	4	4	0.012	0.13
GOTERM_BP_FAT	positive regulation of cell activation	9	8.9	0.012	0.13
GOTERM_BP_FAT	response to bacterium	13	12.9	0.012	0.14
GOTERM_BP_FAT	positive regulation of multicellular organismal process	19	18.8	0.012	0.14
GOTERM_BP_FAT	inflammatory response	10	9.9	0.013	0.14
GOTERM_BP_FAT	negative regulation of leukocyte mediated immunity	4	4	0.013	0.14
GOTERM_BP_FAT	import into cell	5	5	0.013	0.14
GOTERM_BP_FAT	negative regulation of immune effector process	5	5	0.013	0.15
GOTERM_BP_FAT	cardiac muscle thin filament assembly	2	2	0.014	0.15
GOTERM_BP_FAT	regulation of planar cell polarity pathway involved in axis elongation	2	2	0.014	0.15
GOTERM_BP_FAT	sarcomerogenesis	2	2	0.014	0.15
GOTERM_BP_FAT	negative regulation of planar cell polarity pathway involved in axis elongation	2	2	0.014	0.15
GOTERM_BP_FAT	blood circulation	8	7.9	0.014	0.15
GOTERM_BP_FAT	inflammatory response to antigenic stimulus	4	4	0.015	0.16
GOTERM_BP_FAT	cation transport	13	12.9	0.015	0.16
GOTERM_BP_FAT	calcium ion import into cell	3	3	0.015	0.16
GOTERM_BP_FAT	calcium ion import across plasma membrane	3	3	0.015	0.16
GOTERM_BP_FAT	lymphocyte mediated immunity	8	7.9	0.016	0.17
GOTERM_BP_FAT	circulatory system process	8	7.9	0.016	0.17
GOTERM_BP_FAT	cell development	22	21.8	0.016	0.17
GOTERM_BP_FAT	negative regulation of protein serine/threonine kinase activity	4	4	0.016	0.17
GOTERM_BP_FAT	regulation of immunoglobulin production	4	4	0.016	0.17
GOTERM_BP_FAT	regulation of homotypic cell-cell adhesion	3	3	0.017	0.17
GOTERM_BP_FAT	defense response to Gram-positive bacterium	5	5	0.017	0.18
GOTERM_BP_FAT	defense response to protozoan	3	3	0.018	0.18
GOTERM_BP_FAT	cellular component morphogenesis	13	12.9	0.018	0.19
GOTERM_BP_FAT	detection of muscle stretch	2	2	0.019	0.19
GOTERM_BP_FAT	positive regulation of leukocyte mediated immunity	5	5	0.019	0.19
GOTERM_BP_FAT	regulation of leukocyte activation	10	9.9	0.02	0.2
GOTERM_BP_FAT	skeletal muscle tissue development	5	5	0.02	0.2
GOTERM_BP_FAT	cardiac muscle contraction	4	4	0.02	0.2
GOTERM_BP_FAT	calcium ion transport	7	6.9	0.021	0.21
GOTERM_BP_FAT	regulation of T cell mediated immunity	4	4	0.022	0.22
GOTERM_BP_FAT	response to protozoan	3	3	0.022	0.22
GOTERM_BP_FAT	positive regulation of immune effector process	6	5.9	0.022	0.22
GOTERM_BP_FAT	heart contraction	5	5	0.023	0.23
GOTERM_BP_FAT	skeletal muscle organ development	5	5	0.024	0.23
GOTERM_BP_FAT	regulation of cytokine production	10	9.9	0.024	0.23
GOTERM_BP_FAT	cellular response to interferon-gamma	4	4	0.026	0.25
GOTERM_BP_FAT	regulation of production of molecular mediator of immune response	5	5	0.026	0.25
GOTERM_BP_FAT	positive regulation of phospholipase activity	3	3	0.026	0.25
GOTERM_BP_FAT	actin filament organization	7	6.9	0.027	0.25
GOTERM_BP_FAT	regulation of adaptive immune response based on somatic recombination of immune receptors built from immunoglobulin superfamily domains	5	5	0.027	0.25
GOTERM_BP_FAT	cytokine production	10	9.9	0.027	0.26
GOTERM_BP_FAT	positive regulation of hydrolase activity	8	7.9	0.027	0.26
GOTERM_BP_FAT	heart process	5	5	0.027	0.26
GOTERM_BP_FAT	skeletal muscle thin filament assembly	2	2	0.028	0.26
GOTERM_BP_FAT	antibacterial humoral response	4	4	0.028	0.26
GOTERM_BP_FAT	regulation of lymphocyte mediated immunity	5	5	0.028	0.27
GOTERM_BP_FAT	positive regulation of tumor necrosis factor production	4	4	0.03	0.28
GOTERM_BP_FAT	myeloid cell differentiation	7	6.9	0.03	0.28
GOTERM_BP_FAT	temperature homeostasis	3	3	0.03	0.28
GOTERM_BP_FAT	positive regulation of tumor necrosis factor superfamily cytokine production	4	4	0.031	0.28
GOTERM_BP_FAT	defense response	17	16.8	0.031	0.29
GOTERM_BP_FAT	planar cell polarity pathway involved in axis elongation	2	2	0.032	0.29
GOTERM_BP_FAT	fat cell differentiation	5	5	0.033	0.3
GOTERM_BP_FAT	divalent metal ion transport	7	6.9	0.034	0.31
GOTERM_BP_FAT	negative regulation of response to external stimulus	6	5.9	0.034	0.31
GOTERM_BP_FAT	divalent inorganic cation transport	7	6.9	0.035	0.31
GOTERM_BP_FAT	positive regulation of calcium ion transport	4	4	0.037	0.34
GOTERM_BP_FAT	ion transport	15	14.9	0.038	0.34
GOTERM_BP_FAT	regulation of phospholipase activity	3	3	0.038	0.34
GOTERM_BP_FAT	response to wounding	8	7.9	0.038	0.34
GOTERM_BP_FAT	regulation of ion transmembrane transport	7	6.9	0.039	0.34
GOTERM_BP_FAT	detection of mechanical stimulus	3	3	0.039	0.35
GOTERM_BP_FAT	circulatory system development	12	11.9	0.04	0.35
GOTERM_BP_FAT	leukocyte mediated immunity	8	7.9	0.041	0.36
GOTERM_BP_FAT	convergent extension involved in axis elongation	2	2	0.041	0.36
GOTERM_BP_FAT	negative regulation of non-canonical Wnt signaling pathway	2	2	0.041	0.36
GOTERM_BP_FAT	cellular calcium ion homeostasis	7	6.9	0.042	0.36
GOTERM_BP_FAT	myeloid leukocyte mediated immunity	4	4	0.042	0.37
GOTERM_BP_FAT	response to inorganic substance	8	7.9	0.045	0.38
GOTERM_BP_FAT	regulation of transmembrane transport	7	6.9	0.045	0.38
GOTERM_BP_FAT	T cell mediated immunity	4	4	0.045	0.38
GOTERM_BP_FAT	CAMKK-AMPK signaling cascade	2	2	0.046	0.39
GOTERM_BP_FAT	cardiac muscle tissue morphogenesis	3	3	0.046	0.39
GOTERM_BP_FAT	inorganic ion import into cell	3	3	0.046	0.39
GOTERM_BP_FAT	somitogenesis	3	3	0.046	0.39
GOTERM_BP_FAT	inorganic cation import into cell	3	3	0.046	0.39
GOTERM_BP_FAT	homeostatic process	17	16.8	0.047	0.4
GOTERM_BP_FAT	adaptive immune response based on somatic recombination of immune receptors built from immunoglobulin superfamily domains	7	6.9	0.049	0.41
GOTERM_BP_FAT	response to metal ion	6	5.9	0.049	0.41
GOTERM_BP_FAT	cellular divalent inorganic cation homeostasis	7	6.9	0.052	0.43
GOTERM_BP_FAT	calcium ion homeostasis	7	6.9	0.052	0.43
GOTERM_BP_FAT	heart morphogenesis	5	5	0.052	0.43
GOTERM_BP_FAT	leukocyte differentiation	8	7.9	0.053	0.43
GOTERM_BP_FAT	positive regulation of homeostatic process	5	5	0.053	0.43
GOTERM_BP_FAT	cellular protein complex assembly	8	7.9	0.053	0.43
GOTERM_BP_FAT	positive regulation of cytokine production	7	6.9	0.054	0.44
GOTERM_BP_FAT	oxygen transport	2	2	0.055	0.44
GOTERM_BP_FAT	response to abiotic stimulus	12	11.9	0.055	0.44
GOTERM_BP_FAT	negative regulation of wound healing	3	3	0.055	0.45
GOTERM_BP_FAT	regulation of wound healing	4	4	0.058	0.47
GOTERM_BP_FAT	calmodulin dependent kinase signaling pathway	2	2	0.059	0.47
GOTERM_BP_FAT	positive regulation of heat generation	2	2	0.059	0.47
GOTERM_BP_FAT	regulation of homeostatic process	7	6.9	0.06	0.48
GOTERM_BP_FAT	regulation of leukocyte mediated immunity	5	5	0.061	0.48
GOTERM_BP_FAT	muscle tissue morphogenesis	3	3	0.063	0.5
GOTERM_BP_FAT	positive regulation of cation transmembrane transport	4	4	0.063	0.5
GOTERM_BP_FAT	negative regulation of platelet aggregation	2	2	0.064	0.5
GOTERM_BP_FAT	planar cell polarity pathway involved in neural tube closure	2	2	0.064	0.5
GOTERM_BP_FAT	negative regulation of intracellular signal transduction	7	6.9	0.064	0.5
GOTERM_BP_FAT	divalent inorganic cation homeostasis	7	6.9	0.067	0.52
GOTERM_BP_FAT	negative regulation of cell adhesion	5	5	0.067	0.52
GOTERM_BP_FAT	regulation of response to biotic stimulus	4	4	0.068	0.52
GOTERM_BP_FAT	establishment of planar polarity involved in neural tube closure	2	2	0.068	0.52
GOTERM_BP_FAT	regulation of establishment of planar polarity involved in neural tube closure	2	2	0.068	0.52
GOTERM_BP_FAT	defense response to bacterium	7	6.9	0.069	0.53
GOTERM_BP_FAT	regulation of defense response to virus	3	3	0.069	0.53
GOTERM_BP_FAT	calcium ion transport into cytosol	4	4	0.07	0.53
GOTERM_BP_FAT	somite development	3	3	0.07	0.53
GOTERM_BP_FAT	homotypic cell-cell adhesion	3	3	0.07	0.53
GOTERM_BP_FAT	inorganic cation transmembrane transport	8	7.9	0.071	0.53
GOTERM_BP_FAT	response to organic substance	26	25.7	0.072	0.54
GOTERM_BP_FAT	regulation of metal ion transport	6	5.9	0.072	0.54
GOTERM_BP_FAT	regulation of heat generation	2	2	0.072	0.54
GOTERM_BP_FAT	negative regulation of response to wounding	3	3	0.073	0.54
GOTERM_BP_FAT	muscle organ morphogenesis	3	3	0.073	0.54
GOTERM_BP_FAT	positive regulation of ion transmembrane transport	4	4	0.076	0.56
GOTERM_BP_FAT	regulation of actin filament length	4	4	0.077	0.56
GOTERM_BP_FAT	establishment of planar polarity of embryonic epithelium	2	2	0.077	0.56
GOTERM_BP_FAT	regulation of Wnt signaling pathway, planar cell polarity pathway	2	2	0.077	0.56
GOTERM_BP_FAT	adult heart development	2	2	0.077	0.56
GOTERM_BP_FAT	negative regulation of phosphatidylinositol 3-kinase signaling	2	2	0.077	0.56
GOTERM_BP_FAT	negative regulation of JUN kinase activity	2	2	0.077	0.56
GOTERM_BP_FAT	regulation of molecular function	19	18.8	0.077	0.56
GOTERM_BP_FAT	negative regulation of protein kinase activity	4	4	0.077	0.56
GOTERM_BP_FAT	cytosolic calcium ion transport	4	4	0.081	0.58
GOTERM_BP_FAT	pseudopodium assembly	2	2	0.081	0.58
GOTERM_BP_FAT	convergent extension	2	2	0.081	0.58
GOTERM_BP_FAT	tumor necrosis factor production	4	4	0.083	0.59
GOTERM_BP_FAT	negative regulation of cell-cell adhesion	4	4	0.083	0.6
GOTERM_BP_FAT	positive regulation of transmembrane transport	4	4	0.084	0.6
GOTERM_BP_FAT	antimicrobial humoral response	4	4	0.085	0.6
GOTERM_BP_FAT	negative regulation of platelet activation	2	2	0.085	0.6
GOTERM_BP_FAT	negative regulation of homotypic cell-cell adhesion	2	2	0.085	0.6
GOTERM_BP_FAT	regulation of membrane potential	6	5.9	0.085	0.6
GOTERM_BP_FAT	regulation of protein secretion	5	5	0.086	0.6
GOTERM_BP_FAT	regulation of tumor necrosis factor production	4	4	0.086	0.6
GOTERM_BP_FAT	regulation of response to wounding	4	4	0.087	0.61
GOTERM_BP_FAT	regulation of tumor necrosis factor superfamily cytokine production	4	4	0.089	0.62
GOTERM_BP_FAT	positive regulation of transport	10	9.9	0.089	0.62
GOTERM_BP_FAT	pseudopodium organization	2	2	0.09	0.62
GOTERM_BP_FAT	multicellular organismal homeostasis	6	5.9	0.094	0.65
GOTERM_BP_FAT	negative regulation of cell activation	4	4	0.094	0.65
GOTERM_BP_FAT	tumor necrosis factor superfamily cytokine production	4	4	0.094	0.65
GOTERM_BP_FAT	regulation of cell differentiation	16	15.8	0.095	0.65
GOTERM_BP_FAT	calcium ion import	4	4	0.095	0.65
GOTERM_BP_FAT	negative regulation of cell communication	12	11.9	0.096	0.65
GOTERM_BP_FAT	regulation of protein serine/threonine kinase activity	5	5	0.096	0.66
GOTERM_BP_FAT	negative regulation of signaling	12	11.9	0.097	0.66
GOTERM_BP_FAT	regulation of insulin secretion	4	4	0.097	0.66
GOTERM_BP_FAT	cellular component assembly	21	20.8	0.098	0.66
GOTERM_BP_FAT	activation of immune response	7	6.9	0.098	0.66
GOTERM_BP_FAT	regulation of phosphatidylinositol 3-kinase signaling	3	3	0.098	0.66
GOTERM_BP_FAT	negative regulation of kinase activity	4	4	0.099	0.66
GOTERM_BP_FAT	inorganic ion transmembrane transport	8	7.9	0.099	0.66
GOTERM_BP_FAT	cellular metal ion homeostasis	7	6.9	0.1	0.67
GOTERM_CC_FAT	sarcomere	18	17.8	2.8e-15	8.9e-13
GOTERM_CC_FAT	contractile fiber part	18	17.8	6.1e-15	9.8e-13
GOTERM_CC_FAT	myofibril	18	17.8	1.3e-14	1.4e-12
GOTERM_CC_FAT	contractile fiber	18	17.8	2.3e-14	1.8e-12
GOTERM_CC_FAT	A band	9	8.9	8.5e-11	5.5e-09
GOTERM_CC_FAT	actin cytoskeleton	17	16.8	1.8e-08	9.9e-07
GOTERM_CC_FAT	myosin complex	8	7.9	4.4e-08	2e-06
GOTERM_CC_FAT	I band	10	9.9	1.7e-07	6.8e-06
GOTERM_CC_FAT	myofilament	6	5.9	2.5e-07	8.8e-06
GOTERM_CC_FAT	extracellular space	31	30.7	3.4e-07	1e-05
GOTERM_CC_FAT	myosin II complex	6	5.9	3.6e-07	1e-05
GOTERM_CC_FAT	supramolecular fiber	21	20.8	3.9e-07	1e-05
GOTERM_CC_FAT	supramolecular polymer	21	20.8	4.4e-07	1e-05
GOTERM_CC_FAT	supramolecular complex	21	20.8	4.5e-07	1e-05
GOTERM_CC_FAT	extracellular region part	32	31.7	1.8e-06	3.9e-05
GOTERM_CC_FAT	myosin filament	5	5	5.6e-06	0.00011
GOTERM_CC_FAT	striated muscle thin filament	5	5	5.6e-06	0.00011
GOTERM_CC_FAT	extracellular region	35	34.7	6.3e-06	0.00011
GOTERM_CC_FAT	M band	5	5	9.3e-06	0.00016
GOTERM_CC_FAT	muscle myosin complex	4	4	1.1e-05	0.00018
GOTERM_CC_FAT	Z disc	7	6.9	0.00012	0.0018
GOTERM_CC_FAT	MHC class I peptide loading complex	4	4	0.00012	0.0018
GOTERM_CC_FAT	Golgi medial cisterna	4	4	0.00036	0.005
GOTERM_CC_FAT	MHC class Ib protein complex	4	4	0.00045	0.006
GOTERM_CC_FAT	MHC class I protein complex	4	4	0.00055	0.007
GOTERM_CC_FAT	cis-Golgi network membrane	4	4	0.0006	0.0074
GOTERM_CC_FAT	endoplasmic reticulum exit site	4	4	0.00093	0.011
GOTERM_CC_FAT	external side of plasma membrane	12	11.9	0.0017	0.019
GOTERM_CC_FAT	MHC protein complex	4	4	0.0019	0.021
GOTERM_CC_FAT	hemoglobin complex	3	3	0.002	0.021
GOTERM_CC_FAT	sarcoplasm	5	5	0.0021	0.022
GOTERM_CC_FAT	haptoglobin-hemoglobin complex	3	3	0.0023	0.023
GOTERM_CC_FAT	side of membrane	13	12.9	0.0048	0.047
GOTERM_CC_FAT	intercalated disc	4	4	0.0051	0.048
GOTERM_CC_FAT	cis-Golgi network	4	4	0.0075	0.069
GOTERM_CC_FAT	titin-telethonin complex	2	2	0.01	0.092
GOTERM_CC_FAT	cell-cell contact zone	4	4	0.011	0.099
GOTERM_CC_FAT	cell surface	15	14.9	0.012	0.1
GOTERM_CC_FAT	early endosome membrane	5	5	0.016	0.13
GOTERM_CC_FAT	sarcoplasmic reticulum membrane	3	3	0.018	0.15
GOTERM_CC_FAT	Golgi cisterna	4	4	0.026	0.2
GOTERM_CC_FAT	endoplasmic reticulum membrane	12	11.9	0.031	0.23
GOTERM_CC_FAT	vacuolar membrane	6	5.9	0.038	0.28
GOTERM_CC_FAT	cell junction	10	9.9	0.039	0.28
GOTERM_CC_FAT	B cell receptor complex	2	2	0.041	0.28
GOTERM_CC_FAT	troponin complex	2	2	0.041	0.28
GOTERM_CC_FAT	nuclear outer membrane-endoplasmic reticulum membrane network	12	11.9	0.041	0.28
GOTERM_CC_FAT	Golgi stack	4	4	0.047	0.31
GOTERM_CC_FAT	vacuolar part	6	5.9	0.051	0.33
GOTERM_CC_FAT	immunoglobulin complex	5	5	0.054	0.34
GOTERM_CC_FAT	integral component of endoplasmic reticulum membrane	4	4	0.06	0.38
GOTERM_CC_FAT	sarcoplasmic reticulum	3	3	0.062	0.38
GOTERM_CC_FAT	endoplasmic reticulum part	12	11.9	0.062	0.38
GOTERM_CC_FAT	lytic vacuole membrane	5	5	0.066	0.38
GOTERM_CC_FAT	lysosomal membrane	5	5	0.066	0.38
GOTERM_CC_FAT	intrinsic component of endoplasmic reticulum membrane	4	4	0.067	0.38
GOTERM_CC_FAT	sarcolemma	4	4	0.07	0.39
GOTERM_CC_FAT	vacuole	8	7.9	0.075	0.41
GOTERM_CC_FAT	pseudopodium	2	2	0.075	0.41
GOTERM_CC_FAT	cortical actin cytoskeleton	3	3	0.077	0.41
GOTERM_CC_FAT	cell-substrate adherens junction	4	4	0.094	0.49
GOTERM_CC_FAT	cell-cell junction	6	5.9	0.097	0.49
GOTERM_CC_FAT	lumenal side of endoplasmic reticulum membrane	2	2	0.099	0.49
GOTERM_CC_FAT	integral component of lumenal side of endoplasmic reticulum membrane	2	2	0.099	0.49
GOTERM_MF_FAT	actin binding	16	15.8	4e-09	1.8e-06
GOTERM_MF_FAT	cytoskeletal protein binding	22	21.8	1.1e-08	2.4e-06
GOTERM_MF_FAT	protein complex binding	19	18.8	2.9e-08	4.2e-06
GOTERM_MF_FAT	actin filament binding	10	9.9	1.5e-06	0.00017
GOTERM_MF_FAT	macromolecular complex binding	23	22.8	6.5e-06	0.00058
GOTERM_MF_FAT	oxygen transporter activity	4	4	5.2e-05	0.0038
GOTERM_MF_FAT	structural constituent of muscle	4	4	0.00014	0.0089
GOTERM_MF_FAT	FATZ binding	3	3	0.00021	0.011
GOTERM_MF_FAT	CD8 receptor binding	4	4	0.00026	0.011
GOTERM_MF_FAT	TAP2 binding	4	4	0.00026	0.011
GOTERM_MF_FAT	TAP1 binding	4	4	0.00029	0.011
GOTERM_MF_FAT	oxygen binding	4	4	0.00032	0.011
GOTERM_MF_FAT	TAP binding	4	4	0.00032	0.011
GOTERM_MF_FAT	beta-2-microglobulin binding	4	4	0.0004	0.013
GOTERM_MF_FAT	T cell receptor binding	4	4	0.00078	0.023
GOTERM_MF_FAT	carbohydrate derivative binding	23	22.8	0.00091	0.025
GOTERM_MF_FAT	anion binding	27	26.7	0.001	0.026
GOTERM_MF_FAT	MHC class I protein binding	4	4	0.0014	0.03
GOTERM_MF_FAT	natural killer cell lectin-like receptor binding	4	4	0.0014	0.03
GOTERM_MF_FAT	titin binding	3	3	0.0014	0.03
GOTERM_MF_FAT	haptoglobin binding	3	3	0.0016	0.034
GOTERM_MF_FAT	calcium ion binding	11	10.9	0.0021	0.042
GOTERM_MF_FAT	calmodulin binding	6	5.9	0.0025	0.048
GOTERM_MF_FAT	14-3-3 protein binding	4	4	0.0027	0.051
GOTERM_MF_FAT	MHC protein binding	4	4	0.0036	0.064
GOTERM_MF_FAT	ion binding	43	42.6	0.0049	0.083
GOTERM_MF_FAT	ankyrin binding	3	3	0.0051	0.083
GOTERM_MF_FAT	glycosaminoglycan binding	6	5.9	0.0056	0.088
GOTERM_MF_FAT	structural constituent of cytoskeleton	4	4	0.0059	0.091
GOTERM_MF_FAT	peptide antigen binding	4	4	0.0073	0.11
GOTERM_MF_FAT	titin Z domain binding	2	2	0.0093	0.13
GOTERM_MF_FAT	heparin binding	5	5	0.0099	0.14
GOTERM_MF_FAT	microfilament motor activity	3	3	0.013	0.18
GOTERM_MF_FAT	motor activity	4	4	0.016	0.2
GOTERM_MF_FAT	protein homodimerization activity	10	9.9	0.016	0.21
GOTERM_MF_FAT	identical protein binding	20	19.8	0.021	0.25
GOTERM_MF_FAT	nucleoside-triphosphatase activity	10	9.9	0.023	0.28
GOTERM_MF_FAT	chaperone binding	4	4	0.026	0.31
GOTERM_MF_FAT	structural molecule activity	9	8.9	0.031	0.32
GOTERM_MF_FAT	phospholipid binding	7	6.9	0.031	0.32
GOTERM_MF_FAT	receptor regulator activity	4	4	0.031	0.32
GOTERM_MF_FAT	cytokine binding	4	4	0.032	0.32
GOTERM_MF_FAT	telethonin binding	2	2	0.032	0.32
GOTERM_MF_FAT	pyrophosphatase activity	10	9.9	0.032	0.32
GOTERM_MF_FAT	hydrolase activity, acting on acid anhydrides	10	9.9	0.033	0.32
GOTERM_MF_FAT	hydrolase activity, acting on acid anhydrides, in phosphorus-containing anhydrides	10	9.9	0.033	0.32
GOTERM_MF_FAT	peroxidase activity	3	3	0.036	0.34
GOTERM_MF_FAT	oxidoreductase activity, acting on peroxide as acceptor	3	3	0.039	0.36
GOTERM_MF_FAT	peptide binding	6	5.9	0.041	0.36
GOTERM_MF_FAT	GPI anchor binding	2	2	0.041	0.36
GOTERM_MF_FAT	inorganic cation transmembrane transporter activity	7	6.9	0.042	0.36
GOTERM_MF_FAT	phosphatidylinositol binding	5	5	0.053	0.43
GOTERM_MF_FAT	sulfur compound binding	5	5	0.053	0.43
GOTERM_MF_FAT	metal ion transmembrane transporter activity	6	5.9	0.053	0.43
GOTERM_MF_FAT	heme binding	4	4	0.057	0.45
GOTERM_MF_FAT	protein dimerization activity	11	10.9	0.057	0.45
GOTERM_MF_FAT	amide binding	6	5.9	0.058	0.45
GOTERM_MF_FAT	antigen binding	5	5	0.06	0.45
GOTERM_MF_FAT	muscle alpha-actinin binding	2	2	0.063	0.45
GOTERM_MF_FAT	extracellular matrix structural constituent conferring compression resistance	2	2	0.063	0.45
GOTERM_MF_FAT	tetrapyrrole binding	4	4	0.064	0.45
GOTERM_MF_FAT	purine ribonucleotide binding	15	14.9	0.064	0.45
GOTERM_MF_FAT	lipid binding	9	8.9	0.066	0.45
GOTERM_MF_FAT	tropomyosin binding	2	2	0.067	0.45
GOTERM_MF_FAT	purine nucleotide binding	15	14.9	0.068	0.45
GOTERM_MF_FAT	voltage-gated ion channel activity	4	4	0.069	0.45
GOTERM_MF_FAT	ribonucleotide binding	15	14.9	0.069	0.45
GOTERM_MF_FAT	voltage-gated channel activity	4	4	0.069	0.45
GOTERM_MF_FAT	small molecule binding	19	18.8	0.073	0.47
GOTERM_MF_FAT	antioxidant activity	3	3	0.073	0.47
GOTERM_MF_FAT	phosphatidylinositol-4,5-bisphosphate binding	3	3	0.075	0.47
GOTERM_MF_FAT	monovalent inorganic cation transmembrane transporter activity	5	5	0.085	0.53
GOTERM_MF_FAT	cation transmembrane transporter activity	7	6.9	0.092	0.56
GOTERM_MF_FAT	lipase activator activity	2	2	0.093	0.56
GOTERM_MF_FAT	purine ribonucleoside triphosphate binding	14	13.9	0.097	0.57
KEGG_PATHWAY	Motor proteins	7	6.9	0.00077	0.11
KEGG_PATHWAY	Allograft rejection	4	4	0.0053	0.23
KEGG_PATHWAY	Graft-versus-host disease	4	4	0.0053	0.23
KEGG_PATHWAY	Type I diabetes mellitus	4	4	0.0071	0.23
KEGG_PATHWAY	Autoimmune thyroid disease	4	4	0.0099	0.23
KEGG_PATHWAY	Cardiac muscle contraction	4	4	0.013	0.23
KEGG_PATHWAY	Viral myocarditis	4	4	0.013	0.23
KEGG_PATHWAY	Antigen processing and presentation	4	4	0.014	0.23
KEGG_PATHWAY	Hypertrophic cardiomyopathy	4	4	0.015	0.23
KEGG_PATHWAY	Dilated cardiomyopathy	4	4	0.016	0.23
KEGG_PATHWAY	Phagosome	5	5	0.019	0.24
KEGG_PATHWAY	African trypanosomiasis	3	3	0.02	0.24
KEGG_PATHWAY	Viral carcinogenesis	5	5	0.04	0.42
KEGG_PATHWAY	Malaria	3	3	0.041	0.42
KEGG_PATHWAY	Human T-cell leukemia virus 1 infection	5	5	0.052	0.46
KEGG_PATHWAY	Calcium signaling pathway	5	5	0.054	0.46
KEGG_PATHWAY	Human cytomegalovirus infection	5	5	0.056	0.46
KEGG_PATHWAY	Adrenergic signaling in cardiomyocytes	4	4	0.058	0.46
KEGG_PATHWAY	Endocytosis	5	5	0.067	0.5
KEGG_PATHWAY	Arrhythmogenic right ventricular cardiomyopathy	3	3	0.07	0.5
KEGG_PATHWAY	Cell adhesion molecules	4	4	0.083	0.55
KEGG_PATHWAY	Cellular senescence	4	4	0.085	0.55

## Sheet: Down_DEGs_OVX+FGF21 LKO Vs Sham
Category	Term	Count	%	P-Value	Benjamini
GOTERM_BP_FAT	response to fatty acid	5	8.8	0.00018	0.3
GOTERM_BP_FAT	cellular response to fatty acid	4	7	0.00053	0.43
GOTERM_BP_FAT	organic acid biosynthetic process	6	10.5	0.0015	0.54
GOTERM_BP_FAT	carboxylic acid biosynthetic process	6	10.5	0.0015	0.54
GOTERM_BP_FAT	fatty acid metabolic process	7	12.3	0.0016	0.54
GOTERM_BP_FAT	metanephros development	4	7	0.0022	0.6
GOTERM_BP_FAT	monocarboxylic acid biosynthetic process	5	8.8	0.0032	0.61
GOTERM_BP_FAT	thioester biosynthetic process	3	5.3	0.0035	0.61
GOTERM_BP_FAT	acyl-CoA biosynthetic process	3	5.3	0.0035	0.61
GOTERM_BP_FAT	mesonephros development	4	7	0.0037	0.61
GOTERM_BP_FAT	embryonic forelimb morphogenesis	3	5.3	0.0041	0.61
GOTERM_BP_FAT	carboxylic acid metabolic process	9	15.8	0.0052	0.71
GOTERM_BP_FAT	forelimb morphogenesis	3	5.3	0.0069	0.86
GOTERM_BP_FAT	membrane depolarization during atrial cardiac muscle cell action potential	2	3.5	0.0077	0.91
GOTERM_MF_FAT	voltage-gated calcium channel activity involved in AV node cell action potential	2	3.5	0.0081	1
GOTERM_BP_FAT	oxoacid metabolic process	9	15.8	0.0084	0.92
GOTERM_BP_FAT	organic acid metabolic process	9	15.8	0.0091	0.93
GOTERM_BP_FAT	fatty acid biosynthetic process	4	7	0.01	1
GOTERM_BP_FAT	monocarboxylic acid metabolic process	7	12.3	0.012	1
GOTERM_BP_FAT	membrane depolarization during AV node cell action potential	2	3.5	0.013	1
GOTERM_BP_FAT	positive regulation of calcium ion transmembrane transport via high voltage-gated calcium channel	2	3.5	0.013	1
GOTERM_MF_FAT	voltage-gated calcium channel activity involved in cardiac muscle cell action potential	2	3.5	0.013	1
GOTERM_BP_FAT	positive regulation of cation transmembrane transport	4	7	0.014	1
GOTERM_BP_FAT	positive regulation of ion transport	5	8.8	0.015	1
GOTERM_BP_FAT	small molecule biosynthetic process	6	10.5	0.017	1
GOTERM_BP_FAT	positive regulation of ion transmembrane transport	4	7	0.017	1
GOTERM_BP_FAT	AV node cell to bundle of His cell signaling	2	3.5	0.018	1
GOTERM_BP_FAT	AV node cell action potential	2	3.5	0.018	1
GOTERM_BP_FAT	protein localization to cell periphery	5	8.8	0.018	1
GOTERM_BP_FAT	protein localization to synapse	3	5.3	0.019	1
GOTERM_BP_FAT	positive regulation of transmembrane transport	4	7	0.019	1
GOTERM_BP_FAT	inorganic ion transmembrane transport	7	12.3	0.021	1
GOTERM_BP_FAT	response to metal ion	5	8.8	0.024	1
GOTERM_BP_FAT	protein localization to membrane	6	10.5	0.025	1
GOTERM_BP_FAT	cellular lipid metabolic process	8	14	0.027	1
GOTERM_MF_FAT	trans-1,2-dihydrobenzene-1,2-diol dehydrogenase activity	2	3.5	0.027	1
GOTERM_BP_FAT	thioester metabolic process	3	5.3	0.028	1
GOTERM_BP_FAT	acyl-CoA metabolic process	3	5.3	0.028	1
GOTERM_MF_FAT	carboxylic acid binding	4	7	0.028	1
GOTERM_BP_FAT	positive regulation of transport	8	14	0.028	1
GOTERM_BP_FAT	AV node cell to bundle of His cell communication	2	3.5	0.028	1
GOTERM_MF_FAT	high voltage-gated calcium channel activity	2	3.5	0.029	1
GOTERM_CC_FAT	L-type voltage-gated calcium channel complex	2	3.5	0.029	1
GOTERM_BP_FAT	calcium ion transmembrane transport via high voltage-gated calcium channel	2	3.5	0.031	1
GOTERM_BP_FAT	eye development	5	8.8	0.031	1
GOTERM_MF_FAT	organic acid binding	4	7	0.032	1
GOTERM_MF_FAT	monocarboxylic acid binding	3	5.3	0.032	1
GOTERM_BP_FAT	embryonic skeletal joint morphogenesis	2	3.5	0.033	1
GOTERM_BP_FAT	skeletal system morphogenesis	4	7	0.033	1
GOTERM_BP_FAT	response to inorganic substance	6	10.5	0.034	1
GOTERM_BP_FAT	ureteric bud development	3	5.3	0.034	1
GOTERM_BP_FAT	embryonic skeletal system morphogenesis	3	5.3	0.034	1
GOTERM_MF_FAT	oxidoreductase activity, oxidizing metal ions	2	3.5	0.035	1
GOTERM_BP_FAT	cellular response to potassium ion	2	3.5	0.036	1
GOTERM_BP_FAT	atrial cardiac muscle cell to AV node cell signaling	2	3.5	0.036	1
GOTERM_BP_FAT	membrane depolarization during cardiac muscle cell action potential	2	3.5	0.036	1
GOTERM_BP_FAT	atrial cardiac muscle cell action potential	2	3.5	0.036	1
GOTERM_BP_FAT	coenzyme biosynthetic process	3	5.3	0.036	1
GOTERM_BP_FAT	mesonephric tubule development	3	5.3	0.036	1
GOTERM_BP_FAT	mesonephric epithelium development	3	5.3	0.036	1
GOTERM_BP_FAT	pattern specification process	5	8.8	0.038	1
GOTERM_BP_FAT	atrial cardiac muscle cell to AV node cell communication	2	3.5	0.038	1
GOTERM_BP_FAT	chondrocyte differentiation	3	5.3	0.039	1
GOTERM_BP_FAT	embryonic skeletal joint development	2	3.5	0.041	1
GOTERM_CC_FAT	postsynaptic density membrane	3	5.3	0.043	1
GOTERM_BP_FAT	regulation of calcium ion transmembrane transport via high voltage-gated calcium channel	2	3.5	0.043	1
GOTERM_BP_FAT	actin filament-based movement	3	5.3	0.043	1
GOTERM_BP_FAT	cation transport	8	14	0.044	1
GOTERM_BP_FAT	response to acid chemical	5	8.8	0.047	1
GOTERM_BP_FAT	nephron epithelium development	3	5.3	0.047	1
GOTERM_BP_FAT	response to potassium ion	2	3.5	0.048	1
GOTERM_BP_FAT	inorganic cation transmembrane transport	6	10.5	0.049	1
GOTERM_BP_FAT	cell adhesion	9	15.8	0.052	1
GOTERM_BP_FAT	connective tissue development	4	7	0.052	1
GOTERM_BP_FAT	blood circulation	5	8.8	0.053	1
GOTERM_BP_FAT	extracellular matrix organization	4	7	0.053	1
GOTERM_BP_FAT	sulfur compound biosynthetic process	3	5.3	0.054	1
GOTERM_BP_FAT	biological adhesion	9	15.8	0.054	1
GOTERM_BP_FAT	extracellular structure organization	4	7	0.054	1
GOTERM_BP_FAT	embryonic limb morphogenesis	3	5.3	0.054	1
GOTERM_BP_FAT	embryonic appendage morphogenesis	3	5.3	0.054	1
GOTERM_BP_FAT	positive regulation of transporter activity	3	5.3	0.056	1
GOTERM_BP_FAT	circulatory system process	5	8.8	0.057	1
GOTERM_BP_FAT	embryonic skeletal system development	3	5.3	0.058	1
GOTERM_BP_FAT	cellular response to prostaglandin stimulus	2	3.5	0.058	1
GOTERM_BP_FAT	positive regulation of chondrocyte differentiation	2	3.5	0.058	1
GOTERM_BP_FAT	ion transmembrane transport	7	12.3	0.059	1
GOTERM_BP_FAT	cellular response to acid chemical	4	7	0.061	1
GOTERM_BP_FAT	embryo development	8	14	0.062	1
GOTERM_BP_FAT	action potential	3	5.3	0.062	1
GOTERM_BP_FAT	protein localization to postsynaptic specialization membrane	2	3.5	0.063	1
GOTERM_BP_FAT	neurotransmitter receptor localization to postsynaptic specialization membrane	2	3.5	0.063	1
GOTERM_BP_FAT	cell-cell signaling involved in cardiac conduction	2	3.5	0.063	1
GOTERM_MF_FAT	gated channel activity	4	7	0.064	1
GOTERM_BP_FAT	multicellular organismal signaling	3	5.3	0.065	1
GOTERM_BP_FAT	positive regulation of epithelial cell migration	3	5.3	0.067	1
GOTERM_MF_FAT	ion binding	24	42.1	0.069	1
GOTERM_MF_FAT	RNA polymerase II transcription factor activity, sequence-specific DNA binding	8	14	0.072	1
GOTERM_BP_FAT	kidney epithelium development	3	5.3	0.072	1
GOTERM_BP_FAT	regulation of cellular ketone metabolic process	3	5.3	0.072	1
GOTERM_BP_FAT	kidney development	4	7	0.073	1
GOTERM_CC_FAT	postsynaptic specialization membrane	3	5.3	0.073	1
GOTERM_BP_FAT	membrane depolarization during action potential	2	3.5	0.075	1
GOTERM_BP_FAT	unsaturated fatty acid metabolic process	3	5.3	0.075	1
GOTERM_BP_FAT	cofactor biosynthetic process	3	5.3	0.075	1
GOTERM_BP_FAT	nephron development	3	5.3	0.077	1
GOTERM_BP_FAT	regionalization	4	7	0.077	1
KEGG_PATHWAY	Propanoate metabolism	2	3.5	0.078	1
GOTERM_BP_FAT	small molecule catabolic process	4	7	0.078	1
GOTERM_MF_FAT	voltage-gated ion channel activity involved in regulation of postsynaptic membrane potential	2	3.5	0.078	1
GOTERM_CC_FAT	cell surface	8	14	0.078	1
GOTERM_BP_FAT	renal system development	4	7	0.079	1
GOTERM_CC_FAT	intrinsic component of plasma membrane	9	15.8	0.08	1
GOTERM_BP_FAT	limb morphogenesis	3	5.3	0.081	1
GOTERM_BP_FAT	appendage morphogenesis	3	5.3	0.081	1
GOTERM_BP_FAT	positive regulation of developmental process	9	15.8	0.082	1
GOTERM_BP_FAT	cation transmembrane transport	6	10.5	0.082	1
GOTERM_BP_FAT	cellular response to hormone stimulus	5	8.8	0.083	1
GOTERM_BP_FAT	regulation of blood vessel size	3	5.3	0.084	1
GOTERM_BP_FAT	regulation of tube diameter	3	5.3	0.084	1
GOTERM_BP_FAT	regulation of blood vessel diameter	3	5.3	0.084	1
GOTERM_BP_FAT	cell communication involved in cardiac conduction	2	3.5	0.084	1
GOTERM_BP_FAT	regulation of tube size	3	5.3	0.084	1
GOTERM_BP_FAT	positive regulation of cartilage development	2	3.5	0.087	1
GOTERM_BP_FAT	ion transport	9	15.8	0.087	1
GOTERM_BP_FAT	camera-type eye development	4	7	0.088	1
GOTERM_MF_FAT	transcription factor activity, sequence-specific DNA binding	8	14	0.088	1
GOTERM_MF_FAT	nucleic acid binding transcription factor activity	8	14	0.088	1
GOTERM_BP_FAT	regulation of cation transmembrane transport	4	7	0.088	1
GOTERM_BP_FAT	synapse assembly	3	5.3	0.088	1
GOTERM_BP_FAT	apoptotic process	10	17.5	0.089	1
GOTERM_BP_FAT	acetyl-CoA metabolic process	2	3.5	0.089	1
GOTERM_BP_FAT	animal organ morphogenesis	7	12.3	0.09	1
GOTERM_MF_FAT	oxidoreductase activity, acting on the CH-CH group of donors, NAD or NADP as acceptor	2	3.5	0.091	1
GOTERM_BP_FAT	cardiac muscle cell action potential involved in contraction	2	3.5	0.094	1
GOTERM_BP_FAT	membrane organization	7	12.3	0.094	1
GOTERM_CC_FAT	cell body	6	10.5	0.096	1
GOTERM_BP_FAT	regulation of heart rate by cardiac conduction	2	3.5	0.096	1
GOTERM_BP_FAT	positive regulation of cellular biosynthetic process	10	17.5	0.097	1
GOTERM_BP_FAT	phagocytosis, recognition	3	5.3	0.099	1
GOTERM_BP_FAT	lipid metabolic process	8	14	0.099	1
GOTERM_BP_FAT	synapse organization	4	7	0.099	1

## Sheet: Up_DEGs_OVX+FGF21 LKO Vs OVX
Category	Term	Count	%	P-Value	Benjamini
GOTERM_BP_FAT	phagocytosis, recognition	11	12.8	5.2e-09	1.2e-05
GOTERM_BP_FAT	complement activation, classical pathway	11	12.8	1.4e-08	1.2e-05
GOTERM_BP_FAT	B cell receptor signaling pathway	11	12.8	2.2e-08	1.2e-05
GOTERM_BP_FAT	positive regulation of lymphocyte activation	15	17.4	2.2e-08	1.2e-05
GOTERM_BP_FAT	humoral immune response mediated by circulating immunoglobulin	11	12.8	2.6e-08	1.2e-05
GOTERM_BP_FAT	complement activation	11	12.8	3.5e-08	1.3e-05
GOTERM_BP_FAT	phagocytosis, engulfment	11	12.8	4e-08	1.3e-05
GOTERM_BP_FAT	plasma membrane invagination	11	12.8	5.6e-08	1.5e-05
GOTERM_BP_FAT	cell recognition	12	14	6.9e-08	1.5e-05
GOTERM_BP_FAT	membrane invagination	11	12.8	7.4e-08	1.5e-05
GOTERM_BP_FAT	immunoglobulin production	11	12.8	7.6e-08	1.5e-05
GOTERM_BP_FAT	positive regulation of leukocyte activation	15	17.4	8.6e-08	1.5e-05
GOTERM_BP_FAT	positive regulation of B cell activation	11	12.8	9.4e-08	1.5e-05
GOTERM_BP_FAT	protein activation cascade	11	12.8	9.7e-08	1.5e-05
GOTERM_BP_FAT	regulation of lymphocyte activation	16	18.6	1.1e-07	1.6e-05
GOTERM_BP_FAT	antigen receptor-mediated signaling pathway	12	14	1.3e-07	1.8e-05
GOTERM_BP_FAT	immunoglobulin mediated immune response	12	14	1.4e-07	1.8e-05
GOTERM_BP_FAT	positive regulation of cell activation	15	17.4	1.5e-07	1.8e-05
GOTERM_BP_FAT	B cell mediated immunity	12	14	1.6e-07	1.8e-05
GOTERM_BP_FAT	immune response	26	30.2	2.9e-07	3.2e-05
GOTERM_BP_FAT	immune response-activating cell surface receptor signaling pathway	12	14	4e-07	4.2e-05
GOTERM_BP_FAT	regulation of B cell activation	11	12.8	5e-07	5e-05
GOTERM_BP_FAT	immune response-regulating cell surface receptor signaling pathway	12	14	5.2e-07	5e-05
GOTERM_BP_FAT	production of molecular mediator of immune response	12	14	5.8e-07	5.4e-05
GOTERM_BP_FAT	humoral immune response	13	15.1	6.4e-07	5.7e-05
GOTERM_BP_FAT	regulation of leukocyte activation	16	18.6	6.8e-07	5.8e-05
GOTERM_BP_FAT	cell surface receptor signaling pathway	29	33.7	1.1e-06	9.1e-05
GOTERM_BP_FAT	regulation of cell activation	16	18.6	1.5e-06	0.00012
GOTERM_BP_FAT	defense response to bacterium	13	15.1	3.2e-06	0.00024
GOTERM_BP_FAT	extracellular matrix organization	10	11.6	4.1e-06	0.0003
GOTERM_BP_FAT	extracellular structure organization	10	11.6	4.3e-06	0.00031
GOTERM_BP_FAT	phagocytosis	11	12.8	7.3e-06	0.00051
GOTERM_BP_FAT	lymphocyte mediated immunity	12	14	7.8e-06	0.00052
GOTERM_BP_FAT	adaptive immune response based on somatic recombination of immune receptors built from immunoglobulin superfamily domains	12	14	8.4e-06	0.00054
GOTERM_BP_FAT	leukocyte mediated immunity	13	15.1	9.3e-06	0.00059
GOTERM_BP_FAT	immune response-activating signal transduction	12	14	1.1e-05	0.00069
GOTERM_BP_FAT	immune response-regulating signaling pathway	12	14	1.4e-05	0.00082
GOTERM_BP_FAT	lymphocyte activation	16	18.6	1.6e-05	0.00096
GOTERM_BP_FAT	B cell activation	11	12.8	2.2e-05	0.0012
GOTERM_BP_FAT	response to external stimulus	28	32.6	2.8e-05	0.0015
GOTERM_BP_FAT	leukocyte activation	17	19.8	2.9e-05	0.0016
GOTERM_BP_FAT	adaptive immune response	13	15.1	4.2e-05	0.0022
GOTERM_BP_FAT	activation of immune response	12	14	4.6e-05	0.0024
GOTERM_BP_FAT	positive regulation of immune response	14	16.3	5.3e-05	0.0027
GOTERM_BP_FAT	negative regulation of epithelial cell proliferation	7	8.1	9.4e-05	0.0046
GOTERM_BP_FAT	cell activation	17	19.8	9.5e-05	0.0046
GOTERM_BP_FAT	regulation of immune response	15	17.4	0.00011	0.005
GOTERM_BP_FAT	positive regulation of immune system process	16	18.6	0.00016	0.0072
GOTERM_BP_FAT	defense response to other organism	13	15.1	0.00018	0.008
GOTERM_BP_FAT	response to bacterium	15	17.4	0.00019	0.0082
GOTERM_BP_FAT	immune effector process	14	16.3	0.00038	0.017
GOTERM_BP_FAT	animal organ morphogenesis	14	16.3	0.00054	0.023
GOTERM_BP_FAT	regulation of immune system process	18	20.9	0.00058	0.024
GOTERM_BP_FAT	positive regulation of response to stimulus	22	25.6	0.0011	0.046
GOTERM_BP_FAT	cell surface receptor signaling pathway involved in cell-cell signaling	9	10.5	0.0013	0.053
GOTERM_BP_FAT	neuron projection morphogenesis	10	11.6	0.0016	0.062
GOTERM_BP_FAT	innate immune response	13	15.1	0.0017	0.067
GOTERM_BP_FAT	collagen fibril organization	4	4.7	0.0018	0.067
GOTERM_BP_FAT	cell projection morphogenesis	10	11.6	0.0019	0.071
GOTERM_BP_FAT	antibacterial humoral response	5	5.8	0.002	0.072
GOTERM_BP_FAT	endocytosis	11	12.8	0.0024	0.085
GOTERM_BP_FAT	cell part morphogenesis	10	11.6	0.0025	0.089
GOTERM_BP_FAT	response to other organism	15	17.4	0.0027	0.093
GOTERM_BP_FAT	response to external biotic stimulus	15	17.4	0.0027	0.094
GOTERM_BP_FAT	regulation of hair follicle development	3	3.5	0.0031	0.11
GOTERM_BP_FAT	cell growth	8	9.3	0.0037	0.12
GOTERM_BP_FAT	response to wounding	9	10.5	0.0039	0.13
GOTERM_BP_FAT	response to biotic stimulus	15	17.4	0.0039	0.13
GOTERM_BP_FAT	positive regulation of cell adhesion	8	9.3	0.005	0.16
GOTERM_BP_FAT	nervous system development	20	23.3	0.0051	0.16
GOTERM_BP_FAT	membrane organization	12	14	0.006	0.19
GOTERM_BP_FAT	cell fate commitment	6	7	0.0063	0.19
GOTERM_BP_FAT	regulation of hair cycle	3	3.5	0.0065	0.2
GOTERM_BP_FAT	regulation of cell adhesion	10	11.6	0.0071	0.21
GOTERM_BP_FAT	neural tube development	5	5.8	0.0074	0.22
GOTERM_BP_FAT	regulation of epithelial cell proliferation	7	8.1	0.0075	0.22
GOTERM_BP_FAT	cardiac atrium morphogenesis	3	3.5	0.0078	0.22
GOTERM_BP_FAT	muscle organ development	7	8.1	0.0079	0.22
GOTERM_BP_FAT	neuron differentiation	14	16.3	0.0088	0.25
GOTERM_BP_FAT	regulation of cell growth	7	8.1	0.0095	0.26
GOTERM_BP_FAT	antimicrobial humoral response	5	5.8	0.0099	0.27
GOTERM_BP_FAT	generation of neurons	15	17.4	0.0099	0.27
GOTERM_BP_FAT	cardiac atrium development	3	3.5	0.011	0.29
GOTERM_BP_FAT	positive regulation of ossification	4	4.7	0.011	0.29
GOTERM_BP_FAT	single organism cell adhesion	9	10.5	0.012	0.3
GOTERM_BP_FAT	regulation of cell-substrate adhesion	5	5.8	0.012	0.32
GOTERM_BP_FAT	axonogenesis	7	8.1	0.013	0.32
GOTERM_BP_FAT	regulation of cell proliferation	15	17.4	0.013	0.32
GOTERM_BP_FAT	regulation of cellular component movement	11	12.8	0.013	0.32
GOTERM_BP_FAT	cell morphogenesis involved in neuron differentiation	8	9.3	0.013	0.32
GOTERM_BP_FAT	epithelial cell proliferation	7	8.1	0.014	0.34
GOTERM_BP_FAT	vesicle-mediated transport	14	16.3	0.015	0.35
GOTERM_BP_FAT	cell-substrate adhesion	6	7	0.015	0.36
GOTERM_BP_FAT	developmental growth	9	10.5	0.016	0.36
GOTERM_BP_FAT	regulation of cell migration	10	11.6	0.016	0.36
GOTERM_BP_FAT	cell adhesion	13	15.1	0.016	0.38
GOTERM_BP_FAT	cell morphogenesis involved in differentiation	9	10.5	0.017	0.38
GOTERM_BP_FAT	biological adhesion	13	15.1	0.017	0.39
GOTERM_BP_FAT	neurogenesis	15	17.4	0.018	0.4
GOTERM_BP_FAT	positive regulation of cell-substrate adhesion	4	4.7	0.018	0.4
GOTERM_BP_FAT	heart valve morphogenesis	3	3.5	0.018	0.4
GOTERM_BP_FAT	positive regulation of hair follicle maturation	2	2.3	0.019	0.41
GOTERM_BP_FAT	single organismal cell-cell adhesion	8	9.3	0.02	0.42
GOTERM_BP_FAT	skeletal system morphogenesis	5	5.8	0.02	0.42
GOTERM_BP_FAT	epithelium development	12	14	0.02	0.42
GOTERM_BP_FAT	reproductive structure development	7	8.1	0.02	0.42
GOTERM_BP_FAT	cardiac chamber morphogenesis	4	4.7	0.02	0.42
GOTERM_BP_FAT	negative regulation of cell development	6	7	0.021	0.42
GOTERM_BP_FAT	cardiac ventricle development	4	4.7	0.021	0.42
GOTERM_BP_FAT	reproductive system development	7	8.1	0.021	0.42
GOTERM_BP_FAT	axon development	7	8.1	0.022	0.43
GOTERM_BP_FAT	regulation of cell motility	10	11.6	0.022	0.43
GOTERM_BP_FAT	developmental growth involved in morphogenesis	5	5.8	0.023	0.44
GOTERM_BP_FAT	defense response	15	17.4	0.023	0.45
GOTERM_BP_FAT	skeletal system development	7	8.1	0.024	0.47
GOTERM_BP_FAT	cellular component morphogenesis	11	12.8	0.025	0.47
GOTERM_BP_FAT	growth	10	11.6	0.025	0.47
GOTERM_BP_FAT	regulation of growth	8	9.3	0.025	0.47
GOTERM_BP_FAT	heart valve development	3	3.5	0.026	0.48
GOTERM_BP_FAT	stem cell fate specification	2	2.3	0.026	0.48
GOTERM_BP_FAT	heart morphogenesis	5	5.8	0.027	0.49
GOTERM_BP_FAT	negative regulation of cell differentiation	9	10.5	0.027	0.49
GOTERM_BP_FAT	ventricular cardiac muscle tissue development	3	3.5	0.027	0.49
GOTERM_BP_FAT	canonical Wnt signaling pathway	5	5.8	0.028	0.49
GOTERM_BP_FAT	neuron projection development	10	11.6	0.028	0.49
GOTERM_BP_FAT	focal adhesion assembly	3	3.5	0.03	0.51
GOTERM_BP_FAT	cell-substrate adherens junction assembly	3	3.5	0.03	0.51
GOTERM_BP_FAT	Wnt signaling pathway	6	7	0.03	0.51
GOTERM_BP_FAT	neuron development	11	12.8	0.03	0.51
GOTERM_BP_FAT	cell-cell signaling by wnt	6	7	0.031	0.51
GOTERM_BP_FAT	central nervous system development	10	11.6	0.031	0.51
GOTERM_BP_FAT	negative regulation of cell proliferation	8	9.3	0.031	0.51
GOTERM_BP_FAT	positive regulation of cell proliferation	10	11.6	0.031	0.51
GOTERM_BP_FAT	regulation of locomotion	10	11.6	0.031	0.51
GOTERM_BP_FAT	cell morphogenesis	10	11.6	0.033	0.53
GOTERM_BP_FAT	negative regulation of cell migration	5	5.8	0.033	0.54
GOTERM_BP_FAT	regulation of hair follicle maturation	2	2.3	0.034	0.54
GOTERM_BP_FAT	connective tissue development	5	5.8	0.035	0.56
GOTERM_BP_FAT	positive regulation of osteoblast differentiation	3	3.5	0.036	0.57
GOTERM_BP_FAT	negative regulation of cell motility	5	5.8	0.038	0.6
GOTERM_BP_FAT	cardiac ventricle morphogenesis	3	3.5	0.039	0.61
GOTERM_BP_FAT	adherens junction assembly	3	3.5	0.039	0.61
GOTERM_BP_FAT	regulation of epidermis development	3	3.5	0.042	0.64
GOTERM_BP_FAT	neuron projection extension	4	4.7	0.042	0.64
GOTERM_BP_FAT	cardiac chamber development	4	4.7	0.042	0.64
GOTERM_BP_FAT	excitatory postsynaptic potential	3	3.5	0.043	0.65
GOTERM_BP_FAT	outflow tract morphogenesis	3	3.5	0.044	0.66
GOTERM_BP_FAT	positive regulation of hair follicle development	2	2.3	0.044	0.66
GOTERM_BP_FAT	stem cell fate commitment	2	2.3	0.044	0.66
GOTERM_BP_FAT	negative regulation of cell growth	4	4.7	0.045	0.67
GOTERM_BP_FAT	neural retina development	3	3.5	0.047	0.68
GOTERM_BP_FAT	negative regulation of neurogenesis	5	5.8	0.047	0.69
GOTERM_BP_FAT	stem cell proliferation	4	4.7	0.049	0.71
GOTERM_BP_FAT	sensory organ development	7	8.1	0.05	0.72
GOTERM_BP_FAT	muscle organ morphogenesis	3	3.5	0.05	0.72
GOTERM_BP_FAT	heart development	7	8.1	0.051	0.72
GOTERM_BP_FAT	negative regulation of cellular component movement	5	5.8	0.052	0.72
GOTERM_BP_FAT	positive regulation of chemokine (C-X-C motif) ligand 2 production	2	2.3	0.052	0.72
GOTERM_BP_FAT	positive regulation of hair cycle	2	2.3	0.052	0.72
GOTERM_BP_FAT	negative regulation of developmental process	10	11.6	0.052	0.73
GOTERM_BP_FAT	osteoblast differentiation	4	4.7	0.054	0.74
GOTERM_BP_FAT	cartilage development	4	4.7	0.055	0.75
GOTERM_BP_FAT	cell-substrate junction assembly	3	3.5	0.055	0.75
GOTERM_BP_FAT	circulatory system development	10	11.6	0.056	0.75
GOTERM_BP_FAT	tissue morphogenesis	7	8.1	0.057	0.76
GOTERM_BP_FAT	regionalization	5	5.8	0.058	0.77
GOTERM_BP_FAT	cell-matrix adhesion	4	4.7	0.059	0.78
GOTERM_BP_FAT	cell-cell signaling	12	14	0.06	0.78
GOTERM_BP_FAT	circadian rhythm	4	4.7	0.06	0.78
GOTERM_BP_FAT	cell fate specification	3	3.5	0.061	0.78
GOTERM_BP_FAT	negative regulation of nervous system development	5	5.8	0.061	0.78
GOTERM_BP_FAT	embryonic organ development	6	7	0.062	0.78
GOTERM_BP_FAT	chemical synaptic transmission, postsynaptic	3	3.5	0.062	0.78
GOTERM_BP_FAT	negative regulation of cell morphogenesis involved in differentiation	3	3.5	0.062	0.78
GOTERM_BP_FAT	negative regulation of locomotion	5	5.8	0.062	0.78
GOTERM_BP_FAT	negative regulation of astrocyte differentiation	2	2.3	0.062	0.78
GOTERM_BP_FAT	atrial septum morphogenesis	2	2.3	0.062	0.78
GOTERM_BP_FAT	dorsal/ventral pattern formation	3	3.5	0.063	0.78
GOTERM_BP_FAT	mesenchymal cell differentiation	4	4.7	0.065	0.8
GOTERM_BP_FAT	inflammatory response to antigenic stimulus	3	3.5	0.065	0.8
GOTERM_BP_FAT	embryonic skeletal system morphogenesis	3	3.5	0.067	0.82
GOTERM_BP_FAT	cellular response to growth factor stimulus	7	8.1	0.067	0.82
GOTERM_BP_FAT	camera-type eye development	5	5.8	0.068	0.82
GOTERM_BP_FAT	angiogenesis	6	7	0.069	0.82
GOTERM_BP_FAT	hair follicle development	3	3.5	0.071	0.85
GOTERM_BP_FAT	cell projection organization	12	14	0.073	0.87
GOTERM_BP_FAT	molting cycle process	3	3.5	0.075	0.88
GOTERM_BP_FAT	hair cycle process	3	3.5	0.075	0.88
GOTERM_BP_FAT	regulation of T cell activation	5	5.8	0.076	0.88
GOTERM_BP_FAT	hair cycle phase	2	2.3	0.077	0.88
GOTERM_BP_FAT	cardiac left ventricle morphogenesis	2	2.3	0.077	0.88
GOTERM_BP_FAT	regulation of postsynaptic membrane potential	3	3.5	0.077	0.88
GOTERM_BP_FAT	cell proliferation	14	16.3	0.077	0.88
GOTERM_BP_FAT	response to growth factor	7	8.1	0.077	0.88
GOTERM_BP_FAT	axon guidance	4	4.7	0.078	0.88
GOTERM_BP_FAT	rhythmic process	5	5.8	0.079	0.88
GOTERM_BP_FAT	skin epidermis development	3	3.5	0.079	0.88
GOTERM_BP_FAT	neuron projection guidance	4	4.7	0.079	0.88
GOTERM_BP_FAT	synapse organization	5	5.8	0.08	0.88
GOTERM_BP_FAT	morphogenesis of an epithelium	6	7	0.08	0.88
GOTERM_BP_FAT	muscle structure development	7	8.1	0.08	0.88
GOTERM_BP_FAT	regulation of ossification	4	4.7	0.082	0.9
GOTERM_BP_FAT	positive regulation of cell migration	6	7	0.083	0.9
GOTERM_BP_FAT	negative regulation of angiogenesis	3	3.5	0.084	0.91
GOTERM_BP_FAT	ear development	4	4.7	0.084	0.91
GOTERM_BP_FAT	regulation of cell development	9	10.5	0.085	0.91
GOTERM_BP_FAT	regulation of actin filament-based process	5	5.8	0.085	0.91
GOTERM_BP_FAT	negative regulation of growth	4	4.7	0.086	0.91
GOTERM_BP_FAT	negative regulation of neuron differentiation	4	4.7	0.086	0.91
GOTERM_BP_FAT	regulation of system process	6	7	0.087	0.91
GOTERM_BP_FAT	negative regulation of epidermis development	2	2.3	0.087	0.91
GOTERM_BP_FAT	atrial septum development	2	2.3	0.087	0.91
GOTERM_BP_FAT	ossification	5	5.8	0.088	0.91
GOTERM_BP_FAT	positive regulation of hydrolase activity	6	7	0.088	0.91
GOTERM_BP_FAT	negative regulation of blood vessel morphogenesis	3	3.5	0.088	0.91
GOTERM_BP_FAT	chemokine (C-X-C motif) ligand 2 production	2	2.3	0.09	0.93
GOTERM_BP_FAT	regulation of cell-matrix adhesion	3	3.5	0.093	0.93
GOTERM_BP_FAT	developmental cell growth	4	4.7	0.093	0.93
GOTERM_BP_FAT	positive regulation of T cell activation	4	4.7	0.094	0.93
GOTERM_BP_FAT	hair cycle	3	3.5	0.094	0.93
GOTERM_BP_FAT	molting cycle	3	3.5	0.094	0.93
GOTERM_BP_FAT	middle ear morphogenesis	2	2.3	0.094	0.93
GOTERM_BP_FAT	regulation of neural precursor cell proliferation	3	3.5	0.095	0.93
GOTERM_BP_FAT	positive regulation of cell motility	6	7	0.095	0.93
GOTERM_BP_FAT	cell development	16	18.6	0.095	0.93
GOTERM_BP_FAT	regulation of neuron differentiation	7	8.1	0.096	0.93
GOTERM_BP_FAT	eye development	5	5.8	0.097	0.94
GOTERM_BP_FAT	stem cell differentiation	4	4.7	0.097	0.94
GOTERM_BP_FAT	atrioventricular valve morphogenesis	2	2.3	0.097	0.94
GOTERM_BP_FAT	regulation of leukocyte cell-cell adhesion	5	5.8	0.098	0.95
GOTERM_BP_FAT	adherens junction organization	3	3.5	0.1	0.95
GOTERM_CC_FAT	extracellular region part	44	51.2	2.5e-18	5.3e-16
GOTERM_CC_FAT	extracellular space	41	47.7	1.1e-17	1.2e-15
GOTERM_CC_FAT	extracellular region	46	53.5	1.2e-16	8.5e-15
GOTERM_CC_FAT	immunoglobulin complex, circulating	13	15.1	4.4e-11	2.3e-09
GOTERM_CC_FAT	immunoglobulin complex	13	15.1	1.6e-09	6.6e-08
GOTERM_CC_FAT	external side of plasma membrane	15	17.4	2.7e-06	9.4e-05
GOTERM_CC_FAT	side of membrane	15	17.4	5.8e-05	0.0018
GOTERM_CC_FAT	extracellular matrix	9	10.5	0.00016	0.0042
GOTERM_CC_FAT	cell surface	16	18.6	0.00062	0.014
GOTERM_CC_FAT	monomeric IgA immunoglobulin complex	3	3.5	0.0011	0.02
GOTERM_CC_FAT	secretory IgA immunoglobulin complex	3	3.5	0.0013	0.02
GOTERM_CC_FAT	polymeric IgA immunoglobulin complex	3	3.5	0.0013	0.02
GOTERM_CC_FAT	IgA immunoglobulin complex, circulating	3	3.5	0.0013	0.02
GOTERM_CC_FAT	IgA immunoglobulin complex	3	3.5	0.0013	0.02
GOTERM_CC_FAT	dimeric IgA immunoglobulin complex	2	2.3	0.0085	0.11
GOTERM_CC_FAT	secretory dimeric IgA immunoglobulin complex	2	2.3	0.0085	0.11
GOTERM_CC_FAT	neuronal cell body membrane	3	3.5	0.012	0.15
GOTERM_CC_FAT	cell body membrane	3	3.5	0.014	0.16
GOTERM_CC_FAT	proteinaceous extracellular matrix	4	4.7	0.029	0.32
GOTERM_CC_FAT	IgM immunoglobulin complex	2	2.3	0.05	0.48
GOTERM_CC_FAT	pentameric IgM immunoglobulin complex	2	2.3	0.05	0.48
GOTERM_CC_FAT	IgM immunoglobulin complex, circulating	2	2.3	0.05	0.48
GOTERM_CC_FAT	IgG immunoglobulin complex	2	2.3	0.054	0.49
GOTERM_CC_FAT	interstitial matrix	2	2.3	0.07	0.61
GOTERM_MF_FAT	immunoglobulin receptor binding	12	14	3.4e-11	9.8e-09
GOTERM_MF_FAT	antigen binding	13	15.1	3.5e-10	5e-08
GOTERM_MF_FAT	receptor binding	26	30.2	8.2e-10	7.8e-08
GOTERM_MF_FAT	macromolecular complex binding	13	15.1	0.0077	0.55
GOTERM_MF_FAT	extracellular matrix structural constituent	4	4.7	0.013	0.58
GOTERM_MF_FAT	cell adhesion molecule binding	5	5.8	0.013	0.58
GOTERM_MF_FAT	growth factor binding	4	4.7	0.015	0.58
GOTERM_MF_FAT	extracellular matrix binding	3	3.5	0.016	0.58
GOTERM_MF_FAT	Fc-gamma receptor I complex binding	2	2.3	0.029	0.91
GOTERM_MF_FAT	neurotrophin binding	2	2.3	0.042	1
GOTERM_MF_FAT	structural molecule activity	7	8.1	0.044	1
GOTERM_MF_FAT	glycosaminoglycan binding	4	4.7	0.045	1
GOTERM_MF_FAT	protein complex binding	7	8.1	0.049	1
GOTERM_MF_FAT	neuropeptide hormone activity	2	2.3	0.087	1
GOTERM_MF_FAT	insulin-like growth factor binding	2	2.3	0.09	1
GOTERM_MF_FAT	integrin binding	3	3.5	0.092	1
KEGG_PATHWAY	Melanogenesis	3	3.5	0.023	0.84
KEGG_PATHWAY	Protein digestion and absorption	3	3.5	0.027	0.84
KEGG_PATHWAY	Signaling pathways regulating pluripotency of stem cells	3	3.5	0.043	0.84
KEGG_PATHWAY	Gastric cancer	3	3.5	0.049	0.84
KEGG_PATHWAY	Hippo signaling pathway	3	3.5	0.053	0.84
KEGG_PATHWAY	Wnt signaling pathway	3	3.5	0.063	0.84
KEGG_PATHWAY	Hepatocellular carcinoma	3	3.5	0.064	0.84

## Sheet: Down_DEGs_OVX+FGF21 LKO Vs OVX
Category	Term	Count	%	P-Value	Benjamini
GOTERM_BP_FAT	defense response to virus	10	22.2	3.9e-09	5.1e-06
GOTERM_BP_FAT	negative regulation of viral process	8	17.8	2.3e-08	1.4e-05
GOTERM_BP_FAT	response to virus	10	22.2	3.2e-08	1.4e-05
GOTERM_BP_FAT	viral process	12	26.7	4.4e-08	1.5e-05
GOTERM_BP_FAT	multi-organism cellular process	12	26.7	5.9e-08	1.5e-05
GOTERM_BP_FAT	symbiosis, encompassing mutualism through parasitism	12	26.7	1.4e-07	2.4e-05
GOTERM_BP_FAT	negative regulation of multi-organism process	8	17.8	1.5e-07	2.4e-05
GOTERM_BP_FAT	interspecies interaction between organisms	12	26.7	1.5e-07	2.4e-05
GOTERM_BP_FAT	regulation of viral process	9	20	1.6e-07	2.4e-05
GOTERM_BP_FAT	negative regulation of viral genome replication	6	13.3	2.3e-07	2.9e-05
GOTERM_BP_FAT	regulation of symbiosis, encompassing mutualism through parasitism	9	20	2.4e-07	2.9e-05
GOTERM_BP_FAT	regulation of viral genome replication	6	13.3	3.4e-06	0.00037
GOTERM_BP_FAT	negative regulation of viral life cycle	6	13.3	4.1e-06	0.0004
GOTERM_BP_FAT	regulation of multi-organism process	9	20	4.2e-06	0.0004
GOTERM_BP_FAT	regulation of viral life cycle	7	15.6	4.5e-06	0.0004
GOTERM_BP_FAT	viral genome replication	6	13.3	5e-06	0.00041
GOTERM_BP_FAT	defense response	15	33.3	1.4e-05	0.0011
GOTERM_BP_FAT	RIG-I signaling pathway	4	8.9	1.6e-05	0.0012
GOTERM_BP_FAT	cellular response to virus	5	11.1	1.7e-05	0.0012
GOTERM_BP_FAT	regulation of nuclease activity	4	8.9	2.2e-05	0.0015
GOTERM_BP_FAT	response to other organism	13	28.9	2.6e-05	0.0016
GOTERM_BP_FAT	response to external biotic stimulus	13	28.9	2.7e-05	0.0016
GOTERM_BP_FAT	cytoplasmic pattern recognition receptor signaling pathway in response to virus	4	8.9	2.7e-05	0.0016
GOTERM_BP_FAT	response to biotic stimulus	13	28.9	3.9e-05	0.0022
GOTERM_BP_FAT	defense response to other organism	10	22.2	4.4e-05	0.0023
GOTERM_BP_FAT	viral life cycle	7	15.6	5.6e-05	0.0028
GOTERM_BP_FAT	activation of innate immune response	6	13.3	9.2e-05	0.0045
GOTERM_BP_FAT	cytoplasmic pattern recognition receptor signaling pathway	4	8.9	0.00018	0.0085
GOTERM_BP_FAT	immune effector process	10	22.2	0.00025	0.011
GOTERM_BP_FAT	regulation of lymphocyte migration	4	8.9	0.0003	0.013
GOTERM_BP_FAT	negative regulation of defense response	6	13.3	0.0003	0.013
GOTERM_BP_FAT	innate immune response	10	22.2	0.00031	0.013
GOTERM_BP_FAT	response to cytokine	10	22.2	0.00037	0.015
GOTERM_BP_FAT	regulation of ribonuclease activity	3	6.7	0.00041	0.016
GOTERM_BP_FAT	response to external stimulus	16	35.6	0.00045	0.017
GOTERM_BP_FAT	pattern recognition receptor signaling pathway	5	11.1	0.00047	0.017
GOTERM_BP_FAT	positive regulation of innate immune response	6	13.3	0.00048	0.017
GOTERM_BP_FAT	innate immune response-activating signal transduction	5	11.1	0.00058	0.02
GOTERM_BP_FAT	regulation of RIG-I signaling pathway	3	6.7	0.00058	0.02
GOTERM_BP_FAT	regulation of viral-induced cytoplasmic pattern recognition receptor signaling pathway	3	6.7	0.00079	0.026
GOTERM_BP_FAT	cellular response to cytokine stimulus	9	20	0.00087	0.028
GOTERM_BP_FAT	regulation of lymphocyte chemotaxis	3	6.7	0.001	0.032
GOTERM_BP_FAT	negative regulation of immune system process	7	15.6	0.001	0.032
GOTERM_BP_FAT	regulation of response to stress	11	24.4	0.0012	0.036
GOTERM_BP_FAT	lymphocyte migration	4	8.9	0.0013	0.039
GOTERM_BP_FAT	regulation of innate immune response	6	13.3	0.0014	0.04
GOTERM_BP_FAT	regulation of monocyte chemotactic protein-1 production	3	6.7	0.0016	0.043
GOTERM_BP_FAT	monocyte chemotactic protein-1 production	3	6.7	0.0016	0.043
GOTERM_BP_FAT	negative regulation of innate immune response	4	8.9	0.0018	0.048
GOTERM_BP_FAT	cytokine-mediated signaling pathway	6	13.3	0.0018	0.048
GOTERM_BP_FAT	regulation of type I interferon production	4	8.9	0.002	0.05
GOTERM_BP_FAT	negative regulation of chemokine production	3	6.7	0.002	0.05
GOTERM_BP_FAT	type I interferon production	4	8.9	0.002	0.05
GOTERM_BP_FAT	regulation of immune system process	11	24.4	0.0021	0.053
GOTERM_BP_FAT	positive regulation of defense response	6	13.3	0.0025	0.06
GOTERM_BP_FAT	negative regulation of cytokine production	5	11.1	0.0031	0.074
GOTERM_BP_FAT	positive regulation of immune system process	9	20	0.0035	0.081
GOTERM_BP_FAT	regulation of signal transduction	14	31.1	0.0043	0.099
GOTERM_BP_FAT	positive regulation of cytokine production	6	13.3	0.0045	0.1
GOTERM_BP_FAT	positive regulation of interferon-beta production	3	6.7	0.0045	0.1
GOTERM_BP_FAT	carbohydrate catabolic process	4	8.9	0.0047	0.1
GOTERM_BP_FAT	regulation of defense response	7	15.6	0.0052	0.11
GOTERM_BP_FAT	lymphocyte chemotaxis	3	6.7	0.0054	0.11
GOTERM_BP_FAT	regulation of cytokine production	7	15.6	0.0062	0.13
GOTERM_BP_FAT	immune response	11	24.4	0.0068	0.14
GOTERM_BP_FAT	cytokine production	7	15.6	0.0068	0.14
GOTERM_BP_FAT	monocyte chemotaxis	3	6.7	0.0071	0.14
GOTERM_BP_FAT	negative regulation of response to stimulus	10	22.2	0.0073	0.14
GOTERM_BP_FAT	carbohydrate metabolic process	6	13.3	0.0074	0.14
GOTERM_BP_FAT	response to bacterium	8	17.8	0.0075	0.14
GOTERM_BP_FAT	interferon-beta production	3	6.7	0.0075	0.14
GOTERM_BP_FAT	regulation of carbohydrate catabolic process	3	6.7	0.008	0.15
GOTERM_BP_FAT	regulation of interferon-beta production	3	6.7	0.0084	0.15
GOTERM_BP_FAT	activation of immune response	6	13.3	0.0086	0.15
GOTERM_BP_FAT	response to type I interferon	3	6.7	0.0089	0.16
GOTERM_BP_FAT	regulation of response to external stimulus	7	15.6	0.0092	0.16
GOTERM_BP_FAT	chemokine-mediated signaling pathway	3	6.7	0.0093	0.16
GOTERM_BP_FAT	intracellular receptor signaling pathway	4	8.9	0.0096	0.16
GOTERM_BP_FAT	positive regulation of type I interferon production	3	6.7	0.011	0.18
GOTERM_BP_FAT	positive regulation of response to stimulus	12	26.7	0.011	0.19
GOTERM_BP_FAT	negative regulation of immune response	4	8.9	0.012	0.19
GOTERM_BP_FAT	regulation of leukocyte migration	4	8.9	0.012	0.19
GOTERM_BP_FAT	regulation of defense response to virus	3	6.7	0.013	0.21
GOTERM_BP_FAT	negative regulation of RIG-I signaling pathway	2	4.4	0.015	0.23
GOTERM_BP_FAT	natural killer cell chemotaxis	2	4.4	0.015	0.23
GOTERM_BP_FAT	regulation of natural killer cell chemotaxis	2	4.4	0.015	0.23
GOTERM_BP_FAT	mononuclear cell migration	3	6.7	0.015	0.23
GOTERM_BP_FAT	epithelial cell proliferation	5	11.1	0.016	0.25
GOTERM_BP_FAT	regulation of hydrolase activity	7	15.6	0.017	0.25
GOTERM_BP_FAT	inflammatory response	6	13.3	0.017	0.25
GOTERM_BP_FAT	MDA-5 signaling pathway	2	4.4	0.017	0.25
GOTERM_BP_FAT	single-organism carbohydrate metabolic process	5	11.1	0.017	0.25
GOTERM_BP_FAT	neutrophil chemotaxis	3	6.7	0.018	0.25
GOTERM_BP_FAT	cellular response to organic substance	12	26.7	0.018	0.26
GOTERM_BP_FAT	regulation of cell communication	14	31.1	0.019	0.26
GOTERM_BP_FAT	regulation of chemokine production	3	6.7	0.02	0.27
GOTERM_BP_FAT	regulation of signaling	14	31.1	0.02	0.27
GOTERM_BP_FAT	positive regulation of viral process	3	6.7	0.02	0.27
GOTERM_BP_FAT	positive regulation of RIG-I signaling pathway	2	4.4	0.021	0.27
GOTERM_BP_FAT	negative regulation of chemokine (C-X-C motif) ligand 2 production	2	4.4	0.021	0.27
GOTERM_BP_FAT	negative regulation of viral-induced cytoplasmic pattern recognition receptor signaling pathway	2	4.4	0.021	0.27
GOTERM_BP_FAT	negative regulation of IP-10 production	2	4.4	0.021	0.27
GOTERM_BP_FAT	chemokine production	3	6.7	0.021	0.27
GOTERM_BP_FAT	monosaccharide metabolic process	4	8.9	0.022	0.28
GOTERM_BP_FAT	regulation of IP-10 production	2	4.4	0.022	0.28
GOTERM_BP_FAT	IP-10 production	2	4.4	0.022	0.28
GOTERM_BP_FAT	immune response-activating signal transduction	5	11.1	0.023	0.29
GOTERM_BP_FAT	immune response-regulating signaling pathway	5	11.1	0.025	0.31
GOTERM_BP_FAT	killing of cells of other organism	3	6.7	0.026	0.32
GOTERM_BP_FAT	disruption of cells of other organism	3	6.7	0.026	0.32
GOTERM_BP_FAT	negative regulation of lymphocyte migration	2	4.4	0.028	0.33
GOTERM_BP_FAT	granulocyte chemotaxis	3	6.7	0.028	0.33
GOTERM_BP_FAT	positive regulation of cell migration	5	11.1	0.028	0.33
GOTERM_BP_FAT	regulation of leukocyte chemotaxis	3	6.7	0.028	0.33
GOTERM_BP_FAT	neutrophil migration	3	6.7	0.029	0.33
GOTERM_BP_FAT	regulation of cellular carbohydrate catabolic process	2	4.4	0.032	0.36
GOTERM_BP_FAT	positive regulation of cell motility	5	11.1	0.032	0.36
GOTERM_BP_FAT	positive regulation of immune response	6	13.3	0.032	0.36
GOTERM_BP_FAT	regulation of generation of precursor metabolites and energy	3	6.7	0.034	0.38
GOTERM_BP_FAT	positive regulation of cellular component movement	5	11.1	0.035	0.38
GOTERM_BP_FAT	positive regulation of locomotion	5	11.1	0.035	0.38
GOTERM_BP_FAT	negative regulation of response to external stimulus	4	8.9	0.036	0.38
GOTERM_BP_FAT	nucleotide metabolic process	5	11.1	0.036	0.38
GOTERM_BP_FAT	nucleoside phosphate metabolic process	5	11.1	0.037	0.39
GOTERM_BP_FAT	regulation of cell shape	3	6.7	0.038	0.4
GOTERM_BP_FAT	positive regulation of monocyte chemotactic protein-1 production	2	4.4	0.039	0.41
GOTERM_BP_FAT	negative regulation of signal transduction	7	15.6	0.041	0.42
GOTERM_BP_FAT	granulocyte migration	3	6.7	0.041	0.42
GOTERM_BP_FAT	leukocyte migration	4	8.9	0.041	0.42
GOTERM_BP_FAT	positive regulation of response to external stimulus	4	8.9	0.043	0.44
GOTERM_BP_FAT	nucleobase-containing small molecule metabolic process	5	11.1	0.043	0.44
GOTERM_BP_FAT	regulation of cell migration	6	13.3	0.044	0.44
GOTERM_BP_FAT	regulation of endothelial cell proliferation	3	6.7	0.045	0.45
GOTERM_BP_FAT	chemokine (C-X-C motif) ligand 2 production	2	4.4	0.046	0.45
GOTERM_BP_FAT	positive regulation of leukocyte migration	3	6.7	0.046	0.45
GOTERM_BP_FAT	regulation of cellular catabolic process	5	11.1	0.047	0.46
GOTERM_BP_FAT	negative regulation of type I interferon-mediated signaling pathway	2	4.4	0.048	0.46
GOTERM_BP_FAT	regulation of cellular carbohydrate metabolic process	3	6.7	0.049	0.47
GOTERM_BP_FAT	eosinophil chemotaxis	2	4.4	0.052	0.49
GOTERM_BP_FAT	regulation of chemokine (C-X-C motif) ligand 2 production	2	4.4	0.052	0.49
GOTERM_BP_FAT	negative regulation of epithelial cell proliferation	3	6.7	0.052	0.49
GOTERM_BP_FAT	regulation of cell motility	6	13.3	0.053	0.5
GOTERM_BP_FAT	endothelial cell proliferation	3	6.7	0.054	0.5
GOTERM_BP_FAT	regulation of epithelial cell proliferation	4	8.9	0.054	0.5
GOTERM_BP_FAT	regulation of response to biotic stimulus	3	6.7	0.055	0.5
GOTERM_BP_FAT	programmed cell death	9	20	0.055	0.5
GOTERM_BP_FAT	negative regulation of defense response to virus	2	4.4	0.055	0.5
GOTERM_BP_FAT	eosinophil migration	2	4.4	0.059	0.53
GOTERM_BP_FAT	response to organic substance	13	28.9	0.061	0.54
GOTERM_BP_FAT	negative regulation of cell communication	7	15.6	0.063	0.56
GOTERM_BP_FAT	negative regulation of signaling	7	15.6	0.064	0.56
GOTERM_BP_FAT	positive regulation of multi-organism process	3	6.7	0.064	0.56
GOTERM_BP_FAT	regulation of carbohydrate metabolic process	3	6.7	0.065	0.56
GOTERM_BP_FAT	regulation of intracellular signal transduction	8	17.8	0.066	0.56
GOTERM_BP_FAT	regulation of locomotion	6	13.3	0.067	0.57
GOTERM_BP_FAT	regulation of immune response	6	13.3	0.067	0.57
GOTERM_BP_FAT	positive regulation of intracellular signal transduction	6	13.3	0.068	0.57
GOTERM_BP_FAT	intracellular signal transduction	10	22.2	0.068	0.57
GOTERM_BP_FAT	regulation of cellular component movement	6	13.3	0.07	0.58
GOTERM_BP_FAT	cellular response to chemical stimulus	12	26.7	0.072	0.59
GOTERM_BP_FAT	negative regulation of protein import	2	4.4	0.075	0.61
GOTERM_BP_FAT	negative regulation of protein import into nucleus	2	4.4	0.075	0.61
GOTERM_BP_FAT	glucose metabolic process	3	6.7	0.075	0.61
GOTERM_BP_FAT	cell death	9	20	0.077	0.62
GOTERM_BP_FAT	regulation of chemotaxis	3	6.7	0.078	0.62
GOTERM_BP_FAT	positive regulation of lymphocyte migration	2	4.4	0.078	0.62
GOTERM_BP_FAT	negative regulation of type I interferon production	2	4.4	0.078	0.62
GOTERM_BP_FAT	leukocyte chemotaxis	3	6.7	0.079	0.62
GOTERM_BP_FAT	myeloid leukocyte migration	3	6.7	0.084	0.66
GOTERM_BP_FAT	regulation of type I interferon-mediated signaling pathway	2	4.4	0.085	0.66
GOTERM_BP_FAT	cell surface receptor signaling pathway	10	22.2	0.089	0.69
GOTERM_BP_FAT	regulation of catabolic process	5	11.1	0.09	0.69
GOTERM_BP_FAT	cellular carbohydrate catabolic process	2	4.4	0.09	0.69
GOTERM_BP_FAT	negative regulation of nucleocytoplasmic transport	2	4.4	0.092	0.7
GOTERM_BP_FAT	regulation of T cell migration	2	4.4	0.092	0.7
GOTERM_BP_FAT	negative regulation of leukocyte migration	2	4.4	0.094	0.71
GOTERM_BP_FAT	negative regulation of response to biotic stimulus	2	4.4	0.096	0.71
GOTERM_BP_FAT	hexose metabolic process	3	6.7	0.096	0.71
GOTERM_BP_FAT	angiogenesis	4	8.9	0.096	0.71
GOTERM_BP_FAT	apoptotic process	8	17.8	0.097	0.71
GOTERM_BP_FAT	negative regulation of DNA binding	2	4.4	0.097	0.71
GOTERM_BP_FAT	protein oligomerization	3	6.7	0.098	0.71
GOTERM_CC_FAT	cytosol	19	42.2	0.0016	0.26
GOTERM_CC_FAT	extracellular region	13	28.9	0.018	1
GOTERM_CC_FAT	extracellular region part	11	24.4	0.028	1
GOTERM_CC_FAT	nucleoplasm	14	31.1	0.059	1
GOTERM_CC_FAT	nucleolus	6	13.3	0.063	1
GOTERM_CC_FAT	extracellular space	9	20	0.078	1
GOTERM_MF_FAT	small molecule binding	16	35.6	0.00022	0.052
GOTERM_MF_FAT	carbohydrate derivative binding	14	31.1	0.0007	0.073
GOTERM_MF_FAT	double-stranded RNA binding	4	8.9	0.00092	0.073
GOTERM_MF_FAT	nucleotide binding	13	28.9	0.0016	0.074
GOTERM_MF_FAT	nucleoside phosphate binding	13	28.9	0.0016	0.074
GOTERM_MF_FAT	anion binding	15	33.3	0.0024	0.097
GOTERM_MF_FAT	organic cyclic compound binding	22	48.9	0.004	0.12
GOTERM_MF_FAT	chemokine activity	3	6.7	0.0042	0.12
GOTERM_MF_FAT	purine ribonucleoside triphosphate binding	11	24.4	0.0047	0.12
GOTERM_MF_FAT	purine ribonucleotide binding	11	24.4	0.0057	0.12
GOTERM_MF_FAT	purine nucleotide binding	11	24.4	0.0061	0.12
GOTERM_MF_FAT	ribonucleotide binding	11	24.4	0.0061	0.12
GOTERM_MF_FAT	heterocyclic compound binding	21	46.7	0.0082	0.15
GOTERM_MF_FAT	nucleoside-triphosphatase activity	7	15.6	0.01	0.16
GOTERM_MF_FAT	ion binding	22	48.9	0.011	0.16
GOTERM_MF_FAT	ATP binding	9	20	0.013	0.16
GOTERM_MF_FAT	pyrophosphatase activity	7	15.6	0.014	0.16
GOTERM_MF_FAT	chemokine receptor binding	3	6.7	0.014	0.16
GOTERM_MF_FAT	hydrolase activity, acting on acid anhydrides, in phosphorus-containing anhydrides	7	15.6	0.014	0.16
GOTERM_MF_FAT	hydrolase activity, acting on acid anhydrides	7	15.6	0.014	0.16
GOTERM_MF_FAT	adenyl ribonucleotide binding	9	20	0.015	0.17
GOTERM_MF_FAT	adenyl nucleotide binding	9	20	0.016	0.17
GOTERM_MF_FAT	CCR2 chemokine receptor binding	2	4.4	0.017	0.17
GOTERM_MF_FAT	2'-5'-oligoadenylate synthetase activity	2	4.4	0.019	0.19
GOTERM_MF_FAT	nucleotidyltransferase activity	3	6.7	0.043	0.42
GOTERM_MF_FAT	heparin binding	3	6.7	0.055	0.5
GOTERM_MF_FAT	adenylyltransferase activity	2	4.4	0.071	0.6
GOTERM_MF_FAT	serine-type endopeptidase activity	3	6.7	0.072	0.6
GOTERM_MF_FAT	identical protein binding	10	22.2	0.073	0.6
GOTERM_MF_FAT	serine-type peptidase activity	3	6.7	0.083	0.64
GOTERM_MF_FAT	serine hydrolase activity	3	6.7	0.086	0.64
GOTERM_MF_FAT	magnesium ion binding	3	6.7	0.089	0.64
GOTERM_MF_FAT	ATPase activity	4	8.9	0.089	0.64
GOTERM_MF_FAT	glycosaminoglycan binding	3	6.7	0.093	0.64
GOTERM_MF_FAT	cytokine activity	3	6.7	0.094	0.64
KEGG_PATHWAY	Coronavirus disease - COVID-19	7	15.6	1.9e-05	0.0016
KEGG_PATHWAY	Influenza A	6	13.3	4.5e-05	0.0018
KEGG_PATHWAY	Hepatitis C	5	11.1	0.00056	0.015
KEGG_PATHWAY	Measles	4	8.9	0.0048	0.099
KEGG_PATHWAY	RIG-I-like receptor signaling pathway	3	6.7	0.012	0.2
KEGG_PATHWAY	IL-17 signaling pathway	3	6.7	0.02	0.25
KEGG_PATHWAY	Viral protein interaction with cytokine and cytokine receptor	3	6.7	0.021	0.25
KEGG_PATHWAY	Chemokine signaling pathway	3	6.7	0.076	0.77
KEGG_PATHWAY	NOD-like receptor signaling pathway	3	6.7	0.093	0.77
KEGG_PATHWAY	Herpes simplex virus 1 infection	4	8.9	0.094	0.77

## Sheet: rDEGs
Category	Term	Count	%	P-Value	Benjamini
GOTERM_BP_FAT	cell surface receptor signaling pathway	215	23.7	3.3e-19	2e-15
GOTERM_BP_FAT	positive regulation of multicellular organismal process	176	19.4	5.1e-19	2e-15
GOTERM_BP_FAT	negative regulation of multicellular organismal process	133	14.7	4.8e-18	1.1e-14
GOTERM_BP_FAT	regulation of signal transduction	226	24.9	5.5e-18	1.1e-14
GOTERM_BP_FAT	regulation of response to external stimulus	101	11.1	6.7e-18	1.1e-14
GOTERM_BP_FAT	biological adhesion	140	15.5	8.7e-18	1.1e-14
GOTERM_BP_FAT	cell adhesion	138	15.2	2.5e-17	2.8e-14
GOTERM_BP_FAT	regulation of molecular function	198	21.9	5.5e-17	5.4e-14
GOTERM_BP_FAT	regulation of signaling	255	28.1	1.7e-16	1.4e-13
GOTERM_BP_FAT	regulation of defense response	91	10	2.5e-16	1.8e-13
GOTERM_BP_FAT	regulation of cell communication	252	27.8	2.6e-16	1.8e-13
GOTERM_BP_FAT	response to external stimulus	221	24.4	1.3e-15	8.5e-13
GOTERM_BP_FAT	regulation of cell migration	100	11	1.7e-15	1e-12
GOTERM_BP_FAT	regulation of anatomical structure morphogenesis	108	11.9	3.5e-15	1.9e-12
GOTERM_BP_FAT	blood vessel morphogenesis	77	8.5	3.6e-15	1.9e-12
GOTERM_BP_FAT	circulatory system development	115	12.7	5.3e-15	2.6e-12
GOTERM_BP_FAT	regulation of cell proliferation	150	16.6	1.3e-14	5.7e-12
GOTERM_BP_FAT	regulation of locomotion	106	11.7	1.3e-14	5.7e-12
GOTERM_BP_FAT	cardiovascular system development	86	9.5	1.6e-14	6.3e-12
GOTERM_BP_FAT	vasculature development	86	9.5	1.6e-14	6.3e-12
GOTERM_BP_FAT	regulation of cell motility	101	11.1	2.4e-14	8.5e-12
GOTERM_BP_FAT	cell proliferation	166	18.3	2.4e-14	8.5e-12
GOTERM_BP_FAT	regulation of response to stress	139	15.3	3.1e-14	1e-11
GOTERM_BP_FAT	anatomical structure formation involved in morphogenesis	113	12.5	4.2e-14	1.4e-11
GOTERM_BP_FAT	cell migration	129	14.2	4.9e-14	1.5e-11
GOTERM_BP_FAT	blood vessel development	82	9.1	4.9e-14	1.5e-11
GOTERM_BP_FAT	negative regulation of response to stimulus	145	16	8e-14	2.3e-11
GOTERM_BP_FAT	regulation of phosphorylation	135	14.9	1.5e-13	4.2e-11
GOTERM_BP_FAT	angiogenesis	66	7.3	1.7e-13	4.5e-11
GOTERM_BP_FAT	regulation of protein phosphorylation	126	13.9	2e-13	5.2e-11
GOTERM_BP_FAT	positive regulation of developmental process	137	15.1	2.2e-13	5.6e-11
GOTERM_BP_FAT	cell motility	142	15.7	2.4e-13	5.8e-11
GOTERM_BP_FAT	localization of cell	142	15.7	2.6e-13	6.1e-11
GOTERM_BP_FAT	locomotion	154	17	6.6e-13	1.5e-10
GOTERM_BP_FAT	cellular response to organic substance	198	21.9	7.2e-13	1.6e-10
GOTERM_BP_FAT	regulation of vasculature development	50	5.5	8.3e-13	1.8e-10
GOTERM_BP_FAT	regulation of phosphate metabolic process	141	15.6	1.9e-12	4.1e-10
GOTERM_BP_FAT	nervous system development	184	20.3	2.2e-12	4.6e-10
GOTERM_BP_FAT	regulation of phosphorus metabolic process	141	15.6	2.3e-12	4.6e-10
GOTERM_BP_FAT	regulation of cellular component movement	101	11.1	2.5e-12	5e-10
GOTERM_BP_FAT	regulation of catalytic activity	144	15.9	3.1e-12	5.8e-10
GOTERM_BP_FAT	positive regulation of response to stimulus	186	20.5	3.3e-12	6.1e-10
GOTERM_BP_FAT	positive regulation of phosphate metabolic process	105	11.6	5.1e-12	9e-10
GOTERM_BP_FAT	positive regulation of phosphorus metabolic process	105	11.6	5.1e-12	9e-10
GOTERM_BP_FAT	regulation of angiogenesis	45	5	1.6e-11	2.7e-09
GOTERM_BP_FAT	cellular response to chemical stimulus	227	25.1	1.8e-11	3.1e-09
GOTERM_BP_FAT	positive regulation of molecular function	122	13.5	1.8e-11	3.1e-09
GOTERM_BP_FAT	positive regulation of cell migration	64	7.1	1.9e-11	3.1e-09
GOTERM_BP_FAT	positive regulation of locomotion	67	7.4	2.1e-11	3.3e-09
GOTERM_BP_FAT	neurogenesis	144	15.9	2.5e-11	3.9e-09
GOTERM_BP_FAT	negative regulation of cell proliferation	75	8.3	3.6e-11	5.5e-09
GOTERM_BP_FAT	response to organic substance	242	26.7	4e-11	6e-09
GOTERM_BP_FAT	positive regulation of cell motility	65	7.2	4.3e-11	6.3e-09
GOTERM_BP_FAT	positive regulation of cellular component movement	66	7.3	5.4e-11	7.7e-09
GOTERM_BP_FAT	movement of cell or subcellular component	158	17.4	5.8e-11	8.2e-09
GOTERM_BP_FAT	regulation of nervous system development	97	10.7	6.8e-11	9.5e-09
GOTERM_BP_FAT	regulation of cell adhesion	81	8.9	7.1e-11	9.6e-09
GOTERM_BP_FAT	defense response	146	16.1	7.2e-11	9.6e-09
GOTERM_BP_FAT	positive regulation of phosphorylation	96	10.6	7.3e-11	9.7e-09
GOTERM_BP_FAT	cell-cell adhesion	89	9.8	1e-10	1.3e-08
GOTERM_BP_FAT	regulation of cell differentiation	153	16.9	1.2e-10	1.6e-08
GOTERM_BP_FAT	cellular component morphogenesis	103	11.4	1.7e-10	2.1e-08
GOTERM_BP_FAT	regulation of cytokine production	79	8.7	2.2e-10	2.7e-08
GOTERM_BP_FAT	cytokine production	80	8.8	2.3e-10	2.8e-08
GOTERM_BP_FAT	positive regulation of response to external stimulus	48	5.3	3e-10	3.6e-08
GOTERM_BP_FAT	positive regulation of metabolic process	239	26.4	3.1e-10	3.6e-08
GOTERM_BP_FAT	response to endogenous stimulus	137	15.1	3.1e-10	3.6e-08
GOTERM_BP_FAT	generation of neurons	133	14.7	3.1e-10	3.6e-08
GOTERM_BP_FAT	regulation of protein metabolic process	197	21.7	3.5e-10	3.9e-08
GOTERM_BP_FAT	regulation of cellular component organization	192	21.2	3.6e-10	3.9e-08
GOTERM_BP_FAT	positive regulation of defense response	54	6	3.6e-10	3.9e-08
GOTERM_BP_FAT	activation of innate immune response	35	3.9	4.2e-10	4.6e-08
GOTERM_BP_FAT	positive regulation of protein phosphorylation	89	9.8	4.7e-10	5e-08
GOTERM_BP_FAT	phosphate-containing compound metabolic process	201	22.2	8.5e-10	9e-08
GOTERM_BP_FAT	response to virus	45	5	9.1e-10	9.4e-08
GOTERM_BP_FAT	protein phosphorylation	139	15.3	9.6e-10	9.8e-08
GOTERM_BP_FAT	intracellular signal transduction	176	19.4	9.9e-10	1e-07
GOTERM_BP_FAT	cell death	158	17.4	1.4e-09	1.4e-07
GOTERM_BP_FAT	positive regulation of signal transduction	124	13.7	1.5e-09	1.5e-07
GOTERM_BP_FAT	negative regulation of signal transduction	103	11.4	1.7e-09	1.7e-07
GOTERM_BP_FAT	chemotaxis	62	6.8	1.9e-09	1.9e-07
GOTERM_BP_FAT	regulation of immune system process	131	14.5	2e-09	1.9e-07
GOTERM_BP_FAT	regulation of cell death	136	15	2e-09	1.9e-07
GOTERM_BP_FAT	regulation of inflammatory response	50	5.5	2.1e-09	2e-07
GOTERM_BP_FAT	negative regulation of cell communication	111	12.3	2.2e-09	2e-07
GOTERM_BP_FAT	regulation of innate immune response	48	5.3	2.4e-09	2.2e-07
GOTERM_BP_FAT	negative regulation of signaling	111	12.3	2.6e-09	2.3e-07
GOTERM_BP_FAT	positive regulation of cellular protein metabolic process	123	13.6	2.6e-09	2.3e-07
GOTERM_BP_FAT	taxis	62	6.8	2.7e-09	2.4e-07
GOTERM_BP_FAT	cellular response to growth factor stimulus	68	7.5	2.7e-09	2.4e-07
GOTERM_BP_FAT	cell morphogenesis	92	10.2	2.8e-09	2.4e-07
GOTERM_BP_FAT	defense response to virus	38	4.2	2.8e-09	2.4e-07
GOTERM_BP_FAT	regulation of protein modification process	137	15.1	2.9e-09	2.4e-07
GOTERM_BP_FAT	negative regulation of developmental process	98	10.8	3e-09	2.5e-07
GOTERM_BP_FAT	neuron projection development	90	9.9	3.3e-09	2.7e-07
GOTERM_BP_FAT	neuron differentiation	118	13	3.3e-09	2.7e-07
GOTERM_BP_FAT	positive regulation of protein metabolic process	127	14	4.7e-09	3.8e-07
GOTERM_BP_FAT	multi-organism cellular process	65	7.2	5.1e-09	4.1e-07
GOTERM_BP_FAT	neuron projection morphogenesis	65	7.2	5.4e-09	4.2e-07
GOTERM_BP_FAT	phosphorylation	156	17.2	6e-09	4.7e-07
GOTERM_BP_FAT	positive regulation of cellular metabolic process	218	24.1	6e-09	4.7e-07
GOTERM_BP_FAT	cell projection morphogenesis	66	7.3	6.1e-09	4.7e-07
GOTERM_BP_FAT	regulation of cellular protein metabolic process	182	20.1	6.5e-09	4.9e-07
GOTERM_BP_FAT	phosphorus metabolic process	201	22.2	6.7e-09	5e-07
GOTERM_BP_FAT	negative regulation of molecular function	84	9.3	7.1e-09	5.3e-07
GOTERM_BP_FAT	supramolecular fiber organization	73	8.1	7.6e-09	5.6e-07
GOTERM_BP_FAT	kidney epithelium development	27	3	7.7e-09	5.6e-07
GOTERM_BP_FAT	regulation of cell development	92	10.2	1.1e-08	7.9e-07
GOTERM_BP_FAT	response to growth factor	68	7.5	1.2e-08	8.4e-07
GOTERM_BP_FAT	regulation of tumor necrosis factor superfamily cytokine production	31	3.4	1.3e-08	9.1e-07
GOTERM_BP_FAT	cell part morphogenesis	67	7.4	1.4e-08	9.6e-07
GOTERM_BP_FAT	cell development	172	19	1.5e-08	1e-06
GOTERM_BP_FAT	positive regulation of catalytic activity	90	9.9	1.5e-08	1.1e-06
GOTERM_BP_FAT	positive regulation of signaling	140	15.5	1.6e-08	1.1e-06
GOTERM_BP_FAT	positive regulation of cell proliferation	89	9.8	1.7e-08	1.2e-06
GOTERM_BP_FAT	positive regulation of cell communication	139	15.3	2.2e-08	1.5e-06
GOTERM_BP_FAT	apoptotic process	138	15.2	2.2e-08	1.5e-06
GOTERM_BP_FAT	response to cytokine	92	10.2	2.3e-08	1.5e-06
GOTERM_BP_FAT	tumor necrosis factor superfamily cytokine production	31	3.4	2.4e-08	1.5e-06
GOTERM_BP_FAT	regulation of neurogenesis	82	9.1	2.4e-08	1.6e-06
GOTERM_BP_FAT	inflammatory response	68	7.5	2.4e-08	1.6e-06
GOTERM_BP_FAT	positive regulation of cell differentiation	94	10.4	2.5e-08	1.6e-06
GOTERM_BP_FAT	regulation of chemotaxis	32	3.5	2.6e-08	1.6e-06
GOTERM_BP_FAT	positive regulation of macromolecule metabolic process	213	23.5	2.7e-08	1.7e-06
GOTERM_BP_FAT	positive regulation of cell adhesion	53	5.8	2.7e-08	1.7e-06
GOTERM_BP_FAT	axonogenesis	50	5.5	2.8e-08	1.7e-06
GOTERM_BP_FAT	morphogenesis of an epithelium	56	6.2	3.2e-08	1.9e-06
GOTERM_BP_FAT	axon development	54	6	3.2e-08	2e-06
GOTERM_BP_FAT	regulation of programmed cell death	123	13.6	3.4e-08	2.1e-06
GOTERM_BP_FAT	positive regulation of protein modification process	99	10.9	3.5e-08	2.1e-06
GOTERM_BP_FAT	regulation of tumor necrosis factor production	30	3.3	3.5e-08	2.1e-06
GOTERM_BP_FAT	regulation of apoptotic process	121	13.4	3.8e-08	2.2e-06
GOTERM_BP_FAT	programmed cell death	144	15.9	3.8e-08	2.3e-06
GOTERM_BP_FAT	tissue morphogenesis	63	7	4e-08	2.3e-06
GOTERM_BP_FAT	cellular response to endogenous stimulus	106	11.7	4.1e-08	2.4e-06
GOTERM_BP_FAT	animal organ morphogenesis	90	9.9	4.2e-08	2.4e-06
GOTERM_BP_FAT	positive regulation of innate immune response	39	4.3	4.4e-08	2.5e-06
GOTERM_BP_FAT	regulation of epithelial cell proliferation	46	5.1	4.7e-08	2.7e-06
GOTERM_BP_FAT	viral process	61	6.7	5.8e-08	3.3e-06
GOTERM_BP_FAT	gliogenesis	42	4.6	6.1e-08	3.4e-06
GOTERM_BP_FAT	synapse organization	44	4.9	6.4e-08	3.6e-06
GOTERM_BP_FAT	regulation of hydrolase activity	84	9.3	6.6e-08	3.6e-06
GOTERM_BP_FAT	single-organism behavior	55	6.1	6.6e-08	3.6e-06
GOTERM_BP_FAT	cell-substrate adhesion	41	4.5	6.7e-08	3.6e-06
GOTERM_BP_FAT	negative regulation of cellular component organization	72	7.9	7.2e-08	3.9e-06
GOTERM_BP_FAT	cell projection organization	120	13.2	7.9e-08	4.2e-06
GOTERM_BP_FAT	extracellular matrix organization	37	4.1	8.8e-08	4.6e-06
GOTERM_BP_FAT	regulation of multi-organism process	49	5.4	8.8e-08	4.6e-06
GOTERM_BP_FAT	urogenital system development	44	4.9	8.9e-08	4.7e-06
GOTERM_BP_FAT	regulation of intracellular signal transduction	126	13.9	1e-07	5.2e-06
GOTERM_BP_FAT	extracellular structure organization	37	4.1	1e-07	5.3e-06
GOTERM_BP_FAT	regulation of neuron differentiation	68	7.5	1.1e-07	5.7e-06
GOTERM_BP_FAT	response to interferon-alpha	12	1.3	1.2e-07	6.1e-06
GOTERM_BP_FAT	nephron epithelium development	22	2.4	1.2e-07	6.3e-06
GOTERM_BP_FAT	innate immune response	88	9.7	1.3e-07	6.7e-06
GOTERM_BP_FAT	neuron development	96	10.6	1.4e-07	6.9e-06
GOTERM_BP_FAT	cell morphogenesis involved in neuron differentiation	58	6.4	1.5e-07	7.3e-06
GOTERM_BP_FAT	enzyme linked receptor protein signaling pathway	77	8.5	1.5e-07	7.3e-06
GOTERM_BP_FAT	cellular response to interferon-alpha	10	1.1	1.5e-07	7.4e-06
GOTERM_BP_FAT	epithelium development	101	11.1	1.5e-07	7.4e-06
GOTERM_BP_FAT	rhythmic process	43	4.7	1.6e-07	8e-06
GOTERM_BP_FAT	negative regulation of immune system process	55	6.1	1.8e-07	8.8e-06
GOTERM_BP_FAT	single organism cell adhesion	66	7.3	1.9e-07	9.2e-06
GOTERM_BP_FAT	muscle structure development	65	7.2	1.9e-07	9.3e-06
GOTERM_BP_FAT	cell morphogenesis involved in differentiation	69	7.6	2.1e-07	1e-05
GOTERM_BP_FAT	renal system development	40	4.4	2.4e-07	1.1e-05
GOTERM_BP_FAT	kidney development	39	4.3	2.6e-07	1.2e-05
GOTERM_BP_FAT	positive regulation of nervous system development	60	6.6	2.7e-07	1.3e-05
GOTERM_BP_FAT	symbiosis, encompassing mutualism through parasitism	64	7.1	2.7e-07	1.3e-05
GOTERM_BP_FAT	tumor necrosis factor production	28	3.1	3.1e-07	1.4e-05
GOTERM_BP_FAT	negative regulation of nervous system development	40	4.4	3.2e-07	1.5e-05
GOTERM_BP_FAT	negative regulation of neuron differentiation	32	3.5	3.6e-07	1.6e-05
GOTERM_BP_FAT	negative regulation of locomotion	40	4.4	3.6e-07	1.6e-05
GOTERM_BP_FAT	epithelial cell proliferation	48	5.3	3.7e-07	1.7e-05
GOTERM_BP_FAT	reproductive system development	51	5.6	3.9e-07	1.7e-05
GOTERM_BP_FAT	interspecies interaction between organisms	64	7.1	3.9e-07	1.7e-05
GOTERM_BP_FAT	positive regulation of cell death	64	7.1	4.1e-07	1.8e-05
GOTERM_BP_FAT	regulation of kinase activity	61	6.7	4.1e-07	1.8e-05
GOTERM_BP_FAT	regulation of cellular component biogenesis	84	9.3	4.5e-07	2e-05
GOTERM_BP_FAT	positive regulation of vasculature development	28	3.1	4.5e-07	2e-05
GOTERM_BP_FAT	negative regulation of cytokine production	35	3.9	4.6e-07	2e-05
GOTERM_BP_FAT	negative regulation of response to external stimulus	39	4.3	5.2e-07	2.2e-05
GOTERM_BP_FAT	positive regulation of cytokine production	51	5.6	5.8e-07	2.5e-05
GOTERM_BP_FAT	positive regulation of peptidyl-tyrosine phosphorylation	26	2.9	5.9e-07	2.5e-05
GOTERM_BP_FAT	metanephros development	18	2	6e-07	2.5e-05
GOTERM_BP_FAT	peptidyl-tyrosine phosphorylation	34	3.8	7.1e-07	3e-05
GOTERM_BP_FAT	reproductive structure development	50	5.5	7.1e-07	3e-05
GOTERM_BP_FAT	negative regulation of neurogenesis	37	4.1	7.5e-07	3.1e-05
GOTERM_BP_FAT	muscle tissue development	47	5.2	7.7e-07	3.2e-05
GOTERM_BP_FAT	cellular component assembly	183	20.2	8.1e-07	3.3e-05
GOTERM_BP_FAT	positive regulation of immune system process	94	10.4	8.2e-07	3.4e-05
GOTERM_BP_FAT	positive regulation of apoptotic process	59	6.5	8.4e-07	3.4e-05
GOTERM_BP_FAT	peptidyl-tyrosine modification	34	3.8	8.6e-07	3.5e-05
GOTERM_BP_FAT	cell differentiation involved in kidney development	14	1.5	8.8e-07	3.6e-05
GOTERM_BP_FAT	regulation of viral process	35	3.9	9.4e-07	3.7e-05
GOTERM_BP_FAT	nephron development	24	2.6	1e-06	4e-05
GOTERM_BP_FAT	innate immune response-activating signal transduction	26	2.9	1e-06	4.1e-05
GOTERM_BP_FAT	regulation of symbiosis, encompassing mutualism through parasitism	36	4	1.1e-06	4.2e-05
GOTERM_BP_FAT	muscle organ development	43	4.7	1.1e-06	4.4e-05
GOTERM_BP_FAT	positive regulation of programmed cell death	59	6.5	1.2e-06	4.8e-05
GOTERM_BP_FAT	regulation of neuron death	40	4.4	1.3e-06	4.9e-05
GOTERM_BP_FAT	cell-matrix adhesion	28	3.1	1.3e-06	4.9e-05
GOTERM_BP_FAT	axon guidance	30	3.3	1.4e-06	5.5e-05
GOTERM_BP_FAT	negative regulation of cellular component movement	37	4.1	1.5e-06	5.8e-05
GOTERM_BP_FAT	neuron projection guidance	30	3.3	1.6e-06	6e-05
GOTERM_BP_FAT	negative regulation of vasculature development	21	2.3	1.6e-06	6e-05
GOTERM_BP_FAT	morphogenesis of a branching structure	29	3.2	1.6e-06	6.1e-05
GOTERM_BP_FAT	regulation of membrane potential	45	5	1.7e-06	6.3e-05
GOTERM_BP_FAT	regulation of protein kinase activity	53	5.8	1.7e-06	6.3e-05
GOTERM_BP_FAT	morphogenesis of a branching epithelium	27	3	1.8e-06	6.7e-05
GOTERM_BP_FAT	central nervous system development	82	9.1	1.8e-06	6.7e-05
GOTERM_BP_FAT	response to type I interferon	15	1.7	1.8e-06	6.8e-05
GOTERM_BP_FAT	single organismal cell-cell adhesion	58	6.4	1.9e-06	6.8e-05
GOTERM_BP_FAT	immune response	135	14.9	2.1e-06	7.6e-05
GOTERM_BP_FAT	regulation of protein localization	76	8.4	2.1e-06	7.7e-05
GOTERM_BP_FAT	positive regulation of cell-substrate adhesion	21	2.3	2.2e-06	7.9e-05
GOTERM_BP_FAT	negative regulation of defense response	33	3.6	2.3e-06	8.3e-05
GOTERM_BP_FAT	regulation of MAPK cascade	61	6.7	2.5e-06	8.9e-05
GOTERM_BP_FAT	mononuclear cell migration	17	1.9	2.5e-06	9.1e-05
GOTERM_BP_FAT	metanephric glomerulus development	8	0.9	2.6e-06	9.1e-05
GOTERM_BP_FAT	cell-cell adhesion via plasma-membrane adhesion molecules	31	3.4	2.9e-06	0.0001
GOTERM_BP_FAT	branching morphogenesis of an epithelial tube	24	2.6	2.9e-06	0.0001
GOTERM_BP_FAT	behavior	63	7	2.9e-06	0.0001
GOTERM_BP_FAT	negative regulation of cell differentiation	70	7.7	3e-06	0.0001
GOTERM_BP_FAT	positive regulation of kinase activity	42	4.6	3.1e-06	0.00011
GOTERM_BP_FAT	epithelial tube morphogenesis	38	4.2	3.4e-06	0.00012
GOTERM_BP_FAT	regulation of peptidyl-tyrosine phosphorylation	30	3.3	3.5e-06	0.00012
GOTERM_BP_FAT	negative regulation of angiogenesis	19	2.1	4.3e-06	0.00015
GOTERM_BP_FAT	positive regulation of intracellular signal transduction	81	8.9	4.4e-06	0.00015
GOTERM_BP_FAT	pattern recognition receptor signaling pathway	24	2.6	4.5e-06	0.00015
GOTERM_BP_FAT	cellular response to interferon-beta	14	1.5	4.5e-06	0.00015
GOTERM_BP_FAT	negative regulation of cell adhesion	33	3.6	5.1e-06	0.00017
GOTERM_BP_FAT	response to biotic stimulus	107	11.8	5.1e-06	0.00017
GOTERM_BP_FAT	leukocyte migration	38	4.2	5.2e-06	0.00017
GOTERM_BP_FAT	neuron death	42	4.6	5.2e-06	0.00017
GOTERM_BP_FAT	nephron epithelium morphogenesis	16	1.8	5.4e-06	0.00018
GOTERM_BP_FAT	cell-cell signaling	109	12	5.6e-06	0.00019
GOTERM_BP_FAT	positive regulation of cell development	57	6.3	5.9e-06	0.00019
GOTERM_BP_FAT	positive regulation of transferase activity	47	5.2	6e-06	0.0002
GOTERM_BP_FAT	positive regulation of tumor necrosis factor production	20	2.2	6.2e-06	0.0002
GOTERM_BP_FAT	protein complex subunit organization	93	10.3	6.2e-06	0.0002
GOTERM_BP_FAT	negative regulation of viral genome replication	14	1.5	6.3e-06	0.0002
GOTERM_BP_FAT	regulation of cellular response to growth factor stimulus	33	3.6	6.6e-06	0.00021
GOTERM_BP_FAT	response to other organism	103	11.4	6.6e-06	0.00021
GOTERM_BP_FAT	negative regulation of blood vessel morphogenesis	19	2.1	6.7e-06	0.00021
GOTERM_BP_FAT	ossification	40	4.4	6.8e-06	0.00022
GOTERM_BP_FAT	negative regulation of catalytic activity	55	6.1	6.9e-06	0.00022
GOTERM_BP_FAT	tube development	59	6.5	6.9e-06	0.00022
GOTERM_BP_FAT	response to external biotic stimulus	103	11.4	7.2e-06	0.00022
GOTERM_BP_FAT	striated muscle cell proliferation	15	1.7	7.4e-06	0.00023
GOTERM_BP_FAT	regulation of ion transport	61	6.7	7.4e-06	0.00023
GOTERM_BP_FAT	regulation of neuron projection development	52	5.7	7.6e-06	0.00023
GOTERM_BP_FAT	positive regulation of tumor necrosis factor superfamily cytokine production	20	2.2	7.6e-06	0.00023
GOTERM_BP_FAT	negative regulation of phosphorylation	44	4.9	7.6e-06	0.00023
GOTERM_BP_FAT	regulation of transferase activity	64	7.1	7.8e-06	0.00024
GOTERM_BP_FAT	nephron morphogenesis	16	1.8	8e-06	0.00024
GOTERM_BP_FAT	tube morphogenesis	40	4.4	8e-06	0.00024
GOTERM_BP_FAT	actin cytoskeleton organization	57	6.3	8.1e-06	0.00025
GOTERM_BP_FAT	negative regulation of cell development	38	4.2	8.4e-06	0.00025
GOTERM_BP_FAT	negative regulation of cell motility	33	3.6	8.4e-06	0.00025
GOTERM_BP_FAT	positive regulation of angiogenesis	24	2.6	8.9e-06	0.00027
GOTERM_BP_FAT	cellular response to cytokine stimulus	76	8.4	9.1e-06	0.00027
GOTERM_BP_FAT	negative regulation of cell migration	32	3.5	9.3e-06	0.00028
GOTERM_BP_FAT	glial cell differentiation	30	3.3	1e-05	0.00029
GOTERM_BP_FAT	striated muscle tissue development	42	4.6	1e-05	0.0003
GOTERM_BP_FAT	nephron tubule development	17	1.9	1e-05	0.0003
GOTERM_BP_FAT	developmental growth	63	7	1.1e-05	0.00032
GOTERM_BP_FAT	regulation of viral genome replication	18	2	1.1e-05	0.00032
GOTERM_BP_FAT	immune effector process	79	8.7	1.1e-05	0.00033
GOTERM_BP_FAT	ureteric bud development	17	1.9	1.2e-05	0.00034
GOTERM_BP_FAT	metanephric glomerulus vasculature development	6	0.7	1.3e-05	0.00036
GOTERM_BP_FAT	negative regulation of protein phosphorylation	40	4.4	1.3e-05	0.00038
GOTERM_BP_FAT	glomerulus development	14	1.5	1.4e-05	0.00039
GOTERM_BP_FAT	MAPK cascade	61	6.7	1.4e-05	0.00039
GOTERM_BP_FAT	signal transduction by protein phosphorylation	61	6.7	1.4e-05	0.00039
GOTERM_BP_FAT	regulation of protein localization to nucleus	24	2.6	1.4e-05	0.00041
GOTERM_BP_FAT	nephron tubule morphogenesis	15	1.7	1.5e-05	0.00042
GOTERM_BP_FAT	regulation of cell-substrate adhesion	26	2.9	1.5e-05	0.00043
GOTERM_BP_FAT	regulation of transmembrane receptor protein serine/threonine kinase signaling pathway	29	3.2	1.6e-05	0.00044
GOTERM_BP_FAT	negative regulation of epithelial cell proliferation	23	2.5	1.6e-05	0.00044
GOTERM_BP_FAT	heart development	54	6	1.6e-05	0.00045
GOTERM_BP_FAT	muscle cell migration	18	2	1.7e-05	0.00047
GOTERM_BP_FAT	regulation of ossification	28	3.1	1.7e-05	0.00048
GOTERM_BP_FAT	cellular response to type I interferon	13	1.4	1.8e-05	0.00049
GOTERM_BP_FAT	cell surface receptor signaling pathway involved in cell-cell signaling	46	5.1	1.8e-05	0.00049
GOTERM_BP_FAT	renal tubule development	17	1.9	1.8e-05	0.00049
GOTERM_BP_FAT	mesonephric epithelium development	17	1.9	1.8e-05	0.00049
GOTERM_BP_FAT	kidney morphogenesis	17	1.9	1.8e-05	0.00049
GOTERM_BP_FAT	mesonephric tubule development	17	1.9	1.8e-05	0.00049
GOTERM_BP_FAT	lymphocyte migration	17	1.9	1.8e-05	0.00049
GOTERM_BP_FAT	regulation of cellular protein localization	49	5.4	1.9e-05	0.0005
GOTERM_BP_FAT	negative regulation of viral life cycle	18	2	1.9e-05	0.00051
GOTERM_BP_FAT	negative regulation of phosphate metabolic process	47	5.2	1.9e-05	0.00052
GOTERM_BP_FAT	negative regulation of phosphorus metabolic process	47	5.2	1.9e-05	0.00052
GOTERM_BP_FAT	glomerulus vasculature development	9	1	2e-05	0.00053
GOTERM_BP_FAT	response to interferon-beta	14	1.5	2.1e-05	0.00055
GOTERM_BP_FAT	muscle cell proliferation	28	3.1	2.1e-05	0.00056
GOTERM_BP_FAT	positive regulation of cellular protein localization	34	3.8	2.2e-05	0.00057
GOTERM_BP_FAT	response to organic cyclic compound	80	8.8	2.2e-05	0.00057
GOTERM_BP_FAT	regulation of neuron apoptotic process	30	3.3	2.3e-05	0.00059
GOTERM_BP_FAT	ovulation cycle	19	2.1	2.3e-05	0.00059
GOTERM_BP_FAT	sprouting angiogenesis	18	2	2.3e-05	0.0006
GOTERM_BP_FAT	response to hormone	67	7.4	2.3e-05	0.0006
GOTERM_BP_FAT	regulation of receptor binding	8	0.9	2.6e-05	0.00067
GOTERM_BP_FAT	cytoskeleton organization	97	10.7	2.7e-05	0.00069
GOTERM_BP_FAT	renal tubule morphogenesis	15	1.7	2.8e-05	0.00071
GOTERM_BP_FAT	transmembrane receptor protein tyrosine kinase signaling pathway	48	5.3	2.8e-05	0.00072
GOTERM_BP_FAT	regulation of cell-cell adhesion	46	5.1	2.9e-05	0.00073
GOTERM_BP_FAT	negative regulation of cell projection organization	25	2.8	2.9e-05	0.00073
GOTERM_BP_FAT	negative regulation of neuron projection development	22	2.4	3.1e-05	0.00078
GOTERM_BP_FAT	viral genome replication	18	2	3.1e-05	0.00078
GOTERM_BP_FAT	circulatory system process	45	5	3.1e-05	0.00078
GOTERM_BP_FAT	positive regulation of cellular component organization	100	11	3.1e-05	0.00078
GOTERM_BP_FAT	memory	21	2.3	3.1e-05	0.00078
GOTERM_BP_FAT	mesonephros development	17	1.9	3.1e-05	0.00078
GOTERM_BP_FAT	positive regulation of protein localization to nucleus	17	1.9	3.1e-05	0.00078
GOTERM_BP_FAT	protein oligomerization	28	3.1	3.3e-05	0.00082
GOTERM_BP_FAT	kidney vasculature development	9	1	3.4e-05	0.00082
GOTERM_BP_FAT	renal system vasculature development	9	1	3.4e-05	0.00082
GOTERM_BP_FAT	positive regulation of cell-cell adhesion	33	3.6	3.4e-05	0.00082
GOTERM_BP_FAT	positive regulation of leukocyte cell-cell adhesion	30	3.3	3.5e-05	0.00084
GOTERM_BP_FAT	actin filament-based process	61	6.7	3.5e-05	0.00084
GOTERM_BP_FAT	regulation of cell projection organization	61	6.7	3.6e-05	0.00088
GOTERM_BP_FAT	blood circulation	44	4.9	3.7e-05	0.00089
GOTERM_BP_FAT	response to wounding	51	5.6	3.8e-05	0.0009
GOTERM_BP_FAT	ameboidal-type cell migration	39	4.3	3.8e-05	0.00092
GOTERM_BP_FAT	metanephric nephron development	10	1.1	4.1e-05	0.00098
GOTERM_BP_FAT	vascular process in circulatory system	24	2.6	4.1e-05	0.00098
GOTERM_BP_FAT	regulation of system process	48	5.3	4.2e-05	0.001
GOTERM_BP_FAT	synapse assembly	22	2.4	4.2e-05	0.001
GOTERM_BP_FAT	cell proliferation involved in metanephros development	6	0.7	4.3e-05	0.001
GOTERM_BP_FAT	regulation of kidney development	12	1.3	4.5e-05	0.0011
GOTERM_BP_FAT	positive regulation of neurogenesis	49	5.4	4.6e-05	0.0011
GOTERM_BP_FAT	response to abiotic stimulus	87	9.6	4.7e-05	0.0011
GOTERM_BP_FAT	cellular component biogenesis	187	20.6	4.8e-05	0.0011
GOTERM_BP_FAT	negative regulation of viral process	20	2.2	4.8e-05	0.0011
GOTERM_BP_FAT	regulation of cell morphogenesis	44	4.9	4.8e-05	0.0011
GOTERM_BP_FAT	organophosphate metabolic process	75	8.3	4.8e-05	0.0011
GOTERM_BP_FAT	positive regulation of T cell activation	28	3.1	4.8e-05	0.0011
GOTERM_BP_FAT	positive regulation of interferon-beta production	11	1.2	5e-05	0.0011
GOTERM_BP_FAT	negative regulation of cell death	81	8.9	5.1e-05	0.0012
GOTERM_BP_FAT	actin filament organization	40	4.4	5.2e-05	0.0012
GOTERM_BP_FAT	actomyosin structure organization	23	2.5	5.4e-05	0.0012
GOTERM_BP_FAT	positive regulation of chemotaxis	20	2.2	5.7e-05	0.0013
GOTERM_BP_FAT	regulation of synapse structure or activity	25	2.8	5.7e-05	0.0013
GOTERM_BP_FAT	negative regulation of cytokine-mediated signaling pathway	13	1.4	5.7e-05	0.0013
GOTERM_BP_FAT	growth	74	8.2	5.8e-05	0.0013
GOTERM_BP_FAT	muscle cell differentiation	43	4.7	6.1e-05	0.0014
GOTERM_BP_FAT	regulation of developmental growth	36	4	6.3e-05	0.0014
GOTERM_BP_FAT	transmembrane receptor protein serine/threonine kinase signaling pathway	36	4	6.3e-05	0.0014
GOTERM_BP_FAT	endothelial cell proliferation	22	2.4	6.6e-05	0.0015
GOTERM_BP_FAT	regulation of anatomical structure size	48	5.3	6.9e-05	0.0015
GOTERM_BP_FAT	type I interferon signaling pathway	12	1.3	7e-05	0.0015
GOTERM_BP_FAT	striated muscle cell differentiation	32	3.5	7.3e-05	0.0016
GOTERM_BP_FAT	regulation of response to cytokine stimulus	19	2.1	8e-05	0.0018
GOTERM_BP_FAT	monocyte chemotaxis	12	1.3	8e-05	0.0018
GOTERM_BP_FAT	regulation of synapse organization	24	2.6	8.1e-05	0.0018
GOTERM_BP_FAT	regulation of protein targeting	21	2.3	8.1e-05	0.0018
GOTERM_BP_FAT	regulation of synapse assembly	17	1.9	8.4e-05	0.0018
GOTERM_BP_FAT	mesonephric tubule morphogenesis	13	1.4	8.4e-05	0.0018
GOTERM_BP_FAT	regulation of interleukin-6 production	20	2.2	8.5e-05	0.0018
GOTERM_BP_FAT	regulation of binding	36	4	8.7e-05	0.0019
GOTERM_BP_FAT	regulation of viral life cycle	24	2.6	8.7e-05	0.0019
GOTERM_BP_FAT	regulation of ion transmembrane transport	42	4.6	8.8e-05	0.0019
GOTERM_BP_FAT	negative regulation of multi-organism process	23	2.5	8.8e-05	0.0019
GOTERM_BP_FAT	wound healing	39	4.3	9e-05	0.0019
GOTERM_BP_FAT	regulation of supramolecular fiber organization	35	3.9	9.1e-05	0.0019
GOTERM_BP_FAT	negative regulation of response to cytokine stimulus	13	1.4	9.6e-05	0.002
GOTERM_BP_FAT	mesenchyme development	29	3.2	9.6e-05	0.002
GOTERM_BP_FAT	response to lipid	77	8.5	9.7e-05	0.0021
GOTERM_BP_FAT	skeletal system development	45	5	0.0001	0.0022
GOTERM_BP_FAT	cell division	48	5.3	0.00011	0.0022
GOTERM_BP_FAT	interferon-beta production	12	1.3	0.00011	0.0022
GOTERM_BP_FAT	regulation of lymphocyte migration	12	1.3	0.00011	0.0022
GOTERM_BP_FAT	regulation of leukocyte migration	25	2.8	0.00011	0.0022
GOTERM_BP_FAT	circadian rhythm	24	2.6	0.00011	0.0023
GOTERM_BP_FAT	regeneration	24	2.6	0.00011	0.0023
GOTERM_BP_FAT	positive regulation of biosynthetic process	125	13.8	0.00011	0.0023
GOTERM_BP_FAT	leukocyte cell-cell adhesion	40	4.4	0.00011	0.0023
GOTERM_BP_FAT	negative regulation of binding	20	2.2	0.00012	0.0024
GOTERM_BP_FAT	cytokine-mediated signaling pathway	38	4.2	0.00012	0.0024
GOTERM_BP_FAT	developmental growth involved in morphogenesis	27	3	0.00012	0.0024
GOTERM_BP_FAT	regulation of immune response	75	8.3	0.00012	0.0024
GOTERM_BP_FAT	homeostatic process	125	13.8	0.00012	0.0024
GOTERM_BP_FAT	cerebellum development	17	1.9	0.00012	0.0025
GOTERM_BP_FAT	regulation of organ morphogenesis	23	2.5	0.00012	0.0025
GOTERM_BP_FAT	T cell activation	49	5.4	0.00012	0.0025
GOTERM_BP_FAT	canonical Wnt signaling pathway	28	3.1	0.00013	0.0026
GOTERM_BP_FAT	respiratory system development	27	3	0.00013	0.0026
GOTERM_BP_FAT	cellular response to interferon-gamma	17	1.9	0.00013	0.0026
GOTERM_BP_FAT	positive regulation of protein kinase activity	33	3.6	0.00013	0.0027
GOTERM_BP_FAT	cell chemotaxis	30	3.3	0.00014	0.0027
GOTERM_BP_FAT	positive regulation of phosphatidylinositol 3-kinase signaling	13	1.4	0.00014	0.0027
GOTERM_BP_FAT	positive regulation of type I interferon production	13	1.4	0.00014	0.0027
GOTERM_BP_FAT	regulation of T cell activation	35	3.9	0.00014	0.0028
GOTERM_BP_FAT	transmembrane transport	87	9.6	0.00014	0.0028
GOTERM_BP_FAT	regulation of metal ion transport	38	4.2	0.00015	0.0029
GOTERM_BP_FAT	estrous cycle	7	0.8	0.00015	0.0029
GOTERM_BP_FAT	aorta morphogenesis	9	1	0.00015	0.003
GOTERM_BP_FAT	artery development	16	1.8	0.00015	0.003
GOTERM_BP_FAT	artery morphogenesis	13	1.4	0.00015	0.003
GOTERM_BP_FAT	metanephric mesenchyme development	6	0.7	0.00017	0.0033
GOTERM_BP_FAT	regulation of natural killer cell chemotaxis	5	0.6	0.00017	0.0033
GOTERM_BP_FAT	natural killer cell chemotaxis	5	0.6	0.00017	0.0033
GOTERM_BP_FAT	epithelial cell differentiation involved in kidney development	10	1.1	0.00017	0.0033
GOTERM_BP_FAT	positive regulation of chemokine production	13	1.4	0.00017	0.0033
GOTERM_BP_FAT	mesenchymal cell differentiation	24	2.6	0.00017	0.0033
GOTERM_BP_FAT	neuron apoptotic process	30	3.3	0.00018	0.0034
GOTERM_BP_FAT	regulation of axonogenesis	22	2.4	0.00018	0.0034
GOTERM_BP_FAT	response to steroid hormone	32	3.5	0.00018	0.0034
GOTERM_BP_FAT	regulation of interferon-beta production	12	1.3	0.00018	0.0034
GOTERM_BP_FAT	defense response to other organism	62	6.8	0.00018	0.0034
GOTERM_BP_FAT	positive regulation of purine nucleotide metabolic process	14	1.5	0.00018	0.0034
GOTERM_BP_FAT	bone mineralization	16	1.8	0.00018	0.0035
GOTERM_BP_FAT	regulation of leukocyte chemotaxis	17	1.9	0.00019	0.0035
GOTERM_BP_FAT	regulation of transmembrane transport	42	4.6	0.00019	0.0035
GOTERM_BP_FAT	regulation of leukocyte cell-cell adhesion	37	4.1	0.00019	0.0035
GOTERM_BP_FAT	negative regulation of cellular metabolic process	158	17.4	0.00019	0.0036
GOTERM_BP_FAT	cellular response to metal ion	23	2.5	0.00019	0.0036
GOTERM_BP_FAT	negative regulation of fat cell differentiation	11	1.2	0.0002	0.0036
GOTERM_BP_FAT	cell differentiation involved in metanephros development	7	0.8	0.0002	0.0037
GOTERM_BP_FAT	positive regulation of nucleotide metabolic process	14	1.5	0.0002	0.0037
GOTERM_BP_FAT	endothelial cell migration	23	2.5	0.0002	0.0038
GOTERM_BP_FAT	Notch signaling pathway	20	2.2	0.00021	0.0038
GOTERM_BP_FAT	leukocyte chemotaxis	24	2.6	0.00021	0.0038
GOTERM_BP_FAT	response to oxygen-containing compound	122	13.5	0.00022	0.004
GOTERM_BP_FAT	regulation of response to biotic stimulus	21	2.3	0.00022	0.004
GOTERM_BP_FAT	negative regulation of innate immune response	16	1.8	0.00022	0.004
GOTERM_BP_FAT	toll-like receptor signaling pathway	16	1.8	0.00022	0.004
GOTERM_BP_FAT	response to glucocorticoid	20	2.2	0.00022	0.004
GOTERM_BP_FAT	collagen fibril organization	11	1.2	0.00022	0.0041
GOTERM_BP_FAT	hematopoietic or lymphoid organ development	74	8.2	0.00023	0.0041
GOTERM_BP_FAT	ureteric bud morphogenesis	12	1.3	0.00023	0.0041
GOTERM_BP_FAT	regulation of toll-like receptor signaling pathway	12	1.3	0.00023	0.0041
GOTERM_BP_FAT	cellular response to fibroblast growth factor stimulus	14	1.5	0.00024	0.0044
GOTERM_BP_FAT	skeletal muscle organ development	23	2.5	0.00025	0.0044
GOTERM_BP_FAT	brain development	58	6.4	0.00025	0.0045
GOTERM_BP_FAT	regulation of metanephros development	7	0.8	0.00026	0.0046
GOTERM_BP_FAT	cell proliferation involved in kidney development	7	0.8	0.00026	0.0046
GOTERM_BP_FAT	regulation of chemokine production	15	1.7	0.00026	0.0046
GOTERM_BP_FAT	head development	61	6.7	0.00026	0.0046
GOTERM_BP_FAT	hindbrain development	21	2.3	0.00027	0.0047
GOTERM_BP_FAT	regulation of proteolysis	55	6.1	0.00028	0.0049
GOTERM_BP_FAT	neuron projection extension	21	2.3	0.00028	0.005
GOTERM_BP_FAT	positive regulation of gene expression	127	14	0.00029	0.005
GOTERM_BP_FAT	actin filament bundle assembly	19	2.1	0.00031	0.0055
GOTERM_BP_FAT	response to purine-containing compound	19	2.1	0.00031	0.0055
GOTERM_BP_FAT	regulation of cartilage development	12	1.3	0.00032	0.0056
GOTERM_BP_FAT	protein localization to nucleus	31	3.4	0.00033	0.0057
GOTERM_BP_FAT	regulation of protein import	16	1.8	0.00034	0.0058
GOTERM_BP_FAT	positive regulation of cellular biosynthetic process	120	13.2	0.00034	0.0058
GOTERM_BP_FAT	regulation of ribonuclease activity	6	0.7	0.00034	0.0059
GOTERM_BP_FAT	protein maturation	31	3.4	0.00034	0.0059
GOTERM_BP_FAT	myeloid leukocyte migration	24	2.6	0.00035	0.006
GOTERM_BP_FAT	regulation of cytokine-mediated signaling pathway	17	1.9	0.00035	0.0061
GOTERM_BP_FAT	negative regulation of protein modification process	46	5.1	0.00036	0.0061
GOTERM_BP_FAT	positive regulation of hydrolase activity	45	5	0.00036	0.0061
GOTERM_BP_FAT	type I interferon production	16	1.8	0.00037	0.0062
GOTERM_BP_FAT	semaphorin-plexin signaling pathway	9	1	0.00037	0.0062
GOTERM_BP_FAT	chemokine production	15	1.7	0.00037	0.0062
GOTERM_BP_FAT	regulation of sequence-specific DNA binding transcription factor activity	35	3.9	0.00037	0.0062
GOTERM_BP_FAT	tissue migration	29	3.2	0.00038	0.0064
GOTERM_BP_FAT	metencephalon development	17	1.9	0.00038	0.0064
GOTERM_BP_FAT	actin filament bundle organization	19	2.1	0.00039	0.0065
GOTERM_BP_FAT	amino acid transport	19	2.1	0.00039	0.0065
GOTERM_BP_FAT	positive regulation of smooth muscle cell migration	11	1.2	0.00043	0.0071
GOTERM_BP_FAT	macromolecular complex subunit organization	114	12.6	0.00043	0.0072
GOTERM_BP_FAT	cellular response to BMP stimulus	20	2.2	0.00043	0.0072
GOTERM_BP_FAT	response to BMP	20	2.2	0.00043	0.0072
GOTERM_BP_FAT	fat cell differentiation	24	2.6	0.00043	0.0072
GOTERM_BP_FAT	positive regulation of transmembrane receptor protein serine/threonine kinase signaling pathway	15	1.7	0.00044	0.0072
GOTERM_BP_FAT	positive regulation of MAPK cascade	41	4.5	0.00044	0.0072
GOTERM_BP_FAT	cellular response to organic cyclic compound	49	5.4	0.00044	0.0072
GOTERM_BP_FAT	negative regulation of apoptotic process	69	7.6	0.00044	0.0073
GOTERM_BP_FAT	immune system development	77	8.5	0.00045	0.0074
GOTERM_BP_FAT	regulation of cellular localization	69	7.6	0.00046	0.0075
GOTERM_BP_FAT	ion transmembrane transport	68	7.5	0.00046	0.0076
GOTERM_BP_FAT	negative regulation of protein kinase activity	21	2.3	0.00047	0.0076
GOTERM_BP_FAT	neural precursor cell proliferation	21	2.3	0.00047	0.0076
GOTERM_BP_FAT	response to corticosteroid	21	2.3	0.00047	0.0076
GOTERM_BP_FAT	negative regulation of neuron death	25	2.8	0.00047	0.0076
GOTERM_BP_FAT	stress fiber assembly	14	1.5	0.00047	0.0076
GOTERM_BP_FAT	response to fibroblast growth factor	14	1.5	0.00047	0.0076
GOTERM_BP_FAT	contractile actin filament bundle assembly	14	1.5	0.00047	0.0076
GOTERM_BP_FAT	positive regulation of ossification	15	1.7	0.00048	0.0076
GOTERM_BP_FAT	chemical homeostasis	85	9.4	0.00048	0.0076
GOTERM_BP_FAT	negative regulation of metabolic process	171	18.9	0.00049	0.0079
GOTERM_BP_FAT	regulation of neural precursor cell proliferation	16	1.8	0.0005	0.008
GOTERM_BP_FAT	positive regulation of leukocyte migration	19	2.1	0.00051	0.0081
GOTERM_BP_FAT	embryonic organ development	41	4.5	0.00051	0.0082
GOTERM_BP_FAT	response to interferon-gamma	18	2	0.00052	0.0082
GOTERM_BP_FAT	embryo development	82	9.1	0.00053	0.0084
GOTERM_BP_FAT	negative regulation of type I interferon-mediated signaling pathway	7	0.8	0.00053	0.0084
GOTERM_BP_FAT	negative regulation of programmed cell death	70	7.7	0.00054	0.0085
GOTERM_BP_FAT	negative regulation of protein metabolic process	79	8.7	0.00054	0.0085
GOTERM_BP_FAT	protein complex assembly	76	8.4	0.00055	0.0086
GOTERM_BP_FAT	protein complex biogenesis	76	8.4	0.00055	0.0086
GOTERM_BP_FAT	regulation of peptidase activity	36	4	0.00055	0.0086
GOTERM_BP_FAT	epithelial cell migration	28	3.1	0.00056	0.0087
GOTERM_BP_FAT	pattern specification process	37	4.1	0.00057	0.0089
GOTERM_BP_FAT	activation of immune response	47	5.2	0.00058	0.009
GOTERM_BP_FAT	regulation of type I interferon-mediated signaling pathway	9	1	0.00058	0.009
GOTERM_BP_FAT	positive regulation of protein tyrosine kinase activity	9	1	0.00058	0.009
GOTERM_BP_FAT	positive regulation of kidney development	9	1	0.00058	0.009
GOTERM_BP_FAT	interferon-gamma production	16	1.8	0.00059	0.0091
GOTERM_BP_FAT	regulation of fat cell differentiation	17	1.9	0.00059	0.0092
GOTERM_BP_FAT	male sex differentiation	21	2.3	0.0006	0.0092
GOTERM_BP_FAT	T cell proliferation	24	2.6	0.00061	0.0093
GOTERM_BP_FAT	regulation of protein import into nucleus	15	1.7	0.00061	0.0093
GOTERM_BP_FAT	oligodendrocyte differentiation	15	1.7	0.00061	0.0093
GOTERM_BP_FAT	regulation of GTPase activity	30	3.3	0.00062	0.0094
GOTERM_BP_FAT	positive regulation of neural precursor cell proliferation	12	1.3	0.00062	0.0094
GOTERM_BP_FAT	potassium ion export from cell	6	0.7	0.00063	0.0095
GOTERM_BP_FAT	kidney mesenchyme development	6	0.7	0.00063	0.0095
GOTERM_BP_FAT	potassium ion export across plasma membrane	6	0.7	0.00063	0.0095
GOTERM_BP_FAT	response to organonitrogen compound	69	7.6	0.00063	0.0095
GOTERM_BP_FAT	cellular response to lipid	53	5.8	0.00063	0.0095
GOTERM_BP_FAT	response to nitrogen compound	78	8.6	0.00063	0.0095
GOTERM_BP_FAT	negative regulation of T cell activation	16	1.8	0.00063	0.0095
GOTERM_BP_FAT	epithelium migration	28	3.1	0.00064	0.0096
GOTERM_BP_FAT	metanephric glomerular mesangium development	4	0.4	0.00064	0.0096
GOTERM_BP_FAT	heart morphogenesis	26	2.9	0.00065	0.0096
GOTERM_BP_FAT	maintenance of location	30	3.3	0.00065	0.0096
GOTERM_BP_FAT	metanephric epithelium development	7	0.8	0.00066	0.0098
GOTERM_BP_FAT	alcohol metabolic process	28	3.1	0.00067	0.0099
GOTERM_BP_FAT	smooth muscle cell migration	14	1.5	0.00067	0.0099
GOTERM_BP_FAT	positive regulation of interleukin-6 production	14	1.5	0.00067	0.0099
GOTERM_BP_FAT	developmental cell growth	25	2.8	0.00067	0.0099
GOTERM_BP_FAT	regulation of gliogenesis	18	2	0.00068	0.01
GOTERM_BP_FAT	negative regulation of axonogenesis	11	1.2	0.00068	0.01
GOTERM_BP_FAT	negative regulation of immune response	23	2.5	0.00068	0.01
GOTERM_BP_FAT	Wnt signaling pathway	35	3.9	0.00069	0.01
GOTERM_BP_FAT	regulation of cation transmembrane transport	32	3.5	0.00072	0.011
GOTERM_BP_FAT	regulation of transport	115	12.7	0.00072	0.011
GOTERM_BP_FAT	regulation of phosphatidylinositol 3-kinase signaling	14	1.5	0.00073	0.011
GOTERM_BP_FAT	negative regulation of kinase activity	22	2.4	0.00074	0.011
GOTERM_BP_FAT	cell-cell signaling by wnt	35	3.9	0.00075	0.011
GOTERM_BP_FAT	cerebellar cortex development	11	1.2	0.00076	0.011
GOTERM_BP_FAT	regulation of growth	51	5.6	0.00076	0.011
GOTERM_BP_FAT	hemopoiesis	69	7.6	0.00077	0.011
GOTERM_BP_FAT	interleukin-6 production	18	2	0.00077	0.011
GOTERM_BP_FAT	regulation of actin cytoskeleton organization	31	3.4	0.00078	0.011
GOTERM_BP_FAT	biomineral tissue development	19	2.1	0.00079	0.011
GOTERM_BP_FAT	negative regulation of chemotaxis	10	1.1	0.0008	0.011
GOTERM_BP_FAT	modulation of synaptic transmission	50	5.5	0.00082	0.012
GOTERM_BP_FAT	potassium ion export	6	0.7	0.00082	0.012
GOTERM_BP_FAT	cellular response to vascular endothelial growth factor stimulus	10	1.1	0.0009	0.013
GOTERM_BP_FAT	cardiac muscle cell proliferation	10	1.1	0.0009	0.013
GOTERM_BP_FAT	collagen metabolic process	15	1.7	0.0009	0.013
GOTERM_BP_FAT	multicellular organismal macromolecule metabolic process	15	1.7	0.0009	0.013
GOTERM_BP_FAT	positive regulation of nitrogen compound metabolic process	123	13.6	0.00091	0.013
GOTERM_BP_FAT	ventricular septum development	12	1.3	0.00092	0.013
GOTERM_BP_FAT	connective tissue development	27	3	0.00093	0.013
GOTERM_BP_FAT	cytokine production involved in immune response	18	2	0.00094	0.013
GOTERM_BP_FAT	segmentation	14	1.5	0.00094	0.013
GOTERM_BP_FAT	negative regulation of macromolecule metabolic process	158	17.4	0.00094	0.013
GOTERM_BP_FAT	interleukin-1 beta production	13	1.4	0.00095	0.013
GOTERM_BP_FAT	regulation of nuclease activity	7	0.8	0.00098	0.014
GOTERM_BP_FAT	negative regulation of inflammatory response	18	2	0.001	0.014
GOTERM_BP_FAT	adult behavior	19	2.1	0.001	0.014
GOTERM_BP_FAT	reactive nitrogen species metabolic process	12	1.3	0.001	0.014
GOTERM_BP_FAT	hindbrain morphogenesis	10	1.1	0.001	0.014
GOTERM_BP_FAT	response to inorganic substance	47	5.2	0.001	0.014
GOTERM_BP_FAT	trans-synaptic signaling	57	6.3	0.001	0.014
GOTERM_BP_FAT	positive regulation of immune response	60	6.6	0.001	0.014
GOTERM_BP_FAT	positive regulation of bone mineralization	9	1	0.001	0.014
GOTERM_BP_FAT	response to acid chemical	38	4.2	0.001	0.014
GOTERM_BP_FAT	positive regulation of gliogenesis	13	1.4	0.001	0.014
GOTERM_BP_FAT	response to hypoxia	28	3.1	0.001	0.014
GOTERM_BP_FAT	aorta development	11	1.2	0.001	0.014
GOTERM_BP_FAT	regulation of type I interferon production	15	1.7	0.001	0.014
GOTERM_BP_FAT	cellular response to oxygen-containing compound	88	9.7	0.001	0.014
GOTERM_BP_FAT	pericyte cell differentiation	5	0.6	0.0011	0.014
GOTERM_BP_FAT	positive regulation of inflammatory response	19	2.1	0.0011	0.015
GOTERM_BP_FAT	organic hydroxy compound metabolic process	39	4.3	0.0011	0.015
GOTERM_BP_FAT	regulation of pathway-restricted SMAD protein phosphorylation	10	1.1	0.0011	0.015
GOTERM_BP_FAT	collagen biosynthetic process	10	1.1	0.0011	0.015
GOTERM_BP_FAT	regulation of mononuclear cell migration	10	1.1	0.0011	0.015
GOTERM_BP_FAT	positive regulation of nucleobase-containing compound metabolic process	114	12.6	0.0011	0.015
GOTERM_BP_FAT	chemokine-mediated signaling pathway	11	1.2	0.0012	0.016
GOTERM_BP_FAT	regulation of Wnt signaling pathway	27	3	0.0012	0.016
GOTERM_BP_FAT	positive regulation of macromolecule biosynthetic process	110	12.1	0.0012	0.016
GOTERM_BP_FAT	cell migration involved in sprouting angiogenesis	9	1	0.0012	0.016
GOTERM_BP_FAT	cation transmembrane transport	57	6.3	0.0012	0.016
GOTERM_BP_FAT	regulation of endothelial cell proliferation	18	2	0.0012	0.016
GOTERM_BP_FAT	phosphatidylinositol 3-kinase signaling	15	1.7	0.0012	0.016
GOTERM_BP_FAT	sensory organ development	47	5.2	0.0012	0.016
GOTERM_BP_FAT	regulation of smooth muscle cell migration	13	1.4	0.0012	0.016
GOTERM_BP_FAT	regionalization	30	3.3	0.0012	0.016
GOTERM_BP_FAT	learning or memory	28	3.1	0.0012	0.016
GOTERM_BP_FAT	cardiac conduction	10	1.1	0.0013	0.017
GOTERM_BP_FAT	BMP signaling pathway	18	2	0.0013	0.017
GOTERM_BP_FAT	negative regulation of epithelial cell apoptotic process	11	1.2	0.0013	0.017
GOTERM_BP_FAT	cellular response to nitrogen compound	56	6.2	0.0013	0.017
GOTERM_BP_FAT	regulation of immune effector process	39	4.3	0.0013	0.017
GOTERM_BP_FAT	chemical synaptic transmission	56	6.2	0.0013	0.017
GOTERM_BP_FAT	anterograde trans-synaptic signaling	56	6.2	0.0013	0.017
GOTERM_BP_FAT	multicellular organismal homeostasis	37	4.1	0.0013	0.017
GOTERM_BP_FAT	metanephric nephron epithelium development	6	0.7	0.0013	0.017
GOTERM_BP_FAT	segment specification	6	0.7	0.0013	0.017
GOTERM_BP_FAT	placenta development	19	2.1	0.0014	0.018
GOTERM_BP_FAT	regulation of epithelial cell differentiation	18	2	0.0014	0.018
GOTERM_BP_FAT	gonad development	25	2.8	0.0014	0.018
GOTERM_BP_FAT	blood vessel endothelial cell migration	14	1.5	0.0014	0.018
GOTERM_BP_FAT	regulation of postsynaptic membrane potential	14	1.5	0.0014	0.018
GOTERM_BP_FAT	cognition	30	3.3	0.0014	0.018
GOTERM_BP_FAT	receptor clustering	11	1.2	0.0014	0.018
GOTERM_BP_FAT	regulation of interleukin-10 production	10	1.1	0.0014	0.018
GOTERM_BP_FAT	response to dexamethasone	10	1.1	0.0014	0.018
GOTERM_BP_FAT	pharyngeal system development	7	0.8	0.0014	0.018
GOTERM_BP_FAT	positive regulation of macrophage migration	7	0.8	0.0014	0.018
GOTERM_BP_FAT	striated muscle cell development	19	2.1	0.0014	0.018
GOTERM_BP_FAT	negative regulation of leukocyte proliferation	13	1.4	0.0014	0.018
GOTERM_BP_FAT	response to metal ion	32	3.5	0.0015	0.018
GOTERM_BP_FAT	regulation of bone mineralization	12	1.3	0.0015	0.018
GOTERM_BP_FAT	response to organophosphorus	16	1.8	0.0015	0.019
GOTERM_BP_FAT	positive regulation of metanephros development	5	0.6	0.0015	0.019
GOTERM_BP_FAT	cellular response to ATP	5	0.6	0.0015	0.019
GOTERM_BP_FAT	male gonad development	18	2	0.0015	0.019
GOTERM_BP_FAT	regulation of protein tyrosine kinase activity	11	1.2	0.0016	0.019
GOTERM_BP_FAT	positive regulation of protein import	11	1.2	0.0016	0.019
GOTERM_BP_FAT	macrophage migration	10	1.1	0.0016	0.02
GOTERM_BP_FAT	interleukin-10 production	10	1.1	0.0016	0.02
GOTERM_BP_FAT	branching involved in ureteric bud morphogenesis	10	1.1	0.0016	0.02
GOTERM_BP_FAT	response to axon injury	12	1.3	0.0016	0.02
GOTERM_BP_FAT	T cell mediated immunity	17	1.9	0.0016	0.02
GOTERM_BP_FAT	development of primary male sexual characteristics	18	2	0.0016	0.02
GOTERM_BP_FAT	cellular response to beta-amyloid	8	0.9	0.0017	0.021
GOTERM_BP_FAT	positive regulation of lymphocyte migration	8	0.9	0.0017	0.021
GOTERM_BP_FAT	negative regulation of interferon-gamma production	8	0.9	0.0017	0.021
GOTERM_BP_FAT	cardiac ventricle development	16	1.8	0.0017	0.021
GOTERM_BP_FAT	regulation of BMP signaling pathway	13	1.4	0.0017	0.021
GOTERM_BP_FAT	positive regulation of synapse assembly	11	1.2	0.0017	0.021
GOTERM_BP_FAT	development of primary sexual characteristics	25	2.8	0.0017	0.021
GOTERM_BP_FAT	regulation of tube diameter	18	2	0.0017	0.021
GOTERM_BP_FAT	regulation of blood vessel diameter	18	2	0.0017	0.021
GOTERM_BP_FAT	regulation of blood vessel size	18	2	0.0017	0.021
GOTERM_BP_FAT	positive regulation of protein transport	29	3.2	0.0017	0.021
GOTERM_BP_FAT	synaptic signaling	57	6.3	0.0017	0.021
GOTERM_BP_FAT	negative regulation of cell-cell adhesion	20	2.2	0.0017	0.021
GOTERM_BP_FAT	positive regulation of multi-organism process	20	2.2	0.0017	0.021
GOTERM_BP_FAT	negative regulation of transferase activity	23	2.5	0.0018	0.022
GOTERM_BP_FAT	ion transport	99	10.9	0.0018	0.022
GOTERM_BP_FAT	negative regulation of cellular protein metabolic process	73	8.1	0.0018	0.022
GOTERM_BP_FAT	negative regulation of neuron apoptotic process	19	2.1	0.0018	0.022
GOTERM_BP_FAT	regulation of tube size	18	2	0.0018	0.022
GOTERM_BP_FAT	skeletal muscle tissue development	20	2.2	0.0018	0.022
GOTERM_BP_FAT	organophosphate biosynthetic process	39	4.3	0.0019	0.022
GOTERM_BP_FAT	cell growth	37	4.1	0.0019	0.022
GOTERM_BP_FAT	cardiac chamber development	19	2.1	0.0019	0.023
GOTERM_BP_FAT	negative regulation of cellular response to growth factor stimulus	18	2	0.0019	0.023
GOTERM_BP_FAT	positive regulation of interleukin-10 production	8	0.9	0.0019	0.023
GOTERM_BP_FAT	response to alkaloid	17	1.9	0.0019	0.023
GOTERM_BP_FAT	ear development	23	2.5	0.0019	0.023
GOTERM_BP_FAT	regulation of protein binding	21	2.3	0.0019	0.023
GOTERM_BP_FAT	regulation of canonical Wnt signaling pathway	22	2.4	0.0019	0.023
GOTERM_BP_FAT	lung development	22	2.4	0.0019	0.023
GOTERM_BP_FAT	protein processing	25	2.8	0.0019	0.023
GOTERM_BP_FAT	negative regulation of cartilage development	7	0.8	0.002	0.024
GOTERM_BP_FAT	protein homooligomerization	19	2.1	0.002	0.024
GOTERM_BP_FAT	negative regulation of CD4-positive, alpha-beta T cell proliferation	5	0.6	0.002	0.024
GOTERM_BP_FAT	negative regulation of leukocyte cell-cell adhesion	16	1.8	0.002	0.024
GOTERM_BP_FAT	positive regulation of proteolysis	29	3.2	0.0021	0.024
GOTERM_BP_FAT	viral life cycle	28	3.1	0.0021	0.024
GOTERM_BP_FAT	regulation of cell division	19	2.1	0.0021	0.025
GOTERM_BP_FAT	mesangial cell differentiation	4	0.4	0.0021	0.025
GOTERM_BP_FAT	cellular response to luteinizing hormone stimulus	4	0.4	0.0021	0.025
GOTERM_BP_FAT	cellular response to inorganic substance	25	2.8	0.0021	0.025
GOTERM_BP_FAT	regulation of response to wounding	20	2.2	0.0021	0.025
GOTERM_BP_FAT	ERK1 and ERK2 cascade	27	3	0.0022	0.025
GOTERM_BP_FAT	inositol lipid-mediated signaling	17	1.9	0.0022	0.025
GOTERM_BP_FAT	negative regulation of T cell proliferation	11	1.2	0.0022	0.026
GOTERM_BP_FAT	adenylate cyclase-activating G-protein coupled receptor signaling pathway	15	1.7	0.0022	0.026
GOTERM_BP_FAT	respiratory tube development	22	2.4	0.0023	0.026
GOTERM_BP_FAT	regulation of cell killing	16	1.8	0.0023	0.027
GOTERM_BP_FAT	regulation of muscle contraction	17	1.9	0.0023	0.027
GOTERM_BP_FAT	response to ATP	7	0.8	0.0023	0.027
GOTERM_BP_FAT	osteoblast differentiation	20	2.2	0.0024	0.027
GOTERM_BP_FAT	embryonic organ morphogenesis	27	3	0.0024	0.027
GOTERM_BP_FAT	glial cell migration	10	1.1	0.0024	0.027
GOTERM_BP_FAT	axon regeneration	9	1	0.0024	0.027
GOTERM_BP_FAT	lipid biosynthetic process	45	5	0.0024	0.028
GOTERM_BP_FAT	multicellular organism metabolic process	16	1.8	0.0024	0.028
GOTERM_BP_FAT	nitric oxide biosynthetic process	11	1.2	0.0025	0.028
GOTERM_BP_FAT	interleukin-1 production	14	1.5	0.0025	0.028
GOTERM_BP_FAT	regulation of interferon-gamma production	14	1.5	0.0025	0.028
GOTERM_BP_FAT	cardiac septum development	14	1.5	0.0025	0.028
GOTERM_BP_FAT	sensory organ morphogenesis	26	2.9	0.0025	0.029
GOTERM_BP_FAT	negative regulation of lymphocyte activation	17	1.9	0.0026	0.029
GOTERM_BP_FAT	neuron-neuron synaptic transmission	17	1.9	0.0026	0.029
GOTERM_BP_FAT	negative regulation of lymphocyte proliferation	12	1.3	0.0026	0.03
GOTERM_BP_FAT	cartilage development	20	2.2	0.0026	0.03
GOTERM_BP_FAT	regulation of epithelial cell apoptotic process	14	1.5	0.0026	0.03
GOTERM_BP_FAT	cerebellum morphogenesis	9	1	0.0027	0.03
GOTERM_BP_FAT	regulation of vascular endothelial growth factor production	7	0.8	0.0027	0.031
GOTERM_BP_FAT	decidualization	7	0.8	0.0027	0.031
GOTERM_BP_FAT	regulation of nucleotide metabolic process	17	1.9	0.0027	0.031
GOTERM_BP_FAT	regulation of cell shape	16	1.8	0.0028	0.031
GOTERM_BP_FAT	response to transforming growth factor beta	23	2.5	0.0028	0.031
GOTERM_BP_FAT	regulation of cell morphogenesis involved in differentiation	28	3.1	0.0028	0.031
GOTERM_BP_FAT	negative regulation of mononuclear cell proliferation	12	1.3	0.0028	0.031
GOTERM_BP_FAT	positive regulation of protein import into nucleus	10	1.1	0.0029	0.032
GOTERM_BP_FAT	regulation of endothelial cell migration	17	1.9	0.0029	0.032
GOTERM_BP_FAT	cellular protein modification process	196	21.6	0.0029	0.032
GOTERM_BP_FAT	cellular response to organonitrogen compound	47	5.2	0.0029	0.032
GOTERM_BP_FAT	nitric oxide metabolic process	11	1.2	0.0029	0.032
GOTERM_BP_FAT	excitatory postsynaptic potential	11	1.2	0.0029	0.032
GOTERM_BP_FAT	protein modification process	196	21.6	0.0029	0.032
GOTERM_BP_FAT	cation transport	73	8.1	0.003	0.034
GOTERM_BP_FAT	regulation of interleukin-1 beta production	12	1.3	0.0031	0.034
GOTERM_BP_FAT	regulation of lymphocyte chemotaxis	6	0.7	0.0031	0.034
GOTERM_BP_FAT	carboxylic acid transport	28	3.1	0.0031	0.035
GOTERM_BP_FAT	regulation of monocyte chemotaxis	7	0.8	0.0032	0.035
GOTERM_BP_FAT	negative regulation of cell activation	20	2.2	0.0032	0.035
GOTERM_BP_FAT	positive regulation of lipid metabolic process	19	2.1	0.0032	0.035
GOTERM_BP_FAT	toll-like receptor 4 signaling pathway	8	0.9	0.0032	0.035
GOTERM_BP_FAT	regulation of extent of cell growth	14	1.5	0.0032	0.035
GOTERM_BP_FAT	regulation of nucleocytoplasmic transport	17	1.9	0.0032	0.035
GOTERM_BP_FAT	response to bacterium	71	7.8	0.0033	0.036
GOTERM_BP_FAT	regulation of GTP binding	4	0.4	0.0033	0.036
GOTERM_BP_FAT	positive regulation of receptor binding	4	0.4	0.0033	0.036
GOTERM_BP_FAT	regulation of axon extension	13	1.4	0.0033	0.036
GOTERM_BP_FAT	positive regulation of biomineral tissue development	9	1	0.0033	0.036
GOTERM_BP_FAT	regulation of cell proliferation involved in kidney development	5	0.6	0.0034	0.037
GOTERM_BP_FAT	negative regulation of developmental growth	14	1.5	0.0034	0.037
GOTERM_BP_FAT	positive regulation of establishment of protein localization	29	3.2	0.0035	0.037
GOTERM_BP_FAT	muscle cell development	20	2.2	0.0035	0.037
GOTERM_BP_FAT	epithelial cell apoptotic process	16	1.8	0.0035	0.037
GOTERM_BP_FAT	organic acid transport	28	3.1	0.0035	0.038
GOTERM_BP_FAT	positive regulation of cell division	12	1.3	0.0036	0.038
GOTERM_BP_FAT	negative regulation of protein binding	12	1.3	0.0036	0.038
GOTERM_BP_FAT	regulation of striated muscle tissue development	17	1.9	0.0036	0.038
GOTERM_BP_FAT	response to beta-amyloid	8	0.9	0.0036	0.038
GOTERM_BP_FAT	regulation of macrophage migration	8	0.9	0.0036	0.038
GOTERM_BP_FAT	positive regulation of T cell migration	7	0.8	0.0036	0.039
GOTERM_BP_FAT	middle ear morphogenesis	6	0.7	0.0037	0.039
GOTERM_BP_FAT	negative regulation of protein complex assembly	16	1.8	0.0037	0.039
GOTERM_BP_FAT	sex differentiation	28	3.1	0.0037	0.039
GOTERM_BP_FAT	cellular carbohydrate metabolic process	25	2.8	0.0038	0.04
GOTERM_BP_FAT	regulation of nitric oxide biosynthetic process	10	1.1	0.0038	0.04
GOTERM_BP_FAT	regulation of reactive oxygen species metabolic process	20	2.2	0.0038	0.04
GOTERM_BP_FAT	metal ion transport	57	6.3	0.0038	0.04
GOTERM_BP_FAT	forebrain development	34	3.8	0.0038	0.04
GOTERM_BP_FAT	regulation of intracellular protein transport	23	2.5	0.0038	0.04
GOTERM_BP_FAT	positive regulation of peptidase activity	18	2	0.0039	0.04
GOTERM_BP_FAT	single-organism carbohydrate metabolic process	36	4	0.0039	0.041
GOTERM_BP_FAT	axon extension	14	1.5	0.0039	0.041
GOTERM_BP_FAT	monocarboxylic acid biosynthetic process	20	2.2	0.004	0.042
GOTERM_BP_FAT	regulation of muscle system process	22	2.4	0.004	0.042
GOTERM_BP_FAT	cellular component maintenance	11	1.2	0.004	0.042
GOTERM_BP_FAT	spinal cord development	13	1.4	0.0041	0.042
GOTERM_BP_FAT	response to ethanol	16	1.8	0.0041	0.043
GOTERM_BP_FAT	positive regulation of response to biotic stimulus	10	1.1	0.0042	0.043
GOTERM_BP_FAT	gland morphogenesis	15	1.7	0.0042	0.043
GOTERM_BP_FAT	cardiac chamber morphogenesis	15	1.7	0.0042	0.043
GOTERM_BP_FAT	response to decreased oxygen levels	28	3.1	0.0042	0.044
GOTERM_BP_FAT	T-helper 2 cell cytokine production	5	0.6	0.0043	0.045
GOTERM_BP_FAT	regulation of defense response to virus	11	1.2	0.0044	0.045
GOTERM_BP_FAT	cell fate commitment	24	2.6	0.0044	0.045
GOTERM_BP_FAT	negative regulation of cell morphogenesis involved in differentiation	12	1.3	0.0044	0.045
GOTERM_BP_FAT	chemical synaptic transmission, postsynaptic	12	1.3	0.0044	0.045
GOTERM_BP_FAT	negative regulation of canonical Wnt signaling pathway	14	1.5	0.0044	0.045
GOTERM_BP_FAT	regulation of muscle organ development	17	1.9	0.0044	0.045
GOTERM_BP_FAT	regulation of muscle tissue development	17	1.9	0.0044	0.045
GOTERM_BP_FAT	regulation of actin filament-based process	31	3.4	0.0045	0.046
GOTERM_BP_FAT	cell junction organization	25	2.8	0.0045	0.046
GOTERM_BP_FAT	cellular response to transforming growth factor beta stimulus	22	2.4	0.0045	0.046
GOTERM_BP_FAT	negative regulation of growth	22	2.4	0.0045	0.046
GOTERM_BP_FAT	regulation of T cell migration	8	0.9	0.0045	0.046
GOTERM_BP_FAT	cellular homeostasis	63	7	0.0046	0.046
GOTERM_BP_FAT	cellular chemical homeostasis	58	6.4	0.0046	0.046
GOTERM_BP_FAT	phosphatidylinositol-mediated signaling	16	1.8	0.0046	0.046
GOTERM_BP_FAT	regulation of endopeptidase activity	27	3	0.0046	0.046
GOTERM_BP_FAT	regulation of cytoskeleton organization	40	4.4	0.0046	0.046
GOTERM_BP_FAT	regulation of receptor activity	17	1.9	0.0047	0.047
GOTERM_BP_FAT	renal system process	14	1.5	0.0047	0.047
GOTERM_BP_FAT	positive regulation of response to wounding	12	1.3	0.0047	0.048
GOTERM_BP_FAT	cell activation	81	8.9	0.0048	0.048
GOTERM_BP_FAT	cytolysis	7	0.8	0.0048	0.048
GOTERM_BP_FAT	motor neuron axon guidance	7	0.8	0.0048	0.048
GOTERM_BP_FAT	response to gonadotropin	7	0.8	0.0048	0.048
GOTERM_BP_FAT	positive regulation of T-helper 2 cell cytokine production	4	0.4	0.0048	0.048
GOTERM_BP_FAT	response to luteinizing hormone	4	0.4	0.0048	0.048
GOTERM_BP_FAT	negative regulation of natural killer cell chemotaxis	3	0.3	0.0049	0.049
GOTERM_BP_FAT	negative regulation of GTP binding	3	0.3	0.0049	0.049
GOTERM_BP_FAT	pathway-restricted SMAD protein phosphorylation	9	1	0.0049	0.049
GOTERM_BP_FAT	glial cell proliferation	10	1.1	0.0049	0.049
GOTERM_BP_FAT	fibroblast growth factor receptor signaling pathway	10	1.1	0.0049	0.049
GOTERM_BP_FAT	regulation of interleukin-1 production	13	1.4	0.0049	0.049
GOTERM_BP_FAT	myeloid cell differentiation	34	3.8	0.005	0.049
GOTERM_BP_FAT	regulation of heart growth	11	1.2	0.0051	0.05
GOTERM_BP_FAT	positive regulation of cellular respiration	6	0.7	0.0051	0.05
GOTERM_BP_FAT	toll-like receptor 3 signaling pathway	6	0.7	0.0051	0.05
GOTERM_BP_FAT	negative regulation of axon guidance	6	0.7	0.0051	0.05
GOTERM_BP_FAT	glomerular epithelium development	6	0.7	0.0051	0.05
GOTERM_BP_FAT	regulation of blood circulation	22	2.4	0.0051	0.05
GOTERM_BP_FAT	regulation of ERK1 and ERK2 cascade	26	2.9	0.0052	0.051
GOTERM_BP_FAT	macromolecular complex assembly	95	10.5	0.0052	0.051
GOTERM_BP_FAT	regulation of cytokine production involved in immune response	15	1.7	0.0052	0.051
GOTERM_BP_FAT	adherens junction organization	14	1.5	0.0053	0.052
GOTERM_BP_FAT	embryonic morphogenesis	44	4.9	0.0054	0.052
GOTERM_BP_FAT	regulation of purine nucleotide metabolic process	16	1.8	0.0054	0.052
GOTERM_BP_FAT	T cell migration	9	1	0.0054	0.052
GOTERM_BP_FAT	negative regulation of alpha-beta T cell proliferation	5	0.6	0.0054	0.052
GOTERM_BP_FAT	glomerular mesangium development	5	0.6	0.0054	0.052
GOTERM_BP_FAT	negative regulation of kidney development	5	0.6	0.0054	0.052
GOTERM_BP_FAT	regulation of glomerulus development	5	0.6	0.0054	0.052
GOTERM_BP_FAT	regulation of neuron projection regeneration	7	0.8	0.0054	0.052
GOTERM_BP_FAT	potassium ion transmembrane transport	18	2	0.0054	0.052
GOTERM_BP_FAT	cellular potassium ion transport	18	2	0.0054	0.052
GOTERM_BP_FAT	protein localization to membrane	41	4.5	0.0054	0.052
GOTERM_BP_FAT	negative regulation of response to wounding	11	1.2	0.0055	0.053
GOTERM_BP_FAT	regulation of cardiac muscle cell proliferation	8	0.9	0.0056	0.054
GOTERM_BP_FAT	response to monosaccharide	21	2.3	0.0058	0.055
GOTERM_BP_FAT	regulation of biomineral tissue development	12	1.3	0.0058	0.056
GOTERM_BP_FAT	positive regulation of leukocyte chemotaxis	12	1.3	0.0058	0.056
GOTERM_BP_FAT	positive regulation of sequence-specific DNA binding transcription factor activity	22	2.4	0.0059	0.056
GOTERM_BP_FAT	organic anion transport	34	3.8	0.0059	0.057
GOTERM_BP_FAT	regulation of hemopoiesis	34	3.8	0.0059	0.057
GOTERM_BP_FAT	negative regulation of cell growth	18	2	0.006	0.057
GOTERM_BP_FAT	response to tumor necrosis factor	20	2.2	0.006	0.057
GOTERM_BP_FAT	ovulation	6	0.7	0.006	0.057
GOTERM_BP_FAT	homophilic cell adhesion via plasma membrane adhesion molecules	16	1.8	0.006	0.057
GOTERM_BP_FAT	regulation of cell size	19	2.1	0.0061	0.058
GOTERM_BP_FAT	alpha-beta T cell activation	19	2.1	0.0061	0.058
GOTERM_BP_FAT	carbohydrate derivative metabolic process	68	7.5	0.0061	0.058
GOTERM_BP_FAT	regulation of vascular permeability	7	0.8	0.0061	0.058
GOTERM_BP_FAT	positive regulation of BMP signaling pathway	7	0.8	0.0061	0.058
GOTERM_BP_FAT	multicellular organismal signaling	15	1.7	0.0062	0.058
GOTERM_BP_FAT	proteolysis	100	11	0.0062	0.058
GOTERM_BP_FAT	stress-activated protein kinase signaling cascade	23	2.5	0.0062	0.059
GOTERM_BP_FAT	cellular response to virus	10	1.1	0.0063	0.059
GOTERM_BP_FAT	nuclear import	19	2.1	0.0064	0.06
GOTERM_BP_FAT	cyclic nucleotide metabolic process	11	1.2	0.0064	0.06
GOTERM_BP_FAT	positive regulation of reproductive process	11	1.2	0.0064	0.06
GOTERM_BP_FAT	diaphragm development	4	0.4	0.0066	0.062
GOTERM_BP_FAT	regulation of cellular response to stress	51	5.6	0.0066	0.062
GOTERM_BP_FAT	adult locomotory behavior	12	1.3	0.0067	0.062
GOTERM_BP_FAT	cell-cell junction organization	23	2.5	0.0067	0.062
GOTERM_BP_FAT	regulation of sprouting angiogenesis	10	1.1	0.0068	0.063
GOTERM_BP_FAT	regulation of osteoblast differentiation	15	1.7	0.0069	0.064
GOTERM_BP_FAT	heart valve morphogenesis	8	0.9	0.0069	0.064
GOTERM_BP_FAT	lipopolysaccharide-mediated signaling pathway	8	0.9	0.0069	0.064
GOTERM_BP_FAT	reactive oxygen species metabolic process	24	2.6	0.0071	0.065
GOTERM_BP_FAT	endothelium development	14	1.5	0.0071	0.065
GOTERM_BP_FAT	positive regulation of cytokine production involved in immune response	12	1.3	0.0071	0.066
GOTERM_BP_FAT	calcium ion import	19	2.1	0.0073	0.067
GOTERM_BP_FAT	negative regulation of supramolecular fiber organization	16	1.8	0.0073	0.067
GOTERM_BP_FAT	anatomical structure maturation	10	1.1	0.0074	0.068
GOTERM_BP_FAT	negative regulation of hydrolase activity	28	3.1	0.0074	0.068
GOTERM_BP_FAT	positive regulation of cellular component biogenesis	42	4.6	0.0075	0.069
GOTERM_BP_FAT	intracellular receptor signaling pathway	19	2.1	0.0076	0.069
GOTERM_BP_FAT	glial cell development	13	1.4	0.0076	0.069
GOTERM_BP_FAT	regulation of morphogenesis of an epithelium	13	1.4	0.0076	0.069
GOTERM_BP_FAT	acid secretion	13	1.4	0.0076	0.069
GOTERM_BP_FAT	transforming growth factor beta receptor signaling pathway	17	1.9	0.0076	0.069
GOTERM_BP_FAT	mesenchymal cell proliferation	8	0.9	0.0076	0.069
GOTERM_BP_FAT	regulation of glial cell proliferation	8	0.9	0.0076	0.069
GOTERM_BP_FAT	regulation of epithelial cell migration	20	2.2	0.0076	0.069
GOTERM_BP_FAT	negative chemotaxis	7	0.8	0.0078	0.07
GOTERM_BP_FAT	regulation of mesenchymal cell proliferation	7	0.8	0.0078	0.07
GOTERM_BP_FAT	response to carbohydrate	22	2.4	0.0078	0.071
GOTERM_BP_FAT	organ growth	18	2	0.0078	0.071
GOTERM_BP_FAT	cardiac septum morphogenesis	10	1.1	0.0079	0.072
GOTERM_BP_FAT	response to hexose	20	2.2	0.008	0.072
GOTERM_BP_FAT	negative regulation of sprouting angiogenesis	6	0.7	0.008	0.072
GOTERM_BP_FAT	surfactant homeostasis	6	0.7	0.008	0.072
GOTERM_BP_FAT	cytoplasmic pattern recognition receptor signaling pathway in response to virus	6	0.7	0.008	0.072
GOTERM_BP_FAT	monocyte chemotactic protein-1 production	6	0.7	0.008	0.072
GOTERM_BP_FAT	regulation of monocyte chemotactic protein-1 production	6	0.7	0.008	0.072
GOTERM_BP_FAT	regulation of epithelial cell differentiation involved in kidney development	5	0.6	0.008	0.072
GOTERM_BP_FAT	negative regulation of adherens junction organization	5	0.6	0.008	0.072
GOTERM_BP_FAT	positive regulation of neuron differentiation	33	3.6	0.008	0.072
GOTERM_BP_FAT	regulation of actin filament bundle assembly	12	1.3	0.0081	0.072
GOTERM_BP_FAT	polyol metabolic process	12	1.3	0.0081	0.072
GOTERM_BP_FAT	epithelial cell differentiation	51	5.6	0.0081	0.073
GOTERM_BP_FAT	glucose homeostasis	24	2.6	0.0082	0.073
GOTERM_BP_FAT	positive regulation of cell activation	41	4.5	0.0082	0.073
GOTERM_BP_FAT	regulation of cellular component size	31	3.4	0.0082	0.073
GOTERM_BP_FAT	fibroblast proliferation	14	1.5	0.0083	0.074
GOTERM_BP_FAT	regulation of carbohydrate catabolic process	9	1	0.0084	0.074
GOTERM_BP_FAT	negative regulation of endothelial cell proliferation	9	1	0.0084	0.074
GOTERM_BP_FAT	focal adhesion assembly	9	1	0.0084	0.074
GOTERM_BP_FAT	cell-substrate adherens junction assembly	9	1	0.0084	0.074
GOTERM_BP_FAT	leukocyte activation	73	8.1	0.0084	0.074
GOTERM_BP_FAT	ventral spinal cord development	8	0.9	0.0084	0.074
GOTERM_BP_FAT	cellular response to heat	8	0.9	0.0084	0.074
GOTERM_BP_FAT	positive regulation of nucleotide biosynthetic process	8	0.9	0.0084	0.074
GOTERM_BP_FAT	positive regulation of purine nucleotide biosynthetic process	8	0.9	0.0084	0.074
GOTERM_BP_FAT	positive regulation of tyrosine phosphorylation of STAT protein	8	0.9	0.0084	0.074
GOTERM_BP_FAT	regulation of protein transport	41	4.5	0.0084	0.074
GOTERM_BP_FAT	inorganic ion transmembrane transport	50	5.5	0.0084	0.074
GOTERM_BP_FAT	carbohydrate homeostasis	24	2.6	0.0085	0.074
GOTERM_BP_FAT	protein polymerization	24	2.6	0.0085	0.074
GOTERM_BP_FAT	macromolecule localization	157	17.3	0.0086	0.075
GOTERM_BP_FAT	skeletal system morphogenesis	21	2.3	0.0086	0.075
GOTERM_BP_FAT	response to heat	12	1.3	0.0086	0.075
GOTERM_BP_FAT	branching involved in blood vessel morphogenesis	7	0.8	0.0087	0.075
GOTERM_BP_FAT	regulation of axon guidance	7	0.8	0.0087	0.075
GOTERM_BP_FAT	eye development	31	3.4	0.0087	0.076
GOTERM_BP_FAT	regulation of protein complex assembly	36	4	0.0087	0.076
GOTERM_BP_FAT	positive regulation of transcription, DNA-templated	91	10	0.0088	0.076
GOTERM_BP_FAT	positive regulation of nucleic acid-templated transcription	91	10	0.0088	0.076
GOTERM_BP_FAT	myotube differentiation	14	1.5	0.0088	0.076
GOTERM_BP_FAT	regulation of alpha-beta T cell activation	14	1.5	0.0088	0.076
GOTERM_BP_FAT	negative regulation of IP-10 production	4	0.4	0.0088	0.076
GOTERM_BP_FAT	negative regulation of glial cell apoptotic process	4	0.4	0.0088	0.076
GOTERM_BP_FAT	negative regulation of chemokine (C-X-C motif) ligand 2 production	4	0.4	0.0088	0.076
GOTERM_BP_FAT	spinal cord motor neuron cell fate specification	4	0.4	0.0088	0.076
GOTERM_BP_FAT	small molecule biosynthetic process	37	4.1	0.0089	0.077
GOTERM_BP_FAT	regulation of stress-activated protein kinase signaling cascade	20	2.2	0.009	0.077
GOTERM_BP_FAT	cell killing	23	2.5	0.009	0.077
GOTERM_BP_FAT	cellular response to acid chemical	25	2.8	0.009	0.077
GOTERM_BP_FAT	neuron projection regeneration	9	1	0.0091	0.077
GOTERM_BP_FAT	myofibril assembly	9	1	0.0091	0.077
GOTERM_BP_FAT	single-organism organelle organization	104	11.5	0.0091	0.078
GOTERM_BP_FAT	cellular lipid metabolic process	64	7.1	0.0091	0.078
GOTERM_BP_FAT	immune response-activating signal transduction	37	4.1	0.0092	0.078
GOTERM_BP_FAT	lymphocyte chemotaxis	8	0.9	0.0092	0.078
GOTERM_BP_FAT	regulation of long-term synaptic potentiation	8	0.9	0.0092	0.078
GOTERM_BP_FAT	response to alcohol	19	2.1	0.0093	0.079
GOTERM_BP_FAT	nucleotide metabolic process	41	4.5	0.0095	0.08
GOTERM_BP_FAT	negative regulation of lymphocyte chemotaxis	3	0.3	0.0095	0.08
GOTERM_BP_FAT	metanephric glomerular mesangial cell proliferation involved in metanephros development	3	0.3	0.0095	0.08
GOTERM_BP_FAT	cardiocyte differentiation	17	1.9	0.0096	0.081
GOTERM_BP_FAT	regulation of cell-matrix adhesion	13	1.4	0.0096	0.081
GOTERM_BP_FAT	cellular response to exogenous dsRNA	5	0.6	0.0096	0.081
GOTERM_BP_FAT	positive regulation of monocyte chemotactic protein-1 production	5	0.6	0.0096	0.081
GOTERM_BP_FAT	cellular response to interleukin-1	11	1.2	0.0096	0.081
GOTERM_BP_FAT	camera-type eye development	28	3.1	0.0096	0.081
GOTERM_BP_FAT	nucleoside phosphate biosynthetic process	23	2.5	0.0097	0.081
GOTERM_BP_FAT	T cell cytokine production	7	0.8	0.0097	0.081
GOTERM_BP_FAT	central nervous system neuron differentiation	20	2.2	0.0097	0.081
GOTERM_BP_FAT	cellular cation homeostasis	46	5.1	0.0097	0.081
GOTERM_BP_FAT	anion transport	40	4.4	0.0098	0.082
GOTERM_BP_FAT	maternal process involved in female pregnancy	9	1	0.0098	0.082
GOTERM_BP_FAT	outflow tract morphogenesis	10	1.1	0.0099	0.082
GOTERM_BP_FAT	regulation of MAP kinase activity	17	1.9	0.01	0.083
GOTERM_BP_FAT	nucleobase-containing small molecule metabolic process	43	4.7	0.01	0.084
GOTERM_BP_FAT	positive regulation of ATP metabolic process	8	0.9	0.01	0.084
GOTERM_BP_FAT	leukocyte mediated cytotoxicity	16	1.8	0.01	0.085
GOTERM_BP_FAT	negative regulation of transcription from RNA polymerase II promoter	60	6.6	0.01	0.085
GOTERM_BP_FAT	regulation of generation of precursor metabolites and energy	14	1.5	0.01	0.085
GOTERM_BP_FAT	positive regulation of RNA biosynthetic process	91	10	0.01	0.085
GOTERM_BP_FAT	regulation of axon extension involved in axon guidance	6	0.7	0.01	0.086
GOTERM_BP_FAT	regulation of interferon-alpha production	6	0.7	0.01	0.086
GOTERM_BP_FAT	positive regulation of defense response to virus by host	6	0.7	0.01	0.086
GOTERM_BP_FAT	chemical homeostasis within a tissue	6	0.7	0.01	0.086
GOTERM_BP_FAT	single-organism nuclear import	18	2	0.011	0.086
GOTERM_BP_FAT	protein import into nucleus	18	2	0.011	0.086
GOTERM_BP_FAT	positive regulation of epithelial cell proliferation	19	2.1	0.011	0.086
GOTERM_BP_FAT	positive regulation of striated muscle tissue development	10	1.1	0.011	0.087
GOTERM_BP_FAT	positive regulation of muscle organ development	10	1.1	0.011	0.087
GOTERM_BP_FAT	positive regulation of neuron death	13	1.4	0.011	0.087
GOTERM_BP_FAT	hematopoietic progenitor cell differentiation	16	1.8	0.011	0.087
GOTERM_BP_FAT	regulation of leukocyte mediated immunity	23	2.5	0.011	0.089
GOTERM_BP_FAT	epithelial cell development	22	2.4	0.011	0.089
GOTERM_BP_FAT	protein targeting to nucleus	18	2	0.011	0.089
GOTERM_BP_FAT	cellular response to steroid hormone stimulus	18	2	0.011	0.089
GOTERM_BP_FAT	nucleoside phosphate metabolic process	41	4.5	0.011	0.09
GOTERM_BP_FAT	prostate gland development	8	0.9	0.011	0.09
GOTERM_BP_FAT	macrophage differentiation	8	0.9	0.011	0.09
GOTERM_BP_FAT	cardiac muscle tissue development	21	2.3	0.011	0.09
GOTERM_BP_FAT	purine nucleotide metabolic process	34	3.8	0.011	0.091
GOTERM_BP_FAT	granulocyte chemotaxis	13	1.4	0.011	0.091
GOTERM_BP_FAT	anatomical structure arrangement	5	0.6	0.011	0.092
GOTERM_BP_FAT	regulation of establishment of protein localization	42	4.6	0.011	0.092
GOTERM_BP_FAT	negative regulation of Wnt signaling pathway	15	1.7	0.011	0.092
GOTERM_BP_FAT	positive regulation of intracellular protein transport	15	1.7	0.011	0.092
GOTERM_BP_FAT	positive regulation of muscle tissue development	10	1.1	0.011	0.092
GOTERM_BP_FAT	regulation of T-helper 2 cell cytokine production	4	0.4	0.011	0.092
GOTERM_BP_FAT	regulation of IP-10 production	4	0.4	0.011	0.092
GOTERM_BP_FAT	positive regulation of male gonad development	4	0.4	0.011	0.092
GOTERM_BP_FAT	IP-10 production	4	0.4	0.011	0.092
GOTERM_BP_FAT	regulation of neuronal synaptic plasticity	9	1	0.012	0.092
GOTERM_BP_FAT	regulation of neurotransmitter receptor activity	9	1	0.012	0.092
GOTERM_BP_FAT	response to xenobiotic stimulus	34	3.8	0.012	0.092
GOTERM_BP_FAT	positive regulation of transport	64	7.1	0.012	0.092
GOTERM_BP_FAT	inorganic cation transmembrane transport	46	5.1	0.012	0.092
GOTERM_BP_FAT	integrin-mediated signaling pathway	12	1.3	0.012	0.092
GOTERM_BP_FAT	macrophage activation	11	1.2	0.012	0.093
GOTERM_BP_FAT	relaxation of muscle	6	0.7	0.012	0.094
GOTERM_BP_FAT	positive regulation of cAMP biosynthetic process	6	0.7	0.012	0.094
GOTERM_BP_FAT	regulation of fibroblast growth factor receptor signaling pathway	6	0.7	0.012	0.094
GOTERM_BP_FAT	positive regulation of cAMP metabolic process	6	0.7	0.012	0.094
GOTERM_BP_FAT	positive regulation of adenylate cyclase activity	6	0.7	0.012	0.094
GOTERM_BP_FAT	positive regulation of developmental growth	18	2	0.012	0.094
GOTERM_BP_FAT	negative regulation of leukocyte activation	17	1.9	0.012	0.094
GOTERM_BP_FAT	regulation of leukocyte mediated cytotoxicity	13	1.4	0.012	0.094
GOTERM_BP_FAT	establishment of cell polarity	14	1.5	0.012	0.095
GOTERM_BP_FAT	regulation of multicellular organismal metabolic process	8	0.9	0.012	0.095
GOTERM_BP_FAT	regulation of collagen metabolic process	8	0.9	0.012	0.095
GOTERM_BP_FAT	carbohydrate metabolic process	40	4.4	0.012	0.095
GOTERM_BP_FAT	response to peptide	36	4	0.012	0.095
GOTERM_BP_FAT	response to activity	10	1.1	0.012	0.096
GOTERM_BP_FAT	astrocyte differentiation	10	1.1	0.012	0.096
GOTERM_BP_FAT	leukocyte proliferation	29	3.2	0.012	0.096
GOTERM_BP_FAT	secretion	66	7.3	0.012	0.096
GOTERM_BP_FAT	neuron migration	16	1.8	0.012	0.096
GOTERM_BP_FAT	muscle system process	30	3.3	0.012	0.096
GOTERM_BP_FAT	telencephalon development	24	2.6	0.012	0.096
GOTERM_BP_FAT	purine-containing compound metabolic process	36	4	0.012	0.096
GOTERM_BP_FAT	regulation of cell junction assembly	11	1.2	0.012	0.096
GOTERM_BP_FAT	positive regulation of binding	17	1.9	0.012	0.096
GOTERM_BP_FAT	negative regulation of tumor necrosis factor superfamily cytokine production	9	1	0.012	0.096
GOTERM_BP_FAT	immune response-regulating signaling pathway	37	4.1	0.013	0.098
GOTERM_BP_FAT	response to glucose	19	2.1	0.013	0.099
GOTERM_BP_FAT	heart growth	12	1.3	0.013	0.1
GOTERM_BP_FAT	interleukin-12 production	8	0.9	0.013	0.1
GOTERM_BP_FAT	vascular endothelial growth factor receptor signaling pathway	7	0.8	0.013	0.1
GOTERM_BP_FAT	maternal placenta development	7	0.8	0.013	0.1
GOTERM_BP_FAT	sarcomere organization	7	0.8	0.013	0.1
GOTERM_BP_FAT	negative regulation of alpha-beta T cell activation	7	0.8	0.013	0.1
GOTERM_BP_FAT	cerebellar cortex morphogenesis	7	0.8	0.013	0.1
GOTERM_BP_FAT	nucleotide phosphorylation	11	1.2	0.013	0.1
GOTERM_BP_FAT	regulation of calcium ion import	13	1.4	0.013	0.1
GOTERM_BP_FAT	endocrine system development	14	1.5	0.013	0.1
GOTERM_BP_FAT	nephron tubule formation	5	0.6	0.013	0.1
GOTERM_BP_FAT	skeletal muscle cell proliferation	5	0.6	0.013	0.1
GOTERM_BP_FAT	blood vessel endothelial cell proliferation involved in sprouting angiogenesis	5	0.6	0.013	0.1
GOTERM_BP_FAT	positive regulation of RNA metabolic process	94	10.4	0.013	0.1
GOTERM_BP_FAT	positive regulation of mesenchymal cell proliferation	6	0.7	0.013	0.1
GOTERM_BP_FAT	regulation of axon regeneration	6	0.7	0.013	0.1
GOTERM_BP_FAT	vascular endothelial growth factor production	6	0.7	0.013	0.1
GOTERM_BP_FAT	pallium development	18	2	0.013	0.1
GOTERM_BP_FAT	regulation of calcium ion transport	22	2.4	0.013	0.1
GOTERM_BP_FAT	regulation of peptide transport	42	4.6	0.014	0.1
GOTERM_BP_FAT	cellular response to peptide	27	3	0.014	0.1
GOTERM_BP_FAT	regulation of cell growth	31	3.4	0.014	0.11
GOTERM_BP_FAT	activation of protein kinase activity	11	1.2	0.014	0.11
GOTERM_BP_FAT	positive regulation of immune effector process	24	2.6	0.014	0.11
GOTERM_BP_FAT	regulation of reproductive process	17	1.9	0.014	0.11
GOTERM_BP_FAT	regulation of interleukin-12 production	8	0.9	0.014	0.11
GOTERM_BP_FAT	secretion by cell	57	6.3	0.014	0.11
GOTERM_BP_FAT	potassium ion transport	19	2.1	0.014	0.11
GOTERM_BP_FAT	cellular ion homeostasis	46	5.1	0.014	0.11
GOTERM_BP_FAT	cyclic purine nucleotide metabolic process	9	1	0.014	0.11
GOTERM_BP_FAT	cyclic nucleotide biosynthetic process	9	1	0.014	0.11
GOTERM_BP_FAT	negative regulation of receptor binding	4	0.4	0.014	0.11
GOTERM_BP_FAT	regulation of nephron tubule epithelial cell differentiation	4	0.4	0.014	0.11
GOTERM_BP_FAT	negative regulation of long-term synaptic potentiation	4	0.4	0.014	0.11
GOTERM_BP_FAT	cellular response to alkaloid	7	0.8	0.014	0.11
GOTERM_BP_FAT	cellular response to dexamethasone stimulus	7	0.8	0.014	0.11
GOTERM_BP_FAT	regulation of amine transport	12	1.3	0.014	0.11
GOTERM_BP_FAT	bone development	20	2.2	0.015	0.11
GOTERM_BP_FAT	reactive oxygen species biosynthetic process	13	1.4	0.015	0.11
GOTERM_BP_FAT	interferon-alpha production	6	0.7	0.015	0.11
GOTERM_BP_FAT	negative regulation of skeletal muscle cell proliferation	3	0.3	0.015	0.11
GOTERM_BP_FAT	glomerular endothelium development	3	0.3	0.015	0.11
GOTERM_BP_FAT	interleukin-27-mediated signaling pathway	3	0.3	0.015	0.11
GOTERM_BP_FAT	detection of virus	3	0.3	0.015	0.11
GOTERM_BP_FAT	metanephric mesenchymal cell differentiation	3	0.3	0.015	0.11
GOTERM_BP_FAT	regulation of cofactor metabolic process	9	1	0.015	0.11
GOTERM_BP_FAT	positive regulation of osteoblast differentiation	9	1	0.015	0.11
GOTERM_BP_FAT	regulation of stress-activated MAPK cascade	19	2.1	0.015	0.11
GOTERM_BP_FAT	positive regulation of organ growth	8	0.9	0.015	0.11
GOTERM_BP_FAT	regulation of lipid biosynthetic process	18	2	0.016	0.12
GOTERM_BP_FAT	regulation of T cell proliferation	18	2	0.016	0.12
GOTERM_BP_FAT	positive regulation of GTPase activity	20	2.2	0.016	0.12
GOTERM_BP_FAT	regulation of pri-miRNA transcription from RNA polymerase II promoter	10	1.1	0.016	0.12
GOTERM_BP_FAT	negative regulation of axon extension	7	0.8	0.016	0.12
GOTERM_BP_FAT	regulation of cellular respiration	7	0.8	0.016	0.12
GOTERM_BP_FAT	positive regulation of pathway-restricted SMAD protein phosphorylation	7	0.8	0.016	0.12
GOTERM_BP_FAT	cellular calcium ion homeostasis	34	3.8	0.016	0.12
GOTERM_BP_FAT	negative regulation of cellular protein localization	14	1.5	0.016	0.12
GOTERM_BP_FAT	regulation of protein kinase B signaling	16	1.8	0.017	0.12
GOTERM_BP_FAT	cell adhesion mediated by integrin	9	1	0.017	0.12
GOTERM_BP_FAT	establishment or maintenance of cell polarity	19	2.1	0.017	0.12
GOTERM_BP_FAT	vascular endothelial growth factor signaling pathway	6	0.7	0.017	0.12
GOTERM_BP_FAT	axon extension involved in axon guidance	6	0.7	0.017	0.12
GOTERM_BP_FAT	extracellular matrix disassembly	6	0.7	0.017	0.12
GOTERM_BP_FAT	neuron projection extension involved in neuron projection guidance	6	0.7	0.017	0.12
GOTERM_BP_FAT	negative regulation of toll-like receptor signaling pathway	6	0.7	0.017	0.12
GOTERM_BP_FAT	cellular response to corticosteroid stimulus	10	1.1	0.017	0.12
GOTERM_BP_FAT	cellular component disassembly	27	3	0.017	0.12
GOTERM_BP_FAT	regulation of organ growth	12	1.3	0.017	0.12
GOTERM_BP_FAT	positive regulation of stress-activated protein kinase signaling cascade	15	1.7	0.017	0.12
GOTERM_BP_FAT	regulation of cell activation	52	5.7	0.017	0.12
GOTERM_BP_FAT	regulation of smooth muscle cell proliferation	16	1.8	0.017	0.12
GOTERM_BP_FAT	positive regulation of heart growth	7	0.8	0.017	0.13
GOTERM_BP_FAT	protein localization	136	15	0.017	0.13
GOTERM_BP_FAT	cellular protein localization	102	11.3	0.018	0.13
GOTERM_BP_FAT	positive regulation of leukocyte activation	38	4.2	0.018	0.13
GOTERM_BP_FAT	hippocampus development	11	1.2	0.018	0.13
GOTERM_BP_FAT	negative regulation of wound healing	9	1	0.018	0.13
GOTERM_BP_FAT	positive regulation of fibroblast proliferation	9	1	0.018	0.13
GOTERM_BP_FAT	positive regulation of glomerulus development	4	0.4	0.018	0.13
GOTERM_BP_FAT	mesonephric tubule formation	4	0.4	0.018	0.13
GOTERM_BP_FAT	positive regulation of oxidative phosphorylation	4	0.4	0.018	0.13
GOTERM_BP_FAT	positive regulation of axon regeneration	4	0.4	0.018	0.13
GOTERM_BP_FAT	dendritic spine maintenance	5	0.6	0.018	0.13
GOTERM_BP_FAT	regulation of postsynaptic neurotransmitter receptor activity	5	0.6	0.018	0.13
GOTERM_BP_FAT	positive regulation of mesonephros development	5	0.6	0.018	0.13
GOTERM_BP_FAT	chemokine (C-X-C motif) ligand 2 production	5	0.6	0.018	0.13
GOTERM_BP_FAT	sarcoplasmic reticulum calcium ion transport	5	0.6	0.018	0.13
GOTERM_BP_FAT	protein localization to cell junction	5	0.6	0.018	0.13
GOTERM_BP_FAT	limbic system development	13	1.4	0.018	0.13
GOTERM_BP_FAT	cerebral cortex development	13	1.4	0.018	0.13
GOTERM_BP_FAT	response to retinoic acid	12	1.3	0.018	0.13
GOTERM_BP_FAT	formation of primary germ layer	12	1.3	0.018	0.13
GOTERM_BP_FAT	homeostasis of number of cells	26	2.9	0.018	0.13
GOTERM_BP_FAT	pri-miRNA transcription from RNA polymerase II promoter	10	1.1	0.018	0.13
GOTERM_BP_FAT	regulation of potassium ion transmembrane transport	10	1.1	0.018	0.13
GOTERM_BP_FAT	positive regulation of nucleocytoplasmic transport	10	1.1	0.018	0.13
GOTERM_BP_FAT	regulation of phospholipase activity	8	0.9	0.018	0.13
GOTERM_BP_FAT	heart valve development	8	0.9	0.018	0.13
GOTERM_BP_FAT	positive regulation of ion transport	25	2.8	0.018	0.13
GOTERM_BP_FAT	tissue remodeling	17	1.9	0.019	0.13
GOTERM_BP_FAT	negative regulation of cell-matrix adhesion	6	0.7	0.019	0.13
GOTERM_BP_FAT	ear morphogenesis	13	1.4	0.019	0.13
GOTERM_BP_FAT	response to oxygen levels	29	3.2	0.019	0.13
GOTERM_BP_FAT	positive regulation of reactive oxygen species metabolic process	12	1.3	0.019	0.13
GOTERM_BP_FAT	response to interleukin-1	12	1.3	0.019	0.13
GOTERM_BP_FAT	positive regulation of embryonic development	7	0.8	0.019	0.13
GOTERM_BP_FAT	response to pH	7	0.8	0.019	0.13
GOTERM_BP_FAT	second-messenger-mediated signaling	23	2.5	0.019	0.13
GOTERM_BP_FAT	response to temperature stimulus	16	1.8	0.019	0.14
GOTERM_BP_FAT	gastrulation	16	1.8	0.019	0.14
GOTERM_BP_FAT	peptidyl-amino acid modification	67	7.4	0.019	0.14
GOTERM_BP_FAT	response to cocaine	8	0.9	0.019	0.14
GOTERM_BP_FAT	calcium ion homeostasis	35	3.9	0.019	0.14
GOTERM_BP_FAT	positive regulation of lipid biosynthetic process	11	1.2	0.02	0.14
GOTERM_BP_FAT	regulation of transmembrane transporter activity	22	2.4	0.02	0.14
GOTERM_BP_FAT	cell junction assembly	20	2.2	0.02	0.14
GOTERM_BP_FAT	cellular macromolecule localization	102	11.3	0.02	0.14
GOTERM_BP_FAT	regulation of cation channel activity	16	1.8	0.02	0.14
GOTERM_BP_FAT	maintenance of protein location	10	1.1	0.02	0.14
GOTERM_BP_FAT	regulation of stress fiber assembly	10	1.1	0.02	0.14
GOTERM_BP_FAT	cardiac ventricle morphogenesis	9	1	0.02	0.14
GOTERM_BP_FAT	adherens junction assembly	9	1	0.02	0.14
GOTERM_BP_FAT	inner ear development	18	2	0.02	0.14
GOTERM_BP_FAT	CD4-positive, alpha-beta T cell cytokine production	5	0.6	0.02	0.14
GOTERM_BP_FAT	thymic T cell selection	5	0.6	0.02	0.14
GOTERM_BP_FAT	CD4-positive, alpha-beta T cell proliferation	5	0.6	0.02	0.14
GOTERM_BP_FAT	RIG-I signaling pathway	5	0.6	0.02	0.14
GOTERM_BP_FAT	regulation of hepatocyte proliferation	5	0.6	0.02	0.14
GOTERM_BP_FAT	positive regulation of T cell cytokine production	5	0.6	0.02	0.14
GOTERM_BP_FAT	lymphocyte activation	61	6.7	0.021	0.14
GOTERM_BP_FAT	epithelial to mesenchymal transition	13	1.4	0.021	0.14
GOTERM_BP_FAT	protein import	21	2.3	0.021	0.14
GOTERM_BP_FAT	neuron fate specification	6	0.7	0.021	0.14
GOTERM_BP_FAT	regulation of T cell cytokine production	6	0.7	0.021	0.14
GOTERM_BP_FAT	positive regulation of cyclic nucleotide biosynthetic process	6	0.7	0.021	0.14
GOTERM_BP_FAT	response to copper ion	6	0.7	0.021	0.14
GOTERM_BP_FAT	positive regulation of cyclic nucleotide metabolic process	6	0.7	0.021	0.14
GOTERM_BP_FAT	ventricular septum morphogenesis	7	0.8	0.021	0.14
GOTERM_BP_FAT	positive regulation of cell killing	11	1.2	0.021	0.14
GOTERM_BP_FAT	cardiac muscle tissue growth	11	1.2	0.021	0.14
GOTERM_BP_FAT	cellular component assembly involved in morphogenesis	12	1.3	0.021	0.14
GOTERM_BP_FAT	gland development	34	3.8	0.021	0.14
GOTERM_BP_FAT	cell-substrate junction assembly	10	1.1	0.021	0.15
GOTERM_BP_FAT	vasculogenesis	10	1.1	0.021	0.15
GOTERM_BP_FAT	regulation of skeletal muscle cell proliferation	4	0.4	0.022	0.15
GOTERM_BP_FAT	myoblast migration	4	0.4	0.022	0.15
GOTERM_BP_FAT	negative regulation of lymphocyte migration	4	0.4	0.022	0.15
GOTERM_BP_FAT	positive regulation of neuron projection regeneration	4	0.4	0.022	0.15
GOTERM_BP_FAT	mineralocorticoid metabolic process	4	0.4	0.022	0.15
GOTERM_BP_FAT	negative regulation of microtubule polymerization	4	0.4	0.022	0.15
GOTERM_BP_FAT	T cell mediated cytotoxicity	9	1	0.022	0.15
GOTERM_BP_FAT	cellular response to glucocorticoid stimulus	9	1	0.022	0.15
GOTERM_BP_FAT	regulation of heart contraction	16	1.8	0.022	0.15
GOTERM_BP_FAT	regulation of body fluid levels	27	3	0.022	0.15
GOTERM_BP_FAT	regulation of organelle organization	77	8.5	0.022	0.15
GOTERM_BP_FAT	cellular metal ion homeostasis	40	4.4	0.022	0.15
GOTERM_BP_FAT	cellular response to hormone stimulus	38	4.2	0.022	0.15
GOTERM_BP_FAT	response to odorant	3	0.3	0.023	0.15
GOTERM_BP_FAT	glomerular mesangial cell differentiation	3	0.3	0.023	0.15
GOTERM_BP_FAT	regulation of metanephric glomerulus development	3	0.3	0.023	0.15
GOTERM_BP_FAT	mesangial cell development	3	0.3	0.023	0.15
GOTERM_BP_FAT	regulation of hormone metabolic process	7	0.8	0.023	0.15
GOTERM_BP_FAT	autonomic nervous system development	7	0.8	0.023	0.15
GOTERM_BP_FAT	neuron recognition	7	0.8	0.023	0.15
GOTERM_BP_FAT	cellular response to retinoic acid	8	0.9	0.023	0.15
GOTERM_BP_FAT	regulation of protein processing	10	1.1	0.023	0.15
GOTERM_BP_FAT	regulation of blood coagulation	10	1.1	0.023	0.15
GOTERM_BP_FAT	tissue homeostasis	20	2.2	0.023	0.15
GOTERM_BP_FAT	granulocyte migration	14	1.5	0.023	0.15
GOTERM_BP_FAT	regulation of wound healing	15	1.7	0.023	0.15
GOTERM_BP_FAT	amine transport	12	1.3	0.023	0.15
GOTERM_BP_FAT	positive regulation of transcription from RNA polymerase II promoter	72	7.9	0.023	0.15
GOTERM_BP_FAT	regulation of potassium ion transport	11	1.2	0.023	0.15
GOTERM_BP_FAT	negative regulation of axon extension involved in axon guidance	5	0.6	0.023	0.15
GOTERM_BP_FAT	glomerular filtration	5	0.6	0.023	0.15
GOTERM_BP_FAT	negative regulation of interleukin-2 production	5	0.6	0.023	0.15
GOTERM_BP_FAT	cellular response to gonadotropin stimulus	5	0.6	0.023	0.15
GOTERM_BP_FAT	regulation of CD4-positive, alpha-beta T cell proliferation	5	0.6	0.023	0.15
GOTERM_BP_FAT	regulation of hormone biosynthetic process	5	0.6	0.023	0.15
GOTERM_BP_FAT	positive regulation of ERK1 and ERK2 cascade	18	2	0.023	0.15
GOTERM_BP_FAT	stress-activated MAPK cascade	20	2.2	0.024	0.15
GOTERM_BP_FAT	regulation of ion transmembrane transporter activity	21	2.3	0.024	0.16
GOTERM_BP_FAT	nerve development	10	1.1	0.024	0.16
GOTERM_BP_FAT	nucleoside diphosphate metabolic process	12	1.3	0.024	0.16
GOTERM_BP_FAT	localization within membrane	12	1.3	0.024	0.16
GOTERM_BP_FAT	positive regulation of cell-matrix adhesion	8	0.9	0.024	0.16
GOTERM_BP_FAT	regulation of adherens junction organization	8	0.9	0.024	0.16
GOTERM_BP_FAT	lymphocyte proliferation	26	2.9	0.024	0.16
GOTERM_BP_FAT	positive regulation of smooth muscle cell proliferation	11	1.2	0.024	0.16
GOTERM_BP_FAT	regulation of collagen biosynthetic process	7	0.8	0.024	0.16
GOTERM_BP_FAT	regulation of cardiac muscle tissue growth	9	1	0.025	0.16
GOTERM_BP_FAT	dendritic spine organization	9	1	0.025	0.16
GOTERM_BP_FAT	tissue regeneration	9	1	0.025	0.16
GOTERM_BP_FAT	transcription from RNA polymerase II promoter	110	12.1	0.025	0.16
GOTERM_BP_FAT	hormone metabolic process	18	2	0.025	0.16
GOTERM_BP_FAT	regulation of protein targeting to membrane	6	0.7	0.025	0.16
GOTERM_BP_FAT	spinal cord motor neuron differentiation	6	0.7	0.025	0.16
GOTERM_BP_FAT	positive regulation of lymphocyte activation	34	3.8	0.025	0.16
GOTERM_BP_FAT	synaptic transmission, glutamatergic	10	1.1	0.025	0.16
GOTERM_BP_FAT	regulation of protein maturation	10	1.1	0.025	0.16
GOTERM_BP_FAT	regulation of hemostasis	10	1.1	0.025	0.16
GOTERM_BP_FAT	adenylate cyclase-modulating G-protein coupled receptor signaling pathway	17	1.9	0.026	0.17
GOTERM_BP_FAT	negative regulation of intracellular estrogen receptor signaling pathway	4	0.4	0.026	0.17
GOTERM_BP_FAT	regulation of male gonad development	4	0.4	0.026	0.17
GOTERM_BP_FAT	regulation of glial cell apoptotic process	4	0.4	0.026	0.17
GOTERM_BP_FAT	negative regulation of intracellular signal transduction	36	4	0.026	0.17
GOTERM_BP_FAT	response to lipopolysaccharide	30	3.3	0.026	0.17
GOTERM_BP_FAT	protein autophosphorylation	18	2	0.026	0.17
GOTERM_BP_FAT	eosinophil chemotaxis	5	0.6	0.026	0.17
GOTERM_BP_FAT	positive regulation of interferon-alpha production	5	0.6	0.026	0.17
GOTERM_BP_FAT	positive regulation of monocyte chemotaxis	5	0.6	0.026	0.17
GOTERM_BP_FAT	response to acidic pH	5	0.6	0.026	0.17
GOTERM_BP_FAT	regulation of mesonephros development	5	0.6	0.026	0.17
GOTERM_BP_FAT	regulation of chemokine (C-X-C motif) ligand 2 production	5	0.6	0.026	0.17
GOTERM_BP_FAT	mononuclear cell proliferation	26	2.9	0.026	0.17
GOTERM_BP_FAT	embryonic cranial skeleton morphogenesis	7	0.8	0.026	0.17
GOTERM_BP_FAT	regulation of extracellular matrix organization	7	0.8	0.026	0.17
GOTERM_BP_FAT	cellular response to hypoxia	13	1.4	0.027	0.17
GOTERM_BP_FAT	fatty acid biosynthetic process	14	1.5	0.027	0.17
GOTERM_BP_FAT	nucleotide biosynthetic process	21	2.3	0.027	0.17
GOTERM_BP_FAT	negative regulation of peptidase activity	19	2.1	0.028	0.18
GOTERM_BP_FAT	regulation of lipid metabolic process	28	3.1	0.028	0.18
GOTERM_BP_FAT	regulation of presynapse assembly	6	0.7	0.028	0.18
GOTERM_BP_FAT	positive regulation of cyclase activity	6	0.7	0.028	0.18
GOTERM_BP_FAT	cytoplasmic sequestering of protein	6	0.7	0.028	0.18
GOTERM_BP_FAT	cardiac atrium development	6	0.7	0.028	0.18
GOTERM_BP_FAT	embryonic pattern specification	9	1	0.028	0.18
GOTERM_BP_FAT	cellular aldehyde metabolic process	9	1	0.028	0.18
GOTERM_BP_FAT	lipid metabolic process	79	8.7	0.028	0.18
GOTERM_BP_FAT	developmental maturation	25	2.8	0.028	0.18
GOTERM_BP_FAT	regulation of coagulation	10	1.1	0.028	0.18
GOTERM_BP_FAT	nucleoside diphosphate phosphorylation	10	1.1	0.028	0.18
GOTERM_BP_FAT	muscle contraction	22	2.4	0.028	0.18
GOTERM_BP_FAT	regulation of chondrocyte differentiation	7	0.8	0.029	0.18
GOTERM_BP_FAT	neutrophil migration	12	1.3	0.029	0.18
GOTERM_BP_FAT	regulation of transporter activity	22	2.4	0.029	0.18
GOTERM_BP_FAT	synapse maturation	5	0.6	0.029	0.18
GOTERM_BP_FAT	renal filtration	5	0.6	0.029	0.18
GOTERM_BP_FAT	leukocyte migration involved in inflammatory response	5	0.6	0.029	0.18
GOTERM_BP_FAT	regulation of tyrosine phosphorylation of STAT protein	8	0.9	0.03	0.19
GOTERM_BP_FAT	regulation of coenzyme metabolic process	8	0.9	0.03	0.19
GOTERM_BP_FAT	stem cell differentiation	20	2.2	0.03	0.19
GOTERM_BP_FAT	metanephric nephron tubule development	4	0.4	0.03	0.19
GOTERM_BP_FAT	cell communication by electrical coupling	4	0.4	0.03	0.19
GOTERM_BP_FAT	negative regulation of cell division	4	0.4	0.03	0.19
GOTERM_BP_FAT	negative regulation of focal adhesion assembly	4	0.4	0.03	0.19
GOTERM_BP_FAT	negative regulation of astrocyte differentiation	4	0.4	0.03	0.19
GOTERM_BP_FAT	positive regulation of lyase activity	6	0.7	0.03	0.19
GOTERM_BP_FAT	regulation of hematopoietic progenitor cell differentiation	6	0.7	0.03	0.19
GOTERM_BP_FAT	regulation of transforming growth factor beta production	6	0.7	0.03	0.19
GOTERM_BP_FAT	cellular localization	152	16.8	0.03	0.19
GOTERM_BP_FAT	cellular divalent inorganic cation homeostasis	34	3.8	0.031	0.19
GOTERM_BP_FAT	dendrite development	21	2.3	0.031	0.19
GOTERM_BP_FAT	ureteric bud formation	3	0.3	0.031	0.19
GOTERM_BP_FAT	positive regulation of artery morphogenesis	3	0.3	0.031	0.19
GOTERM_BP_FAT	phosphatidylethanolamine acyl-chain remodeling	3	0.3	0.031	0.19
GOTERM_BP_FAT	paracrine signaling	3	0.3	0.031	0.19
GOTERM_BP_FAT	positive regulation of muscle contraction	7	0.8	0.031	0.19
GOTERM_BP_FAT	cytoplasmic pattern recognition receptor signaling pathway	7	0.8	0.031	0.19
GOTERM_BP_FAT	negative regulation of synaptic transmission	9	1	0.031	0.19
GOTERM_BP_FAT	neuron fate commitment	9	1	0.031	0.19
GOTERM_BP_FAT	mitotic cell cycle	51	5.6	0.031	0.19
GOTERM_BP_FAT	response to mechanical stimulus	19	2.1	0.031	0.19
GOTERM_BP_FAT	positive regulation of hemopoiesis	19	2.1	0.031	0.19
GOTERM_BP_FAT	substrate adhesion-dependent cell spreading	10	1.1	0.032	0.19
GOTERM_BP_FAT	negative regulation of intracellular protein transport	8	0.9	0.032	0.19
GOTERM_BP_FAT	negative regulation of tumor necrosis factor production	8	0.9	0.032	0.19
GOTERM_BP_FAT	circadian regulation of gene expression	8	0.9	0.032	0.19
GOTERM_BP_FAT	tyrosine phosphorylation of STAT protein	8	0.9	0.032	0.19
GOTERM_BP_FAT	positive regulation of endocytosis	16	1.8	0.032	0.19
GOTERM_BP_FAT	negative regulation of transport	34	3.8	0.032	0.19
GOTERM_BP_FAT	regulation of protein serine/threonine kinase activity	24	2.6	0.032	0.2
GOTERM_BP_FAT	leukocyte differentiation	41	4.5	0.032	0.2
GOTERM_BP_FAT	smooth muscle cell proliferation	15	1.7	0.032	0.2
GOTERM_BP_FAT	actin polymerization or depolymerization	17	1.9	0.033	0.2
GOTERM_BP_FAT	regulation of reactive oxygen species biosynthetic process	11	1.2	0.033	0.2
GOTERM_BP_FAT	positive regulation of cardiac muscle cell proliferation	5	0.6	0.033	0.2
GOTERM_BP_FAT	macrophage derived foam cell differentiation	5	0.6	0.033	0.2
GOTERM_BP_FAT	amyloid fibril formation	5	0.6	0.033	0.2
GOTERM_BP_FAT	positive regulation of glial cell proliferation	5	0.6	0.033	0.2
GOTERM_BP_FAT	regulation of gonad development	5	0.6	0.033	0.2
GOTERM_BP_FAT	regulation of glucose transport	9	1	0.033	0.2
GOTERM_BP_FAT	positive regulation of stress-activated MAPK cascade	14	1.5	0.033	0.2
GOTERM_BP_FAT	positive regulation of interleukin-12 production	6	0.7	0.033	0.2
GOTERM_BP_FAT	cell-cell adhesion mediated by cadherin	6	0.7	0.033	0.2
GOTERM_BP_FAT	regulation of glycolytic process	7	0.8	0.033	0.2
GOTERM_BP_FAT	positive regulation of cardiac muscle tissue development	7	0.8	0.033	0.2
GOTERM_BP_FAT	regulation of acute inflammatory response	10	1.1	0.033	0.2
GOTERM_BP_FAT	positive regulation of endothelial cell proliferation	10	1.1	0.033	0.2
GOTERM_BP_FAT	neutrophil chemotaxis	10	1.1	0.033	0.2
GOTERM_BP_FAT	positive regulation of T cell proliferation	12	1.3	0.033	0.2
GOTERM_BP_FAT	regulation of cell cycle	61	6.7	0.034	0.2
GOTERM_BP_FAT	animal organ formation	8	0.9	0.034	0.2
GOTERM_BP_FAT	unsaturated fatty acid biosynthetic process	8	0.9	0.034	0.2
GOTERM_BP_FAT	T cell differentiation	22	2.4	0.034	0.2
GOTERM_BP_FAT	positive regulation of neuron projection development	25	2.8	0.034	0.2
GOTERM_BP_FAT	cellular response to tumor necrosis factor	16	1.8	0.034	0.2
GOTERM_BP_FAT	positive regulation of leukocyte mediated immunity	16	1.8	0.034	0.2
GOTERM_BP_FAT	stem cell proliferation	16	1.8	0.034	0.2
GOTERM_BP_FAT	phospholipid metabolic process	26	2.9	0.035	0.21
GOTERM_BP_FAT	positive regulation of I-kappaB kinase/NF-kappaB signaling	13	1.4	0.035	0.21
GOTERM_BP_FAT	regulation of synaptic plasticity	25	2.8	0.035	0.21
GOTERM_BP_FAT	neuroblast proliferation	9	1	0.035	0.21
GOTERM_BP_FAT	regulation of protein localization to membrane	15	1.7	0.035	0.21
GOTERM_BP_FAT	response to fatty acid	10	1.1	0.035	0.21
GOTERM_BP_FAT	regulation of cardiac muscle tissue development	10	1.1	0.035	0.21
GOTERM_BP_FAT	regulation of cytosolic calcium ion concentration	27	3	0.035	0.21
GOTERM_BP_FAT	release of sequestered calcium ion into cytosol by sarcoplasmic reticulum	4	0.4	0.035	0.21
GOTERM_BP_FAT	positive regulation of type 2 immune response	4	0.4	0.035	0.21
GOTERM_BP_FAT	organic hydroxy compound transport	21	2.3	0.035	0.21
GOTERM_BP_FAT	acute inflammatory response	14	1.5	0.036	0.21
GOTERM_BP_FAT	cranial nerve development	7	0.8	0.036	0.21
GOTERM_BP_FAT	cochlea development	7	0.8	0.036	0.21
GOTERM_BP_FAT	negative regulation of gliogenesis	7	0.8	0.036	0.21
GOTERM_BP_FAT	positive regulation of pri-miRNA transcription from RNA polymerase II promoter	8	0.9	0.036	0.21
GOTERM_BP_FAT	regulation of T cell mediated immunity	11	1.2	0.036	0.21
GOTERM_BP_FAT	positive regulation of blood coagulation	6	0.7	0.036	0.21
GOTERM_BP_FAT	positive regulation of hemostasis	6	0.7	0.036	0.21
GOTERM_BP_FAT	long-term memory	6	0.7	0.036	0.21
GOTERM_BP_FAT	anterior/posterior pattern specification	17	1.9	0.036	0.21
GOTERM_BP_FAT	positive regulation of NF-kappaB transcription factor activity	13	1.4	0.036	0.21
GOTERM_BP_FAT	chordate embryonic development	48	5.3	0.036	0.21
GOTERM_BP_FAT	positive regulation of long-term synaptic potentiation	5	0.6	0.037	0.21
GOTERM_BP_FAT	synaptic membrane adhesion	5	0.6	0.037	0.21
GOTERM_BP_FAT	endothelial cell chemotaxis	5	0.6	0.037	0.21
GOTERM_BP_FAT	blastoderm segmentation	5	0.6	0.037	0.21
GOTERM_BP_FAT	cranial nerve morphogenesis	5	0.6	0.037	0.21
GOTERM_BP_FAT	synaptic transmission, cholinergic	5	0.6	0.037	0.21
GOTERM_BP_FAT	regulation of glial cell differentiation	9	1	0.037	0.22
GOTERM_BP_FAT	regulation of lymphocyte activation	42	4.6	0.038	0.22
GOTERM_BP_FAT	positive regulation of Wnt signaling pathway	12	1.3	0.038	0.22
GOTERM_BP_FAT	developmental process involved in reproduction	57	6.3	0.038	0.22
GOTERM_BP_FAT	negative regulation of striated muscle tissue development	8	0.9	0.038	0.22
GOTERM_BP_FAT	regulation of endothelial cell apoptotic process	7	0.8	0.038	0.22
GOTERM_BP_FAT	striated muscle contraction	14	1.5	0.038	0.22
GOTERM_BP_FAT	response to cAMP	10	1.1	0.039	0.22
GOTERM_BP_FAT	lipid storage	9	1	0.039	0.23
GOTERM_BP_FAT	positive regulation of wound healing	9	1	0.039	0.23
GOTERM_BP_FAT	protein kinase B signaling	16	1.8	0.039	0.23
GOTERM_BP_FAT	transforming growth factor beta production	6	0.7	0.039	0.23
GOTERM_BP_FAT	regulation of defense response to virus by host	6	0.7	0.039	0.23
GOTERM_BP_FAT	response to oxidative stress	30	3.3	0.039	0.23
GOTERM_BP_FAT	response to molecule of bacterial origin	30	3.3	0.039	0.23
GOTERM_BP_FAT	positive regulation of cytosolic calcium ion concentration	24	2.6	0.04	0.23
GOTERM_BP_FAT	negative regulation of plasminogen activation	3	0.3	0.04	0.23
GOTERM_BP_FAT	mesenchymal cell differentiation involved in renal system development	3	0.3	0.04	0.23
GOTERM_BP_FAT	leukocyte chemotaxis involved in inflammatory response	3	0.3	0.04	0.23
GOTERM_BP_FAT	negative regulation of vascular endothelial cell proliferation	3	0.3	0.04	0.23
GOTERM_BP_FAT	mesenchymal cell differentiation involved in kidney development	3	0.3	0.04	0.23
GOTERM_BP_FAT	regulation of artery morphogenesis	3	0.3	0.04	0.23
GOTERM_BP_FAT	elastin metabolic process	3	0.3	0.04	0.23
GOTERM_BP_FAT	regulation of smooth muscle cell chemotaxis	3	0.3	0.04	0.23
GOTERM_BP_FAT	smooth muscle tissue development	5	0.6	0.04	0.23
GOTERM_BP_FAT	prostate gland epithelium morphogenesis	5	0.6	0.04	0.23
GOTERM_BP_FAT	eosinophil migration	5	0.6	0.04	0.23
GOTERM_BP_FAT	maintenance of synapse structure	5	0.6	0.04	0.23
GOTERM_BP_FAT	foam cell differentiation	5	0.6	0.04	0.23
GOTERM_BP_FAT	positive regulation of epithelial cell differentiation	8	0.9	0.04	0.23
GOTERM_BP_FAT	positive regulation of interleukin-1 production	8	0.9	0.04	0.23
GOTERM_BP_FAT	embryonic skeletal system morphogenesis	10	1.1	0.041	0.23
GOTERM_BP_FAT	negative regulation of sequence-specific DNA binding transcription factor activity	13	1.4	0.041	0.23
GOTERM_BP_FAT	negative regulation of cellular response to hypoxia	4	0.4	0.041	0.23
GOTERM_BP_FAT	mesenchymal to epithelial transition	4	0.4	0.041	0.23
GOTERM_BP_FAT	negative regulation of beta-amyloid formation	4	0.4	0.041	0.23
GOTERM_BP_FAT	preganglionic parasympathetic fiber development	4	0.4	0.041	0.23
GOTERM_BP_FAT	calcium ion transport from endoplasmic reticulum to cytosol	4	0.4	0.041	0.23
GOTERM_BP_FAT	positive regulation of gonad development	4	0.4	0.041	0.23
GOTERM_BP_FAT	negative regulation of multicellular organismal metabolic process	4	0.4	0.041	0.23
GOTERM_BP_FAT	negative regulation of collagen metabolic process	4	0.4	0.041	0.23
GOTERM_BP_FAT	radial glial cell differentiation	4	0.4	0.041	0.23
GOTERM_BP_FAT	regulation of leukocyte activation	47	5.2	0.041	0.23
GOTERM_BP_FAT	myeloid leukocyte differentiation	19	2.1	0.041	0.23
GOTERM_BP_FAT	locomotory behavior	19	2.1	0.041	0.23
GOTERM_BP_FAT	cellular response to nerve growth factor stimulus	7	0.8	0.041	0.23
GOTERM_BP_FAT	establishment of planar polarity	7	0.8	0.041	0.23
GOTERM_BP_FAT	cellular response to cAMP	7	0.8	0.041	0.23
GOTERM_BP_FAT	cell differentiation in spinal cord	7	0.8	0.041	0.23
GOTERM_BP_FAT	muscle organ morphogenesis	9	1	0.041	0.23
GOTERM_BP_FAT	positive regulation of T cell mediated immunity	9	1	0.041	0.23
GOTERM_BP_FAT	regulation of striated muscle contraction	9	1	0.041	0.23
GOTERM_BP_FAT	CD4-positive, alpha-beta T cell activation	11	1.2	0.041	0.23
GOTERM_BP_FAT	positive regulation of cell morphogenesis involved in differentiation	15	1.7	0.042	0.23
GOTERM_BP_FAT	monovalent inorganic cation transport	33	3.6	0.042	0.24
GOTERM_BP_FAT	monocarboxylic acid metabolic process	41	4.5	0.042	0.24
GOTERM_BP_FAT	type 2 immune response	6	0.7	0.042	0.24
GOTERM_BP_FAT	positive regulation of cell junction assembly	6	0.7	0.042	0.24
GOTERM_BP_FAT	heart process	17	1.9	0.042	0.24
GOTERM_BP_FAT	response to estrogen	10	1.1	0.042	0.24
GOTERM_BP_FAT	positive regulation of endothelial cell migration	10	1.1	0.042	0.24
GOTERM_BP_FAT	cellular response to xenobiotic stimulus	16	1.8	0.043	0.24
GOTERM_BP_FAT	negative regulation of muscle organ development	8	0.9	0.043	0.24
GOTERM_BP_FAT	forebrain cell migration	8	0.9	0.043	0.24
GOTERM_BP_FAT	positive regulation of blood vessel diameter	8	0.9	0.043	0.24
GOTERM_BP_FAT	cation homeostasis	47	5.2	0.043	0.24
GOTERM_BP_FAT	small GTPase mediated signal transduction	27	3	0.043	0.24
GOTERM_BP_FAT	neural crest cell migration	7	0.8	0.044	0.24
GOTERM_BP_FAT	establishment of tissue polarity	7	0.8	0.044	0.24
GOTERM_BP_FAT	divalent inorganic cation homeostasis	35	3.9	0.044	0.25
GOTERM_BP_FAT	blood coagulation	14	1.5	0.044	0.25
GOTERM_BP_FAT	ribose phosphate metabolic process	32	3.5	0.045	0.25
GOTERM_BP_FAT	regulation of ATP metabolic process	10	1.1	0.045	0.25
GOTERM_BP_FAT	cardiac muscle cell membrane repolarization	5	0.6	0.045	0.25
GOTERM_BP_FAT	regulation of astrocyte differentiation	5	0.6	0.045	0.25
GOTERM_BP_FAT	positive regulation of protein targeting to membrane	5	0.6	0.045	0.25
GOTERM_BP_FAT	negative regulation of interleukin-1 beta production	5	0.6	0.045	0.25
GOTERM_BP_FAT	prostate gland morphogenesis	5	0.6	0.045	0.25
GOTERM_BP_FAT	positive regulation of cofactor metabolic process	5	0.6	0.045	0.25
GOTERM_BP_FAT	immune response to tumor cell	5	0.6	0.045	0.25
GOTERM_BP_FAT	embryonic skeletal system development	12	1.3	0.045	0.25
GOTERM_BP_FAT	organic acid biosynthetic process	21	2.3	0.045	0.25
GOTERM_BP_FAT	carboxylic acid biosynthetic process	21	2.3	0.045	0.25
GOTERM_BP_FAT	negative regulation of muscle tissue development	8	0.9	0.045	0.25
GOTERM_BP_FAT	coronary vasculature development	8	0.9	0.045	0.25
GOTERM_BP_FAT	zymogen activation	9	1	0.045	0.25
GOTERM_BP_FAT	negative regulation of proteolysis	24	2.6	0.046	0.25
GOTERM_BP_FAT	positive regulation of coagulation	6	0.7	0.046	0.25
GOTERM_BP_FAT	positive regulation of cardiac muscle tissue growth	6	0.7	0.046	0.25
GOTERM_BP_FAT	regulation of lymphocyte mediated immunity	17	1.9	0.046	0.25
GOTERM_BP_FAT	negative regulation of leukocyte chemotaxis	4	0.4	0.046	0.25
GOTERM_BP_FAT	negative regulation of fibroblast growth factor receptor signaling pathway	4	0.4	0.046	0.25
GOTERM_BP_FAT	ureter development	4	0.4	0.046	0.25
GOTERM_BP_FAT	low-density lipoprotein particle clearance	4	0.4	0.046	0.25
GOTERM_BP_FAT	cardiac right ventricle morphogenesis	4	0.4	0.046	0.25
GOTERM_BP_FAT	glucose transport	10	1.1	0.047	0.25
GOTERM_BP_FAT	regulation of granulocyte chemotaxis	7	0.8	0.047	0.25
GOTERM_BP_FAT	positive regulation of response to cytokine stimulus	7	0.8	0.047	0.25
GOTERM_BP_FAT	response to nerve growth factor	7	0.8	0.047	0.25
GOTERM_BP_FAT	single-organism cellular localization	60	6.6	0.047	0.25
GOTERM_BP_FAT	ribonucleotide metabolic process	31	3.4	0.047	0.26
GOTERM_BP_FAT	positive regulation of endopeptidase activity	13	1.4	0.047	0.26
GOTERM_BP_FAT	regulation of Notch signaling pathway	9	1	0.048	0.26
GOTERM_BP_FAT	regulation of CD4-positive, alpha-beta T cell activation	8	0.9	0.048	0.26
GOTERM_BP_FAT	positive regulation of cell projection organization	30	3.3	0.048	0.26
GOTERM_BP_FAT	purine ribonucleotide metabolic process	30	3.3	0.048	0.26
GOTERM_BP_FAT	positive regulation of supramolecular fiber organization	16	1.8	0.048	0.26
GOTERM_BP_FAT	ovulation cycle process	10	1.1	0.049	0.26
GOTERM_BP_FAT	hexose transport	10	1.1	0.049	0.26
GOTERM_BP_FAT	positive regulation of viral process	10	1.1	0.049	0.26
GOTERM_BP_FAT	positive regulation of cysteine-type endopeptidase activity involved in apoptotic process	11	1.2	0.049	0.26
GOTERM_BP_FAT	collateral sprouting	5	0.6	0.049	0.26
GOTERM_BP_FAT	Sertoli cell differentiation	5	0.6	0.049	0.26
GOTERM_BP_FAT	negative regulation of glial cell differentiation	5	0.6	0.049	0.26
GOTERM_BP_FAT	postsynaptic density organization	5	0.6	0.049	0.26
GOTERM_BP_FAT	negative regulation of transcription, DNA-templated	73	8.1	0.049	0.26
GOTERM_BP_FAT	regulation of cellular ketone metabolic process	13	1.4	0.049	0.26
GOTERM_BP_FAT	Ras protein signal transduction	23	2.5	0.049	0.26
GOTERM_BP_FAT	positive regulation of morphogenesis of an epithelium	6	0.7	0.049	0.26
GOTERM_BP_FAT	negative regulation of microtubule polymerization or depolymerization	6	0.7	0.049	0.26
GOTERM_BP_FAT	establishment of endothelial barrier	6	0.7	0.049	0.26
GOTERM_BP_FAT	negative regulation of RNA biosynthetic process	74	8.2	0.05	0.27
GOTERM_BP_FAT	positive regulation of interleukin-1 beta production	7	0.8	0.05	0.27
GOTERM_BP_FAT	response to ischemia	7	0.8	0.05	0.27
GOTERM_BP_FAT	endothelial cell apoptotic process	7	0.8	0.05	0.27
GOTERM_BP_FAT	hormone biosynthetic process	7	0.8	0.05	0.27
GOTERM_BP_FAT	cellular response to salt	3	0.3	0.05	0.27
GOTERM_BP_FAT	IMP salvage	3	0.3	0.05	0.27
GOTERM_BP_FAT	MDA-5 signaling pathway	3	0.3	0.05	0.27
GOTERM_BP_FAT	protein localization to organelle	52	5.7	0.05	0.27
GOTERM_BP_FAT	embryo development ending in birth or egg hatching	48	5.3	0.051	0.27
GOTERM_BP_FAT	negative regulation of nucleic acid-templated transcription	73	8.1	0.051	0.27
GOTERM_BP_FAT	response to calcium ion	13	1.4	0.051	0.27
GOTERM_BP_FAT	negative regulation of endopeptidase activity	14	1.5	0.051	0.27
GOTERM_BP_FAT	positive regulation of endothelial cell differentiation	4	0.4	0.053	0.28
GOTERM_BP_FAT	response to caffeine	4	0.4	0.053	0.28
GOTERM_BP_FAT	negative regulation of amyloid precursor protein catabolic process	4	0.4	0.053	0.28
GOTERM_BP_FAT	negative regulation of cytosolic calcium ion concentration	4	0.4	0.053	0.28
GOTERM_BP_FAT	regulation of myoblast proliferation	4	0.4	0.053	0.28
GOTERM_BP_FAT	negative regulation of myotube differentiation	4	0.4	0.053	0.28
GOTERM_BP_FAT	negative regulation of glucose import	4	0.4	0.053	0.28
GOTERM_BP_FAT	glial cell apoptotic process	4	0.4	0.053	0.28
GOTERM_BP_FAT	positive regulation of lymphocyte mediated immunity	13	1.4	0.053	0.28
GOTERM_BP_FAT	regulation of focal adhesion assembly	7	0.8	0.053	0.28
GOTERM_BP_FAT	regulation of cell-substrate junction assembly	7	0.8	0.053	0.28
GOTERM_BP_FAT	stem cell division	6	0.7	0.053	0.28
GOTERM_BP_FAT	heart contraction	16	1.8	0.053	0.28
GOTERM_BP_FAT	regulation of mitotic cell cycle	33	3.6	0.053	0.28
GOTERM_BP_FAT	positive regulation of protein localization to membrane	10	1.1	0.053	0.28
GOTERM_BP_FAT	cholesterol transport	10	1.1	0.053	0.28
GOTERM_BP_FAT	positive regulation of cartilage development	5	0.6	0.054	0.28
GOTERM_BP_FAT	postsynaptic specialization organization	5	0.6	0.054	0.28
GOTERM_BP_FAT	negative regulation of chemokine production	5	0.6	0.054	0.28
GOTERM_BP_FAT	activation of protein kinase B activity	5	0.6	0.054	0.28
GOTERM_BP_FAT	positive regulation of mononuclear cell migration	5	0.6	0.054	0.28
GOTERM_BP_FAT	cardiac atrium morphogenesis	5	0.6	0.054	0.28
GOTERM_BP_FAT	regulation of oxidative phosphorylation	5	0.6	0.054	0.28
GOTERM_BP_FAT	response to arsenic-containing substance	5	0.6	0.054	0.28
GOTERM_BP_FAT	hemostasis	14	1.5	0.055	0.29
GOTERM_BP_FAT	protein targeting to membrane	11	1.2	0.055	0.29
GOTERM_BP_FAT	negative regulation of muscle cell differentiation	9	1	0.055	0.29
GOTERM_BP_FAT	T cell differentiation in thymus	9	1	0.055	0.29
GOTERM_BP_FAT	protein localization to plasma membrane	19	2.1	0.056	0.29
GOTERM_BP_FAT	monosaccharide transport	10	1.1	0.056	0.29
GOTERM_BP_FAT	inorganic ion homeostasis	47	5.2	0.056	0.29
GOTERM_BP_FAT	negative regulation of protein localization to nucleus	7	0.8	0.056	0.29
GOTERM_BP_FAT	positive regulation of cysteine-type endopeptidase activity	12	1.3	0.056	0.29
GOTERM_BP_FAT	positive regulation of cation transmembrane transport	14	1.5	0.056	0.29
GOTERM_BP_FAT	coagulation	14	1.5	0.056	0.29
GOTERM_BP_FAT	alpha-beta T cell proliferation	8	0.9	0.057	0.29
GOTERM_BP_FAT	positive regulation of adaptive immune response based on somatic recombination of immune receptors built from immunoglobulin superfamily domains	13	1.4	0.057	0.29
GOTERM_BP_FAT	metal ion homeostasis	42	4.6	0.057	0.29
GOTERM_BP_FAT	ketone biosynthetic process	6	0.7	0.057	0.29
GOTERM_BP_FAT	negative regulation of blood coagulation	6	0.7	0.057	0.29
GOTERM_BP_FAT	purine nucleotide biosynthetic process	17	1.9	0.057	0.29
GOTERM_BP_FAT	regulation of small GTPase mediated signal transduction	17	1.9	0.057	0.29
GOTERM_BP_FAT	regulation of lymphocyte proliferation	19	2.1	0.057	0.3
GOTERM_BP_FAT	vasoconstriction	9	1	0.058	0.3
GOTERM_BP_FAT	cellular response to calcium ion	9	1	0.058	0.3
GOTERM_BP_FAT	negative regulation of blood vessel diameter	9	1	0.058	0.3
GOTERM_BP_FAT	cellular response to interleukin-4	5	0.6	0.058	0.3
GOTERM_BP_FAT	membrane lipid catabolic process	5	0.6	0.058	0.3
GOTERM_BP_FAT	substrate-dependent cell migration	5	0.6	0.058	0.3
GOTERM_BP_FAT	regulation of leukocyte differentiation	23	2.5	0.059	0.3
GOTERM_BP_FAT	glycerol metabolic process	4	0.4	0.059	0.3
GOTERM_BP_FAT	fibrinolysis	4	0.4	0.059	0.3
GOTERM_BP_FAT	macrophage activation involved in immune response	4	0.4	0.059	0.3
GOTERM_BP_FAT	regulation of ketone biosynthetic process	4	0.4	0.059	0.3
GOTERM_BP_FAT	parasympathetic nervous system development	4	0.4	0.059	0.3
GOTERM_BP_FAT	metanephric tubule development	4	0.4	0.059	0.3
GOTERM_BP_FAT	hemoglobin metabolic process	4	0.4	0.059	0.3
GOTERM_BP_FAT	cranial skeletal system development	8	0.9	0.06	0.3
GOTERM_BP_FAT	regulation of nucleotide biosynthetic process	8	0.9	0.06	0.3
GOTERM_BP_FAT	regulation of purine nucleotide biosynthetic process	8	0.9	0.06	0.3
GOTERM_BP_FAT	ventricular cardiac muscle tissue development	7	0.8	0.06	0.3
GOTERM_BP_FAT	regulation of intracellular transport	32	3.5	0.06	0.3
GOTERM_BP_FAT	positive regulation of protein kinase B signaling	11	1.2	0.06	0.3
GOTERM_BP_FAT	mitotic cell cycle process	42	4.6	0.06	0.31
GOTERM_BP_FAT	regulation of leukocyte proliferation	20	2.2	0.06	0.31
GOTERM_BP_FAT	positive regulation of cytoskeleton organization	17	1.9	0.06	0.31
GOTERM_BP_FAT	negative regulation of metanephros development	3	0.3	0.061	0.31
GOTERM_BP_FAT	regulation of blood vessel remodeling	3	0.3	0.061	0.31
GOTERM_BP_FAT	astrocyte cell migration	3	0.3	0.061	0.31
GOTERM_BP_FAT	modulation of age-related behavioral decline	3	0.3	0.061	0.31
GOTERM_BP_FAT	positive regulation of cell proliferation involved in kidney development	3	0.3	0.061	0.31
GOTERM_BP_FAT	aldosterone biosynthetic process	3	0.3	0.061	0.31
GOTERM_BP_FAT	membranous septum morphogenesis	3	0.3	0.061	0.31
GOTERM_BP_FAT	negative regulation of fibrinolysis	3	0.3	0.061	0.31
[truncated: 570 more rows]
